# Supplementary material for: Whole-cell energy modeling reveals quantitative changes of predicted energy flows in RAS mutant cancer cell lines
Source: iScience. 2023 Jan 5;26(2):105931. doi: 10.1016/j.isci.2023.105931 (PMC9874014; doi:10.1016/j.isci.2023.105931)
Supplement: Table S1. Phenotype data in RASless mouse embryonic fibroblast (MEF) cell lines [file mmc2.xlsx]

## Sheet: Content
Table S1. Phenotype data in RASless mouse embryonic fibroblast (MEF) cell lines.
Content
Sheet "Figure 1". Data related to Figure 1
Fig. 1B: Western blot analysis of lysates of RASless MEF cell lines expressing KRAS WT, different oncogenic KRAS mutants or BRAF V600E.
Fig. 1C: Results of cell migration phenotypes.
Fig. 1D: Power of hydrogen (pH) analysis of MEF cell line growth media.
Fig. 1E: Cell proliferation analysed using the Scepter™ 2.0 Automated Cell Counter.
Fig. 1F: Viable cell volume analysed using Scepter™ 2.0 Automated Cell Counter.
Fig. 1G: Cell proliferation analysed using the CyQUANT® Assay.
Fig. 1H: Cell proliferation analysed using the Pierce™ BCA Protein Assay.
Fig. 1I: Cell viability analysed using the CellTiter-Blue® Assay.
Fig. 1J: Cell viability analysed using the CellTiter-Glo® Assay.
Sheet "Figure S2". Data related to Figure S2
Fig. S2A: Cell proliferation measured by recording the total cell concentration using the Scepter™ 2.0 Automated Cell Counter.
Fig. S2B: Biomass proliferation measured by packed cell volume (PCV) analysis.
Fig. S2C: Average protein content of a single cell obtained by dividing the total protein content by the total number of cells.
Fig. S2D: Rate of increase of DNA production normalized by the protein content.
Fig. S2E: Rate of increase of ATP production normalized by the protein content.
Fig. S2F: Rate of glucose uptake normalized by the protein content.
Fig. S2G: Rate of lactate release normalized by the protein content.
Fig. S2H: Rate of glutamine uptake normalized by the protein content.
Fig. S2I: Rate of glutamate release normalized by the protein content.

## Sheet: Figure 1
Fig. 1B: Western blot analysis of lysates of RASless MEF cell lines expressing KRAS WT, different oncogenic KRAS mutants or BRAF V600E.
	Mean Ras/actin
	#1	#2	#3
WT	101.888	88.3601	109.752
12D	135.61	126.778	132.896
12V	228.997	227.595	302.969
61L	176.564	187.628	174.67
BRAF V660E	5.45507	0.61586	10.6575
Fig. 1C: Results of cell migration phenotypes.
	12h vs. 0h
	% open wound area
	#1	#2	#3
WT	22.4395	20.7567	29.3669
12D	45.3875	39.2108	44.3195
12V	60.2728	53.7452	36.9931
61L	46.2394	57.1593	69.2881
Fig. 1D: Power of hydrogen (pH) analysis of MEF cell line growth media.
	OD 415/560 ratio
	Day 0	Day 0	Day 1	Day 1	Day 1	Day 3	Day 3	Day 3	Day 7	Day 7	Day 7	Day 9	Day 9	Day 9
	#1	#2	#1	#2	#3	#1	#2	#3	#1	#2	#3	#1	#2	#3
WT	0.568862	0.549027	0.345332	0.366915	0.533382	0.429605	0.417969	0.357205	0.37974	0.396237	0.386559	0.43115	0.423828	0.41236
12D	0.558905	0.556442	0.42139	0.419761	0.41459	0.483349	0.507827	0.48096	0.578406	0.574074	0.55343	0.674394	0.717534	0.707761
12V	0.558544	0.560487	0.442838	0.466756	0.42123	1.22236	1.34171	1.32982	2.20954	2.27273	2.1834	2.90793	2.99752	2.95047
61L	0.542479	0.518857	0.482098	0.413887	0.39213	1.3326	1.34573	1.26148	2.90049	2.99488	2.94451	3.90323	4.26146	4.09265
Fig. 1E: Cell proliferation analysed using the Scepter™ 2.0 Automated Cell Counter.
		Viable cell concentration (cells/mL)
Experiment		1		2		3		Mean	SD	SEM	CV
Cell line	Time	Rep1	Rep2	Rep1	Rep2	Rep1	Rep2
WT	0 h	33428		36802		28208		32812.7	4329.92	2499.88	0.131959
	24 h	34228	31256	83360	86360	27884	27084	48362	28401.4	11594.8	0.587267
	48 h	87560	92920	229480	249480	84640	86760	138473	78542	32064.7	0.5672
	72 h	153240	139800	388240	375640	231280	216240	250740	107600	43927.6	0.429131
G12D	0 h	43020		39966		38166		40384	2453.85	1416.73	0.0607629
	24 h	48600	56400	81840	85960	41920	45800	60086.7	19090.9	7793.82	0.317722
	48 h	171600	158800	234080	237120	162560	167200	188560	36703.4	14984.1	0.194651
	72 h	268000	270320	471600	425200	451200	421200	384587	91266.6	37259.4	0.237311
G12V	0 h	38488		37244		41960		39230.7	2444.14	1411.13	0.0623018
	24 h	54880	42320	69660	74960	46360	54080	57043.3	12841.8	5242.64	0.225124
	48 h	99880	116880	158480	167120	162720	161720	144467	28598.6	11675.3	0.19796
	72 h	163840	156600	339480	318000	359080	414000	291833	106838	43616.5	0.366093
Q61L	0 h	31500		36640		41040		36393.3	4774.78	2756.72	0.131199
	24 h	42080	37604	53760	46200	45322	32140	42851	7472.33	3050.57	0.174379
	48 h	88520	119960	125000	119160	82160	93240	104673	18736.2	7649.01	0.178997
	72 h	191080	240200	156520	144200	162440	202960	182900	35678.6	14565.7	0.195072
Fig. 1F: Viable cell volume analysed using Scepter™ 2.0 Automated Cell Counter.
		Viable cell volume (Scepter)
		Expe1		Expe2		Expe3		Mean	SD	SEM	CV
Cell line	Time	Rep1	Rep2	Rep1	Rep2	Rep1	Rep2
WT	0 h	4.409		5.145		3.23		4.26133	0.966002	0.557722	0.22669
	24 h	4.552	4.446	5.082	4.912	5.659	5.329	4.99667	0.46142	0.188374	0.0923456
	48 h	3.506	3.518	3.799	3.957	4.892	4.513	4.03083	0.560667	0.228891	0.139095
	72 h	3.436	3.516	3.31	3.452	4.234	4.276	3.704	0.432202	0.176446	0.116685
G12D	0 h	2.331		3.492		2.783		2.86867	0.585222	0.337878	0.204005
	24 h	3.658	3.859	3.476	3.354	3.698	4.013	3.67633	0.241474	0.0985815	0.0656835
	48 h	2.626	2.591	3.075	3.094	2.827	3.199	2.902	0.258273	0.105439	0.0889982
	72 h	2.084	2.044	2.606	2.857	2.943	2.902	2.57267	0.411302	0.167913	0.159874
G12V	0 h	2.692		3.403		2.851		2.982	0.373164	0.215446	0.125139
	24 h	3.324	3.278	3.547	3.381	2.941	3.491	3.327	0.214298	0.0874868	0.0644118
	48 h	2.404	2.487	3.348	3.421	3.076	3.026	2.96033	0.427491	0.174522	0.144406
	72 h	2.281	2.494	3.01	3.108	2.897	2.9795	2.79492	0.329677	0.13459	0.117956
Q61L	0 h	3.609		5.186		3.4855		4.0935	0.948146	0.547412	0.231622
	24 h	3.831	4.209	4.589	4.572	5.533	5.509	4.70717	0.688913	0.281248	0.146354
	48 h	3.24	3.492	4.092	4.708	4.372	4.601	4.08417	0.600412	0.245117	0.14701
	72 h	2.587	3.243	4.08	4.1	4.378	4.159	3.75783	0.693154	0.282979	0.184456
Fig. 1G: Cell proliferation analysed using the CyQUANT® Assay.
		[DNA] ng/mL
		Expe1		Expe2		Expe3		Mean	SD	SEM
Cell line	time	Rep1	Rep2	Rep1	Rep2	Rep1	Rep2
WT	0 h	550.255		515.871		280.493		448.873	146.831	84.773
	24 h	768.499	725.218	549.521	324.291	376.514	246.024	498.345	217.199	88.6711
	48 h	1244.15	1468.01	1624.99	2406.31	1138.88	1293.23	1529.26	462.929	188.99
	72 h	2514.28	2187.68	1860.59	2176.52	3015.34	3107.61	2477	498.561	203.537
G12D	0 h	149.779		353.657		153.97		219.135	116.518	67.2719
	24 h	545.766	203.958	811.803	342.352	216.914	232.394	392.198	242.418	98.9667
	48 h	1923.88	1828.02	1582.18	2404.51	1142.39	1262.66	1690.61	464.413	189.596
	72 h	3607.2	3109.67	2599.16	3274.6	4136.97	4222.96	3491.76	625.167	255.223
G12V	0 h	112.564		448.229		208.096		256.296	172.946	99.8502
	24 h	396.509	647.08	745.643	907.622	649.109	268.063	602.338	233.251	95.2241
	48 h	1106.99	1788.59	403.233	1602	984.153	988.525	1145.58	494.991	202.079
	72 h	2172.63	1742.94	1980.65	1879.93	2790.36	2079	2113.3	409.618	183.187
Q61L	0 h	82.7634		350.248		448.272		293.761	189.188	109.228
	24 h	723.61	911.249	1165.81	1049.65	416.391	474.621	790.223	305.552	124.741
	48 h	1864.98	1699	2047.42	2299.42	1907.76	1725.87	1924.07	223.515	91.2498
	72 h	2973.32	3225.57	2968.99	1598.96	3264.55	3243.04	2879.07	641.371	261.839
Fig. 1H: Cell proliferation analysed using the Pierce™ BCA Protein Assay.
		Protein concnetration (ug/mL)
		Expe1	Expe3		Mean	SD	SEM
Cell line	Time	Rep1	Rep1	Rep2
WT	0 h	36.1617	15.2776		25.7196	14.7673	10.4421
	24 h	48.4264	37.6522	44.3496	43.4761	5.43996	3.14077
	48 h	74.7159	75.376	88.3102	79.4673	7.66526	4.42554
	72 h	102.875	100.149	97.6986	100.241	2.58953	1.49507
G12D	0 h	36.7235	10.252		23.4878	18.7181	13.2357
	24 h	41.7672	28.0501	42.0523	37.2898	8.00313	4.62061
	48 h	81.0261	75.2744	79.6817	78.6607	3.00869	1.73707
	72 h	148.23	143.594	159.652	150.492	8.26476	4.77166
G12V	0 h	35.7812	8.99514		22.3882	18.9406	13.393
	24 h	40.9499	18.1809	19.0793	26.0701	12.8942	7.44446
	48 h	66.8792	79.5446	70.7151	72.3797	6.49471	3.74973
	72 h	137.614	144.45	151.177	141.032	4.83379	3.41801
Q61L	0 h	41.8343	11.6259		26.7301	21.3606	15.1042
	24 h	43.5058	51.1085	54.6522	49.7555	5.69507	3.28805
	48 h	83	94.2628	97.2622	91.5083	7.51947	4.34137
	72 h	161.439	115.573	152.629	143.214	24.3397	14.0525
Fig. 1I: Cell viability analysed using the CellTiter-Blue® Assay.
	0 h	0 h	0 h	24 h	24 h	24 h	48 h	48 h	48 h	72 h	72 h	72 h
	#1	#2	#3	#1	#2	#3	#1	#2	#3	#1	#2	#3
WT	255.426	266.025	275.226	332.668	336.649	353.67	502.289	549.396	533.458	595.893	669.503	701.494
12D	273.899	267.137	280.025	295.859	300.701	299.027	467.359	468.171	436.054	766.241	613.107	716.586
12V	289.882	295.295	291.279	336.114	373.853	373.661	487.725	498.012	470.888	808.227	657.966	577.477
61L	279.37	276.697	291.733	341.151	334.836	336.218	432.248	434.309	459.908	514.581	524.344	571.747
Fig. 1J: Cell viability analysed using the CellTiter-Glo® Assay.
		[ATP] nM
		Expe2		Expe3		Mean	SD	SEM
Cell line	Day	Rep1	Rep2	Rep1	Rep2
WT	0 h	43.8041		84.2544		64.0292	28.6027	20.2252
	24 h	81.2504	93.3952	81.7938	67.0295	80.8672	10.7926	5.39628
	48 h	609.443	517.579	508.092	372.258	501.843	97.7357	48.8678
	72 h	813.413	687.294	866.376	866.376	808.364	84.4869	42.2434
G12D	0 h	33.1098		65.7431		49.4264	23.0753	16.3167
	24 h	99.2075	88.0386	113.682	70.1745	92.7756	18.3638	9.18189
	48 h	644.346	602.233	520.634	596.368	590.895	51.4851	25.7425
	72 h	1100.25	1010.54	1197.41	1013.71	1080.48	88.3432	44.1716
G12V	0 h	42.3455		49.8247		46.0851	5.28864	3.73963
	24 h	82.4126	80.3093	40.5845	95.3148	74.6553	23.6627	11.8314
	48 h	533	529.846	391.07	381.118	458.758	84.0139	42.0069
	72 h	772.772	627.647	988.126	722.294	796.182	181.376	104.718
Q61L	0 h	28.984		63.1139		46.0489	24.1334	17.0649
	24 h	98.6123	135.468	45.2963	79.561	89.7343	37.6324	18.8162
	48 h	383.819	380.508	370.19	352.372	371.722	14.1456	7.07278
	72 h	446.716	418.026	485.317	496.282	461.585	35.9889	17.9945

## Sheet: Figure S2
Fig. S2A: Cell proliferation measured by recording the total cell concentration using the Scepter™ 2.0 Automated Cell Counter.
		Total cell concentration corrected (cells/mL)
Experiment		1		2		3		Mean	SD	SEM	CV
Cell line	Time	Rep1	Rep2	Rep1	Rep2	Rep1	Rep2
WT	0 h	71102.3		42023.2		37688.9		50271.5	18169.7	10490.3	0.361433
	24 h	93658.7	85526.3	120244	96189.9	57528.8	48618.9	83627.7	26493.6	10816	0.316804
	48 h	193111	204933	197714	201753	173709	149409	186771	21357.9	8719.31	0.114353
	72 h	298561	272376	279896	281449	340147	412167	314099	53877.7	21995.5	0.171531
G12D	0 h	72558.5		43861.4		49644.4		55354.8	15176.9	8762.38	0.274175
	24 h	89505.6	103871	92521.4	92127	63049.3	73757.3	85805.2	14752	6022.48	0.171924
	48 h	276560	255931	261624	249463	193863	203532	240162	33484.1	13669.8	0.139423
	72 h	404981	408487	445023	427275	541793	486255	452302	52914.5	21602.3	0.116989
G12V	0 h	70192.3		41527.7		40362.3		50694.1	16896	9754.89	0.333293
	24 h	124584	96071.2	86041.2	89370.3	60287.6	78063.4	89069.6	21303	8696.9	0.239172
	48 h	192384	225128	178569	200500	166738	166738	188343	22567.1	9212.97	0.119819
	72 h	299532	286296	338159	360021	368481	413518	344335	46966.5	19174	0.136398
Q61L	0 h	46423.5		75393.7		58094.8		59970.7	14575.9	8415.39	0.24305
	24 h	78403.3	70063.6	97200.8	97744	99070	73491.3	85995.5	13433.9	5484.38	0.156217
	48 h	146808	198951	202667	241702	157903	178671	187784	34375.2	14033.6	0.183057
	72 h	334407	420372	288227	292495	334246	393952	343950	53438.7	21816.3	0.155368
Fig. S2B: Biomass proliferation measured by packed cell volume (PCV) analysis.
			Data normalized with experiment average for each cell line
			PCV (uL/mL)
Experiment			1		2		3		Mean	SD	SEM	CV
Cell line	Day	Hour	Rep1	Rep2	Rep1	Rep2	Rep1	Rep2
WT	0	0	0.204429		0.157771		0.199815		0.187338	0.0257098	0.0148435	0.137237
	1	21	0.408858	0.408858	0.286856	0.286856	0.299723	0.249769	0.323487	0.068204	0.0278442	0.21084
	1	24	0.379654	0.438062	0.315542	0.286856	0.299723	0.274746	0.33243	0.0634783	0.0259149	0.190952
	1	27	0.467266	0.408858	0.315542	0.372913	0.299723	0.299723	0.360671	0.0682646	0.0278689	0.189271
	2	45	0.525674	0.584082	0.65977	0.602399	0.599446	0.499538	0.578485	0.0577432	0.0235735	0.0998179
	2	48	0.613287	0.642491	0.645427	0.65977	0.524515	0.499538	0.597505	0.0683685	0.0279113	0.114423
	2	51	0.642491	0.642491	0.803198	0.803198	0.6494	0.6494	0.698363	0.0812639	0.0331758	0.116363
	3	69	0.99294	1.05135	1.09005	1.09005	1.09898	1.04903	1.06207	0.0399821	0.0163226	0.0376455
	3	72	1.08055	1.12728	1.06398	1.01704	1.2988	1.19889	1.13109	0.102766	0.0419541	0.0908559
	3	75	1.16816	1.05135	1.2048	1.17611	1.34875	1.49861	1.2413	0.157968	0.0644901	0.12726
G12D	0	0	0.237495		0.197203		0.17884		0.204513	0.0300028	0.0173221	0.146704
	1	21	0.422212	0.422212	0.322696	0.322696	0.278195	0.278195	0.341035	0.0659544	0.0269258	0.193395
	1	24	0.395824	0.448601	0.340624	0.358552	0.317937	0.298066	0.359934	0.0549837	0.022447	0.152761
	1	27	0.474989	0.474989	0.358552	0.358552	0.357679	0.357679	0.397073	0.0603545	0.0246396	0.151998
	2	45	0.738872	0.738872	0.717103	0.645393	0.715359	0.715359	0.711826	0.0344359	0.0140584	0.0483768
	2	48	0.844425	0.791648	0.806741	0.860524	0.675617	0.774972	0.792321	0.0655678	0.026768	0.0827541
	2	51	0.791648	0.844425	0.932234	0.896379	0.91407	0.794843	0.862266	0.0609816	0.0248956	0.0707225
	3	69	1.42497	1.37219	1.3625	1.47006	1.47046	1.47046	1.42844	0.0505734	0.0206465	0.0354047
	3	72	1.3458	1.42497	1.62326	1.50592	1.68904	1.62943	1.5364	0.133546	0.0545199	0.0869211
	3	75	1.5833	1.63607	1.64934	1.68519	1.82814	1.66917	1.6752	0.0826711	0.0337503	0.04935
G12V	0	0	0.319972		0.213906		0.163422		0.232433	0.0799027	0.0461318	0.343766
	1	21	0.426629	0.373301	0.350028	0.272244	0.290527	0.217895	0.321771	0.0757208	0.0309129	0.235325
	1	24	0.373301	0.373301	0.350028	0.330582	0.305384	0.308685	0.340213	0.0302845	0.0123636	0.0890161
	1	27	0.426629	0.373301	0.38892	0.350028	0.290527	0.326843	0.359375	0.0479075	0.0195582	0.133308
	2	45	0.586615	0.533287	0.622272	0.622272	0.544739	0.544739	0.575654	0.0404307	0.0165058	0.0702344
	2	48	0.586615	0.559951	0.68061	0.738948	0.653686	0.635528	0.642557	0.0646001	0.0263729	0.100536
	2	51	0.639944	0.586615	0.77784	0.738948	0.690002	0.726318	0.693278	0.0700863	0.0286126	0.101094
	3	69	1.22656	1.33322	1.08898	1.05008	1.23474	1.19843	1.18867	0.103626	0.0423051	0.0871782
	3	72	1.19989	1.25322	1.35769	1.29404	1.41632	1.43448	1.32594	0.0928972	0.0379251	0.0700613
	3	75	1.43987	1.4932	1.4779	1.40011	1.5979	1.52527	1.48904	0.0687457	0.0280653	0.0461677
Q61L	0	0	0.21409		0.277231		0.229861		0.240394	0.0328619	0.0189728	0.1367
	1	21	0.380604	0.333028	0.406605	0.369641	0.334343	0.376136	0.366726	0.0285102	0.0116392	0.0777424
	1	24	0.356816	0.356816	0.369641	0.369641	0.35144	0.330544	0.355816	0.0144366	0.00589372	0.0405732
	1	27	0.380604	0.428179	0.406605	0.443569	0.417929	0.417929	0.415803	0.021245	0.00867325	0.051094
	2	45	0.713632	0.713632	0.776246	0.739282	0.71048	0.626894	0.713361	0.0492168	0.0200927	0.0689928
	2	48	0.618481	0.594694	0.7208	0.683836	0.64779	0.626894	0.648749	0.0463446	0.0189201	0.0714368
	2	51	0.713632	0.666057	0.81321	0.850174	0.752273	0.71048	0.750971	0.0692255	0.0282612	0.0921813
	3	69	1.28454	1.33211	0.850174	0.924102	1.08662	1.00303	1.0801	0.194159	0.0792652	0.179761
	3	72	0.856359	0.903934	1.00811	0.967787	1.10751	1.12841	0.995352	0.10852	0.0443031	0.109027
	3	75	1.23696	1.33211	1.21982	1.21982	1.30394	1.25379	1.26107	0.0467399	0.0190815	0.0370636
Fig. S2C: Average protein content of a single cell obtained by dividing the total protein content by the total number of cells.
		Protein per total cell (pg/cell)
		Expe1	Expe3		Mean	SD	SEM
Cell line	Time	Rep1	Rep1	Rep2
WT	0 h	398.608	223.422		311.015	123.875	87.593
	24 h	241.432	235.091	265.122	247.215	15.8286	9.13865
	48 h	300.546	296.803	300.436	299.262	2.13045	1.23002
	72 h	318.42	316.009	251.412	295.28	38.0103	21.9453
G12D	0 h	346.972	135.358		241.165	149.633	105.807
	24 h	187.246	172.044	232.951	197.414	31.7007	18.3024
	48 h	251.431	165.511	201.848	206.263	43.1297	24.901
	72 h	336.611	175.543	226.2	246.118	82.3605	47.5509
G12V	0 h	230.312	148.828		189.57	57.618	40.7421
	24 h	216.483	146.739	152.83	172.017	38.6287	22.3023
	48 h	282.238	233.46	229.446	248.381	29.3895	16.9681
	72 h	294.297	236.029	280.581	265.163	41.2023	29.1344
Q61L	0 h	450.607	139.633		295.12	219.891	155.487
	24 h	234.003	335.27	341.961	303.745	60.4908	34.9244
	48 h	275.345	323.083	367.027	321.819	45.854	26.4738
	72 h	469.765	281.063	383.684	378.171	94.4717	54.5433
Fig. S2D: Rate of increase of DNA production normalized by the protein content.
		[DNA] ng/mL									DNA production rate (ng/mL.day)										Total cell concentration (+expe1)						DNA per total cell (pg/cell)									DNA production flux per cell (pg/cell.day)									Total cell protein content (pg/cell)	DNA to protein ratio (pg DNA/ng protein)
		Expe1		Expe2		Expe3		Mean	SD	SEM	Expe1		Expe2		Expe3		Mean	SD	SEM	Overall mean	1		2		3		Expe1		Expe2		Expe3		Mean	SD	SEM	Expe1		Expe2		Expe3		Mean	SD	SEM		Expe1		Expe2
Cell line	Time	Rep1	Rep2	Rep1	Rep2	Rep1	Rep2				Rep1	Rep2	Rep1	Rep2	Rep1	Rep2					Rep1	Rep2	Rep1	Rep2	Rep1	Rep2	Rep1	Rep2	Rep1	Rep2	Rep1	Rep2				Rep1	Rep2	Rep1	Rep2	Rep1	Rep2					Rep1	Rep2	Rep1	Rep2
WT	0 h	550.255		515.871		280.493		448.873	146.831	84.773										676.044	71102.3	71102.3	42023.2	42023.2	37688.9	37688.9	7.73891		12.2759		7.44233		9.15237	2.70909	1.5641										311.015	24.8828		39.4704
	24 h	768.499	725.218	549.521	324.291	376.514	246.024	498.345	217.199	88.6711	319.626	276.345	100.648	-124.582	-72.3593	-202.849	49.4716	217.199	88.6711		93658.7	85526.3	120244	96189.9	57528.8	48618.9	8.20532	8.47947	4.57006	3.37137	6.54479	5.06026	6.03854	2.05605	0.839377	3.87988	3.52866	1.24052	-1.80275	-1.51987	-4.70059	0.104309	3.36553	1.37397	247.215	33.191	34.3	18.4861	13.6374
	48 h	1244.15	1468.01	1624.99	2406.31	1138.88	1293.23	1529.26	462.929	188.99	745.808	969.665	1126.64	1907.96	640.537	794.889	1030.92	462.929	188.99		193111	204933	197714	201753	173709	149409	6.44267	7.16338	8.2189	11.927	6.55628	8.65567	8.16065	2.04714	0.83574	5.20144	6.67678	7.08675	12.8076	5.54008	8.02805	7.55678	2.77139	1.13141	299.262	21.5286	23.9368	27.4639	39.8548
	72 h	2514.28	2187.68	1860.59	2176.52	3015.34	3107.61	2477	498.561	203.537	985.02	658.416	331.333	647.261	1486.08	1578.35	947.742	498.561	203.537		298561	272376	279896	281449	340147	412167	8.42133	8.03184	6.64746	7.73327	8.86482	7.53968	7.87306	0.767095	0.313165	4.00682	2.75887	1.38746	2.67905	5.78403	5.62113	3.70623	1.7552	0.716559	295.28	28.5198	27.2007	22.5124	26.1896
G12D	0 h	149.779		353.657		153.97		219.135	116.518	67.2719										1090.87	72558.5	72558.5	43861.4	43861.4	49644.4	49644.4	2.06425		8.06307		3.10147		4.40959	3.20622	1.85111										241.165	8.55948		33.4338
	24 h	545.766	203.958	811.803	342.352	216.914	232.394	392.198	242.418	98.9667	326.631	-15.1777	592.667	123.216	-2.22128	13.2586	173.062	242.418	98.9667		89505.6	103871	92521.4	92127	63049.3	73757.3	6.09757	1.96357	8.77422	3.71608	3.44039	3.15079	4.52377	2.48229	1.01339	4.03088	-0.172055	8.69124	1.81216	-0.0394216	0.214886	2.42295	3.46187	1.4133	197.414	30.8872	9.94649	44.4458	18.8238
	48 h	1923.88	1828.02	1582.18	2404.51	1142.39	1262.66	1690.61	464.413	189.596	1531.68	1435.82	1189.98	2012.32	750.192	870.463	1298.41	464.413	189.596		276560	255931	261624	249463	193863	203532	6.95647	7.14263	6.04755	9.63877	5.89278	6.20375	6.98032	1.39644	0.570092	8.36835	7.98118	6.72032	11.7821	5.84007	6.27837	7.82839	2.16934	0.885631	206.263	33.7261	34.6287	29.3195	46.7304
	72 h	3607.2	3109.67	2599.16	3274.6	4136.97	4222.96	3491.76	625.167	255.223	1916.59	1419.06	908.555	1583.99	2446.36	2532.36	1801.15	625.167	255.223		404981	408487	445023	427275	541793	486255	8.90707	7.61264	5.84051	7.66391	7.63571	8.68467	7.72409	1.08571	0.443241	5.62428	4.27159	2.57145	4.68125	6.65084	7.34243	5.19031	1.72712	0.705093	246.118	36.1903	30.9309	23.7306	31.1392
G12V	0 h	112.564		448.229		208.096		256.296	172.946	99.8502										617.096	70192.3	70192.3	41527.7	41527.7	40362.3	40362.3	1.60365		10.7935		5.1557		5.85095	4.63421	2.67556										189.57	8.45944		56.9369
	24 h	396.509	647.08	745.643	907.622	649.109	268.063	602.338	233.251	95.2241	140.213	390.784	489.346	651.325	392.813	11.7666	346.041	233.251	95.2241		124584	96071.2	86041.2	89370.3	60287.6	78063.4	3.18267	6.73542	8.66611	10.1557	10.7669	3.43391	7.15679	3.29046	1.34332	1.43973	4.70078	7.67187	9.95165	7.80553	0.198718	5.29471	3.86846	1.57929	172.017	18.502	39.1555	50.3793	59.0391
	48 h	1106.99	1788.59	403.233	1602	984.153	988.525	1145.58	494.991	202.079	504.65	1186.25	-199.104	999.667	381.815	386.187	543.245	494.991	202.079		192384	225128	178569	200500	166738	166738	5.75406	7.94478	2.25814	7.99006	5.9024	5.92862	5.96301	2.08858	0.852661	3.18424	7.38641	-1.50489	6.89735	3.36363	3.15511	3.74697	3.21143	1.31106	248.381	23.1662	31.9862	9.09141	32.1685
	72 h	2172.63	1742.94	1980.65	1879.93	2790.36	2079	2113.3	409.618	183.187	1027.05	597.362	835.062	734.346	1644.77	933.421	962.001	409.618	183.187		299532	286296	338159	360021	368481	413518	7.2534	6.0879	5.85714	5.22172	7.57259	5.0276	6.17006	1.04402	0.42622	4.17569	2.33607	3.23212	2.62023	6.14617	3.21728	3.62126	1.38931	0.567185	265.163	27.3545	22.9591	22.0888	19.6925
Q61L	0 h	82.7634		350.248		448.272		293.761	189.188	109.228										861.771	46423.5	46423.5	75393.7	75393.7	58094.8	58094.8	1.78279		4.64559		7.71621		4.71486	2.96732	1.71318										295.12	6.0409		15.7414
	24 h	723.61	911.249	1165.81	1049.65	416.391	474.621	790.223	305.552	124.741	429.849	617.488	872.052	755.891	122.63	180.86	496.462	305.552	124.741		78403.3	70063.6	97200.8	97744	99070	73491.3	9.22934	13.006	11.9939	10.7388	4.203	6.45819	9.27154	3.37985	1.37982	6.88713	10.6018	10.1052	8.73168	1.56053	2.74892	6.77255	3.82037	1.55966	303.745	30.3852	42.819	39.4867	35.3547
	48 h	1864.98	1699	2047.42	2299.42	1907.76	1725.87	1924.07	223.515	91.2498	1074.76	908.78	1257.2	1509.19	1117.53	935.649	1133.85	223.515	91.2498		146808	198951	202667	241702	157903	178671	12.7035	8.53981	10.1024	9.51343	12.0818	9.65952	10.4334	1.61314	0.658561	9.54443	6.75636	8.38503	8.89209	8.69766	7.42102	8.28277	1.02159	0.417061	321.819	39.4741	26.5361	31.3916	29.5615
	72 h	2973.32	3225.57	2968.99	1598.96	3264.55	3243.04	2879.07	641.371	261.839	1049.25	1301.5	1044.92	-325.114	1340.47	1318.97	954.999	641.371	261.839		334407	420372	288227	292495	334246	393952	8.89133	7.67314	10.3009	5.46663	9.76689	8.23207	8.38849	1.72532	0.704358	4.36083	4.20297	4.2572	-1.21721	5.44742	4.60676	3.60966	2.40856	0.983291	378.171	23.5114	20.2902	27.2387	14.4555
DNA production rate (DNA flux)
Cell line	Overall (ng/mL.day)		Per cell (pg/cell.day)		Per protein (pg DNA /ng prot.day)
	(0-72h)	(24-72h)	(0-72h)	(24-72h)	(0-72h)	(24-72h)
WT	676.044	989.33	3.78911	5.6315	13.4992	20.0619
G12D	1090.87	1549.78	5.14722	6.50935	24.2604	30.866
G12V	617.096	752.623	4.22098	3.68412	20.4049	15.9644
Q61L	861.771	1044.43	6.22166	5.94621	19.8041	18.3972
Fig. S2E: Rate of increase of ATP production normalized by the protein content.
		[ATP] nM							ATP production rate (nM/day)								Total cell concentration				ATP per total cell (fmol/cell)							ATP flux per cell (fmol/cell.day)							Total cell protein content (pg/cell)	ATP to protein ratio (fmol ATP/ng prot)							ATP flux per protein (fmol ATP/ng prot.day)
		Expe2		Expe3		Mean	SD	SEM	Expe2		Expe3		Mean	SD	SEM	Overall mean	2		3		Expe2		Expe3		Mean	SD	SEM	Expe2		Expe3		Mean	SD	SEM		Expe2		Expe3		Mean	SD	SEM	Expe2		Expe3		Mean	SD	SEM
Cell line	Time	Rep1	Rep2	Rep1	Rep2				Rep1	Rep2	Rep1	Rep2					Rep1	Rep2	Rep1	Rep2	Rep1	Rep2	Rep1	Rep2				Rep1	Rep2	Rep1	Rep2					Rep1	Rep2	Rep1	Rep2				Rep1	Rep2	Rep1	Rep2
WT	0 h	43.8041		84.2544		64.0292	28.6027	20.2252								248.112	49684.5	49684.5	44560.1	44560.1	0.881644		1.89081		1.38622	0.713585	0.504581								311.015	2.83473		6.07947	0	2.9714	3.04204	1.75632
	24 h	81.2504	93.3952	81.7938	67.0295	80.8672	10.7926	5.39628	17.2211	29.3659	17.7645	3.00023	16.838	10.7926	5.39628		142166	113726	68017	57482.7	0.571519	0.821226	1.20255	1.16608	0.940344	0.299961	0.149981	0.179527	0.359412	0.315598	0.0588035	0.228335	0.136527	0.0682637	247.215	2.31183	3.32191	4.86439	4.71687	3.80375	1.21336	0.60668	0.6432	1.28768	1.13071	0.210678	0.818068	0.489144	0.244572
	48 h	609.443	517.579	508.092	372.258	501.843	97.7357	48.8678	528.576	436.712	427.225	291.391	420.976	97.7357	48.8678		233759	238535	205378	176648	2.60714	2.16983	2.47394	2.10734	2.33956	0.239716	0.119858	2.81214	2.47948	3.12533	2.48913	2.72652	0.307553	0.153777	299.262	8.71191	7.25059	8.2668	7.04181	7.81778	0.801026	0.400513	10.2919	9.0744	11.4381	9.10973	9.97853	1.12559	0.562793
	72 h	813.413	687.294	866.376	866.376	808.364	84.4869	42.2434	311.57	185.451	364.533	364.533	306.521	84.4869	42.2434		330924	332761	402160	487311	2.458	2.06543	2.15431	1.77787	2.1139	0.280062	0.140031	1.10352	0.64923	1.20003	1.09806	1.01271	0.246805	0.123403	295.28	8.32431	6.99481	7.29581	6.02096	7.15897	0.948463	0.474231	3.71217	2.18397	4.03683	3.69379	3.40669	0.830237	0.415118
G12D	0 h	33.1098		65.7431		49.4264	23.0753	16.3167								343.684	48645.3	48645.3	55059	55059	0.680637		1.19405		0.937343	0.363037	0.256706								241.165	2.82229		4.95117		3.88673	1.50535	1.06444
	24 h	99.2075	88.0386	113.682	70.1745	92.7756	18.3638	9.18189	49.7811	38.6122	64.2553	20.7481	43.3492	18.3638	9.18189		102613	102175	69926	81801.9	0.966817	0.861644	1.62574	0.857859	1.07802	0.368626	0.184313	0.658229	0.512028	1.02821	0.303199	0.625416	0.305504	0.152752	197.414	4.89741	4.36466	8.23521	4.34549	5.46069	1.86728	0.933639	3.00164	2.33494	4.68882	1.38265	2.85201	1.39315	0.696577
	48 h	644.346	602.233	520.634	596.368	590.895	51.4851	25.7425	551.57	509.458	427.858	503.593	498.12	51.4851	25.7425		290158	276671	215007	225731	2.22067	2.17671	2.42147	2.64194	2.3652	0.21305	0.106525	2.80861	2.68952	3.00322	3.27505	2.9441	0.255728	0.127864	206.263	10.7662	10.5531	11.7397	12.8086	11.4669	1.0329	0.516452	13.9151	13.3251	14.8793	16.2261	14.5864	1.26699	0.633497
	72 h	1100.25	1010.54	1197.41	1013.71	1080.48	88.3432	44.1716	509.36	419.643	606.517	422.82	489.585	88.3432	44.1716		493561	473877	600885	539290	2.22922	2.13249	1.99275	1.87972	2.05854	0.153737	0.0768684	1.29985	1.11823	1.48676	1.10538	1.25256	0.179621	0.0898104	246.118	9.05753	8.66451	8.09672	7.63748	8.36406	0.624647	0.312324	5.74671	4.94375	6.57302	4.88694	5.53761	0.794112	0.397056
G12V	0 h	42.3455		49.8247		46.0851	5.28864	3.73963								250.032	48543.1	48543.1	47180.9	47180.9	0.872327		1.05604		0.964182	0.129902	0.0918545								189.57	4.60162		5.5707		5.08616	0.685247	0.484542
	24 h	82.4126	80.3093	40.5845	95.3148	74.6553	23.6627	11.8314	36.3275	34.2242	-5.50056	49.2297	28.5702	23.6627	11.8314		100577	104468	70472.2	91251	0.819402	0.768746	0.575894	1.04453	0.802144	0.192662	0.0963308	0.487226	0.447343	-0.0935048	0.711248	0.388078	0.34142	0.17071	172.017	4.76348	4.469	3.34788	6.07226	4.66316	1.12001	0.560007	2.69493	2.47433	-0.517191	3.93404	2.14653	1.88845	0.944227
	48 h	533	529.846	391.07	381.118	458.758	84.0139	42.0069	458.345	455.19	316.414	306.463	384.103	84.0139	42.0069		208735	234371	194905	194905	2.55347	2.26071	2.00646	1.9554	2.19401	0.274331	0.137165	2.96364	2.68677	2.38463	2.14193	2.54424	0.357557	0.178778	248.381	10.2804	9.10178	8.07813	7.87258	8.83324	1.10447	0.552237	14.0992	12.782	11.3446	10.19	12.1039	1.70104	0.850518
	72 h	772.772	627.647	988.126	722.294	796.182	181.376	104.718	314.013	168.889	529.368	263.536	337.423	181.376	104.718		395285	420841	430730	483375	1.95497	1.49141	2.29407	1.49427	1.91349	0.402935	0.232635	1.03974	0.515524	1.69226	0.77707	1.00615	0.504995	0.252498	265.163	7.37272	5.62451	8.65155	5.6353	7.21626	1.51957	0.877326	4.04928	2.00771	6.59049	3.0263	3.91845	1.96671	0.983353
Q61L	0 h	28.984		63.1139		46.0489	24.1334	17.0649								138.512	72550.1	72550.1	55903.7	55903.7	0.399504		1.12898		0.764239	0.515814	0.364736								295.12	1.3537		3.82548		2.58959	1.74781	1.23589
	24 h	98.6123	135.468	45.2963	79.561	89.7343	37.6324	18.8162	52.5634	89.4188	-0.75261	33.512	43.6854	37.6324	18.8162		93534.8	94057.5	95333.4	70719.4	1.05429	1.44027	0.475136	1.12502	1.02368	0.402348	0.201174	0.63297	1.07341	-0.00995271	0.529319	0.556436	0.445214	0.222607	303.745	3.47096	4.7417	1.56426	3.70384	3.37019	1.32462	0.662312	2.1139	3.5848	-0.0332386	1.76774	1.8583	1.48686	0.74343
	48 h	383.819	380.508	370.19	352.372	371.722	14.1456	7.07278	294.084	290.774	280.455	262.638	281.988	14.1456	7.07278		195023	232586	151948	171932	1.96807	1.63599	2.4363	2.04949	2.02246	0.32879	0.164395	2.03831	1.78037	2.26831	2.16474	2.06293	0.210547	0.105273	321.819	6.11547	5.08358	7.57041	6.36846	6.28448	1.02166	0.510832	6.51671	5.69207	7.25207	6.92092	6.59544	0.673144	0.336572
	72 h	446.716	418.026	485.317	496.282	461.585	35.9889	17.9945	74.9936	46.3038	113.595	124.56	89.8632	35.9889	17.9945		277356	281463	321640	379094	1.61062	1.48519	1.50888	1.30913	1.47846	0.125315	0.0626577	0.317515	0.180153	0.479722	0.452103	0.357373	0.137766	0.0688831	378.171	4.25899	3.9273	3.98996	3.46174	3.9095	0.331372	0.165686	0.9072	0.514732	1.37066	1.29174	1.02108	0.393624	0.196812
ATP production rate (ATP flux)
Cell line	Overall (nM/day)		Per cell (fmol/cell.day)		Per protein (fmol /ng prot.day)
	(0-72h)	(24-72h)	(0-72h)	(24-72h)	(0-72h)	(24-72h)
WT	248.112	363.749	1.32252	1.86961	4.73443	6.69261
G12D	343.684	493.852	1.60736	2.09833	7.65868	10.062
G12V	250.032	360.763	1.31282	1.7752	6.05631	8.0112
Q61L	138.512	185.926	0.992247	1.21015	3.15828	3.80826
Fig. S2F: Rate of glucose uptake normalized by the protein content.
		[Glucose] mM									Glucose uptake (mM)									Glucose uptake rate (mM/day)									Total cell concentration (+expe1)						Glucose uptake per total cell (pmol/cell)									Glucose uptake rate per total cell (pmol/cell.day)
		Expe1		Expe2		Expe3		Mean	SD	SEM	Expe1		Expe2		Expe3		Mean	SD	SEM	Expe1		Expe2		Expe3		Mean	SD	SEM	1		2		3		Expe1		Expe2		Expe3		Mean	SD	SEM	Expe1		Expe2		Expe3
Cell line	Time	Rep1	Rep2	Rep1	Rep2	Rep1	Rep2				Rep1	Rep2	Rep1	Rep2	Rep1	Rep2				Rep1	Rep2	Rep1	Rep2	Rep1	Rep2				Rep1	Rep2	Rep1	Rep2	Rep1	Rep2	Rep1	Rep2	Rep1	Rep2	Rep1	Rep2				Rep1	Rep2	Rep1	Rep2	Rep1	Rep2
WT	0 h	21.769		21.3009		20.2347		21.1015	0.786335	0.453991	-0.667457		-0.199373		0.866831		0	0.786335	0.453991										71102.3	71102.3	42023.2	42023.2	37688.9	37688.9
	24 h	20.8836	21.6399	21.997	22.8941	20.3652	20.1004	21.3134	1.06091	0.433117	0.217972	-0.53838	-0.895456	-1.79251	0.736338	1.00119	-0.211806	1.06091	0.433117	0.217972	-0.53838	-0.895456	-1.79251	0.736338	1.00119	-0.211806	1.06091	0.433117	93658.7	85526.3	120244	96189.9	57528.8	48618.9	2.3273	-6.2949	-7.447	-18.6351	12.7995	20.5927	0.557081	14.3791	5.87024	2.64591	-6.8746	-11.0368	-25.9383	15.4664	23.2005
	48 h	19.6019	18.7142	19.6029	20.0165	19.8539	20.7347	19.754	0.658481	0.268824	1.49969	2.38738	1.49861	1.08503	1.24765	0.366798	1.34753	0.658481	0.268824	1.7115	2.59919	1.71042	1.29684	1.45945	0.578605	1.55933	0.658481	0.268824	193111	204933	197714	201753	173709	149409	7.76594	11.6496	7.57972	5.37804	7.18242	2.455	7.00178	3.02862	1.23643	11.9364	17.8971	10.7588	8.7053	12.623	5.84367
	72 h	16.8029	16.4723	14.9138	15.1585	18.074	16.5208	16.3237	1.15755	0.472569	4.29864	4.62926	6.18772	5.94307	3.02754	4.58076	4.77783	1.15755	0.472569	2.95111	3.28173	4.84019	4.59555	1.68001	3.23323	3.4303	1.15755	0.472569	298561	272376	279896	281449	340147	412167	14.3979	16.9958	22.1072	21.116	8.90068	11.1138	15.7719	5.31023	2.16789	12.0044	13.751	20.2684	19.0212	6.53885	11.5148
G12D	0 h	23.1457		21.7583		20.5146		21.8062	1.31619	0.759901	-1.33947		0.0478705		1.2916		-1.18424e-15	1.31619	0.759901										72558.5	72558.5	43861.4	43861.4	49644.4	49644.4
	24 h	21.9229	21.4568	22.4594	19.8529	21.0047	20.3595	21.176	0.972658	0.397086	-0.116669	0.349377	-0.653246	1.95325	0.80146	1.44667	0.63014	0.972658	0.397086	-0.116669	0.349377	-0.653246	1.95325	0.80146	1.44667	0.63014	0.972658	0.397086	89505.6	103871	92521.4	92127	63049.3	73757.3	-1.30348	3.36357	-7.06049	21.2017	12.7116	19.6139	8.08781	11.5429	4.71236	-1.43978	3.96053	-9.5796	28.7267	14.2237	23.4465
	48 h	21.2722	17.7515	19.0941	20.9747	18.9035	20.1636	19.6933	1.34979	0.55105	0.533949	4.05469	2.71211	0.831469	2.9027	1.6426	2.11292	1.34979	0.55105	-0.0961911	3.42455	2.08197	0.201329	2.27256	1.01246	1.48278	1.34979	0.55105	276560	255931	261624	249463	193863	203532	1.93068	15.8429	10.3664	3.33304	14.9729	8.07048	9.08609	5.78408	2.36134	-0.52554	19.0358	11.7577	1.17878	17.6913	7.30256
	72 h	14.743	10.9223	13.5621	13.5127	14.8426	15.4258	13.8347	1.61447	0.659104	7.06323	10.8839	8.24404	8.29353	6.9636	6.38038	7.97145	1.61447	0.659104	4.95031	8.77099	6.13112	6.18061	4.85068	4.26746	5.85853	1.61447	0.659104	404981	408487	445023	427275	541793	486255	17.4409	26.6444	18.525	19.4103	12.8529	13.1215	17.9992	5.05165	2.06233	14.5268	26.402	17.3527	18.2659	13.1874	12.3733
G12V	0 h	19.7345		20.3383		20.8831		20.3186	0.574571	0.331729	0.584152		-0.0196673		-0.564485		2.36848e-15	0.574571	0.331729										70192.3	70192.3	41527.7	41527.7	40362.3	40362.3
	24 h	21.727	20.7135	20.2332	20.5485	19.8289	21.5473	20.7664	0.741107	0.302556	-1.4084	-0.394849	0.0854166	-0.229835	0.48975	-1.2287	-0.44777	0.741107	0.302556	-1.4084	-0.394849	0.0854166	-0.229835	0.48975	-1.2287	-0.44777	0.741107	0.302556	124584	96071.2	86041.2	89370.3	60287.6	78063.4	-11.3049	-4.10996	0.992741	-2.57172	8.12356	-15.7398	-4.10167	8.54496	3.48847	-14.4618	-4.74968	1.33915	-3.51167	9.73175	-20.7506
	48 h	18.8568	19.078	19.1658	19.8018	19.9447	16.0391	18.8144	1.42476	0.581657	1.4618	1.24066	1.15285	0.516817	0.373927	4.27956	1.50427	1.42476	0.581657	1.90957	1.68843	1.60062	0.964588	0.821697	4.72733	1.95204	1.42476	0.581657	192384	225128	178569	200500	166738	166738	7.59835	5.51089	6.45604	2.57765	2.24261	25.6664	8.34199	8.74861	3.5716	12.049	10.5133	12.0979	6.65531	7.23882	38.6218
	72 h	15.8807	16.8758	15.8086	16.9701	15.6423	7.00132	16.2355	0.634356	0.283692	4.43795	3.44283	4.51001	3.34855	4.67635	13.3173	4.08314	0.634356	0.283692	2.93368	1.93856	3.00574	1.84428	3.17209	11.813	2.57887	0.634356	0.283692	299532	286296	338159	360021	368481	413518	14.8163	12.0254	13.3369	9.30099	12.6909	32.2049	12.4341	2.03342	0.909373	11.9276	7.58103	11.6337	6.58061	11.8534	40.7167
Q61L	0 h	20.3445		22.5897		19.787		20.9071	1.48362	0.856568	0.562603		-1.68263		1.12003		2.36848e-15	1.48362	0.856568										46423.5	46423.5	75393.7	75393.7	58094.8	58094.8
	24 h	19.7631	18.9879	20.1812	20.3646	19.0186	19.596	19.6519	0.573657	0.234195	1.14399	1.91919	0.725911	0.542519	1.88843	1.31109	1.25519	0.573657	0.234195	1.14399	1.91919	0.725911	0.542519	1.88843	1.31109	1.25519	0.573657	0.234195	78403.3	70063.6	97200.8	97744	99070	73491.3	14.5911	27.3921	7.46815	5.5504	19.0616	17.8401	15.3172	8.04628	3.28488	18.3293	32.9511	8.41175	6.2669	24.0312	19.9275
	48 h	16.8004	17.0276	17.2163	16.5622	16.315	17.1634	16.8475	0.356478	0.145532	4.10665	3.87944	3.69074	4.34484	4.59206	3.74372	4.05958	0.356478	0.145532	2.85146	2.62425	2.43555	3.08965	3.33687	2.48854	2.80439	0.356478	0.145532	146808	198951	202667	241702	157903	178671	27.9729	19.4995	18.2109	17.976	29.0815	20.9532	22.2823	4.96472	2.02684	25.3225	19.5101	16.2442	18.2041	25.9706	19.7376
	72 h	12.6661	13.2987	10.8893	11.0849	13.0241	13.9842	12.4912	1.24411	0.507907	8.24101	7.60838	10.0178	9.82214	7.88303	6.92291	8.41587	1.24411	0.507907	4.18143	3.54881	5.95818	5.76256	3.82345	2.86333	4.35629	1.24411	0.507907	334407	420372	288227	292495	334246	393952	24.6436	18.0992	34.7565	33.5805	23.5845	17.5729	25.3729	7.38775	3.01604	17.3786	11.4603	24.2748	21.5747	15.5378	10.0007
Glucose uptake flux
Cell line	Overall (mM/mL.day)		Per cell (pmol/cell.day)		Per protein (pmol /ng prot.day)
	(0-72h)	(24-72h)	(0-72h)	(24-72h)	(0-72h)	(24-72h)
WT	1.59261	2.49482	8.24034	12.5719	28.803	43.9619
G12D	2.65715	3.67065	12.1048	13.2124	55.6472	60.9215
G12V	1.36105	2.26545	6.34805	12.2223	18.3142	42.4067
Q61L	2.80529	3.58034	18.6185	18.768	58.5033	57.1644
Fig. S2G: Rate of lactate release normalized by the protein content.
		[Lactate] mM									Lactate release (mM)									Lactate release rate (mM/day)									Total cell concentration (+expe1)						Lactate release per total cell (pmol/cell)									Lactate release rate per total cell (pmol/cell.day)
		Expe1		Expe2		Expe3		Mean	SD	SEM	Expe1		Expe2		Expe3		Mean	SD	SEM	Expe1		Expe2		Expe3		Mean	SD	SEM	1		2		3		Expe1		Expe2		Expe3		Mean	SD	SEM	Expe1		Expe2		Expe3
Cell line	Time	Rep1	Rep2	Rep1	Rep2	Rep1	Rep2				Rep1	Rep2	Rep1	Rep2	Rep1	Rep2				Rep1	Rep2	Rep1	Rep2	Rep1	Rep2				Rep1	Rep2	Rep1	Rep2	Rep1	Rep2	Rep1	Rep2	Rep1	Rep2	Rep1	Rep2				Rep1	Rep2	Rep1	Rep2	Rep1	Rep2
WT	0 h	1.69015		1.24293		2.52195		1.81835	0.649074	0.374743	-0.128193		-0.575413		0.703606		0	0.649074	0.374743										71102.3	71102.3	42023.2	42023.2	37688.9	37688.9
	24 h	4.17036	4.24841	4.10072	3.92695	3.5992	3.58175	3.9379	0.28936	0.118131	2.35201	2.43007	2.28237	2.1086	1.78085	1.7634	2.11955	0.28936	0.118131	2.35201	2.43007	2.28237	2.1086	1.78085	1.7634	2.11955	0.28936	0.118131	93658.7	85526.3	120244	96189.9	57528.8	48618.9	25.1126	28.4131	18.9812	21.9213	30.9559	36.2699	26.9423	6.28036	2.56395	28.5506	31.0297	28.1311	30.5123	37.406	40.8631
	48 h	7.20553	7.23675	9.57254	9.46464	6.58423	6.82049	7.81403	1.34313	0.548329	5.38718	5.41841	7.7542	7.6463	4.76589	5.00214	5.99569	1.34313	0.548329	3.26763	3.29885	5.63465	5.52675	2.64633	2.88259	3.87613	1.34313	0.548329	193111	204933	197714	201753	173709	149409	27.8968	26.4399	39.2194	37.8993	27.4361	33.4796	32.0619	5.61547	2.29251	22.7892	22.7148	35.4428	37.0994	22.8885	29.113
	72 h	15.8501	15.0813	13.9513	13.2236	17.0117	15.3633	15.0802	1.35094	0.55152	14.0318	13.263	12.1329	11.4052	15.1934	13.545	13.2619	1.35094	0.55152	8.03612	7.26727	6.13725	5.40955	9.19769	7.54927	7.26619	1.35094	0.55152	298561	272376	279896	281449	340147	412167	46.9981	48.6936	43.3481	40.5233	44.6671	32.8628	42.8488	5.65797	2.30986	32.6889	30.4511	25.6999	22.3904	35.7988	26.886
G12D	0 h	1.8342		1.47121		1.77803		1.69448	0.195387	0.112807	0.139717		-0.223272		0.0835541		-7.40149e-17	0.195387	0.112807										72558.5	72558.5	43861.4	43861.4	49644.4	49644.4
	24 h	4.23082	4.17105	3.69472	3.42489	3.25526	3.06426	3.64017	0.481633	0.196626	2.53634	2.47657	2.00024	1.73041	1.56078	1.36978	1.94569	0.481633	0.196626	2.53634	2.47657	2.00024	1.73041	1.56078	1.36978	1.94569	0.481633	0.196626	89505.6	103871	92521.4	92127	63049.3	73757.3	28.3373	23.8428	21.6192	18.7829	24.7549	18.5714	22.6514	3.7643	1.53677	31.3005	28.0744	29.3327	25.4494	27.6995	22.2003
	48 h	8.85999	7.883	8.78762	9.87272	7.50419	8.16363	8.51186	0.846322	0.345509	7.16551	6.18852	7.09314	8.17824	5.80971	6.46915	6.81738	0.846322	0.345509	5.21983	4.24283	5.14745	6.23255	3.86402	4.52347	4.87169	0.846322	0.345509	276560	255931	261624	249463	193863	203532	25.9095	24.1805	27.112	32.7834	29.9681	31.7845	28.623	3.4204	1.39637	28.5186	23.5843	29.0697	36.4914	30.0805	32.6263
	72 h	18.0404	17.418	18.0632	17.1231	19.4507	19.2215	18.2195	0.940275	0.383866	16.346	15.7235	16.3687	15.4287	17.7562	17.527	16.525	0.940275	0.383866	9.52859	8.90611	9.55132	8.61129	10.9388	10.7096	9.70762	0.940275	0.383866	404981	408487	445023	427275	541793	486255	40.3623	38.492	36.7817	36.1095	32.773	36.0448	36.7605	2.56154	1.04575	27.9619	26.8088	27.0328	25.4494	29.7389	31.0519
G12V	0 h	1.87905		1.55253		1.69231		1.70796	0.16382	0.0945813	0.171085		-0.15543		-0.0156554		7.40149e-17	0.16382	0.0945813										70192.3	70192.3	41527.7	41527.7	40362.3	40362.3
	24 h	4.07008	3.91969	3.37234	4.78714	2.8755	2.90094	3.65428	0.745682	0.304423	2.36212	2.21173	1.66438	3.07918	1.16754	1.19298	1.94632	0.745682	0.304423	2.36212	2.21173	1.66438	3.07918	1.16754	1.19298	1.94632	0.745682	0.304423	124584	96071.2	86041.2	89370.3	60287.6	78063.4	18.96	23.0218	19.344	34.4541	19.3661	15.2822	21.738	6.69477	2.73313	24.2547	26.6051	26.0938	47.0469	23.1999	20.1473
	48 h	7.24883	6.90212	7.09379	7.03738	6.48206	6.43117	6.86589	0.336337	0.137309	5.54087	5.19415	5.38582	5.32942	4.7741	4.72321	5.15793	0.336337	0.137309	3.59455	3.24783	3.43951	3.3831	2.82778	2.77689	3.21161	0.336337	0.137309	192384	225128	178569	200500	166738	166738	28.8012	23.072	30.161	26.5807	28.6324	28.3272	27.5957	2.49552	1.01879	22.6809	20.2232	25.9968	23.3422	24.9116	22.6869
	72 h	13.1849	13.4731	13.4518	13.3828	14.9189	15.3769	13.9647	0.933407	0.381062	11.4769	11.7652	11.7438	11.6749	13.2109	13.6689	12.2568	0.933407	0.381062	6.31898	6.60722	6.58587	6.51693	8.05299	8.511	7.09883	0.933407	0.381062	299532	286296	338159	360021	368481	413518	38.3161	41.0943	34.7286	32.4283	35.8524	33.0553	35.9125	3.29659	1.34583	25.6913	25.8385	25.4907	23.2531	30.0923	29.3354
Q61L	0 h	2.1854		1.31828		1.87879		1.79416	0.439713	0.253868	0.391241		-0.475879		0.0846381		0	0.439713	0.253868										46423.5	46423.5	75393.7	75393.7	58094.8	58094.8
	24 h	5.95017	5.45303	4.59617	5.68786	4.50727	4.4606	5.10918	0.664304	0.271201	4.15601	3.65888	2.80202	3.8937	2.71311	2.66644	3.31503	0.664304	0.271201	4.15601	3.65888	2.80202	3.8937	2.71311	2.66644	3.31503	0.664304	0.271201	78403.3	70063.6	97200.8	97744	99070	73491.3	53.0081	52.2223	28.8271	39.8357	27.3858	36.2824	39.5936	11.0942	4.52918	66.5884	62.8203	32.4693	44.9781	34.5257	40.5277
	48 h	10.4035	11.705	11.9905	13.2482	11.0495	11.1853	11.597	0.978434	0.399444	8.60937	9.91086	10.1964	11.4541	9.25535	9.39112	9.80285	0.978434	0.399444	5.29434	6.59584	6.88133	8.13903	5.94032	6.0761	6.48783	0.978434	0.399444	146808	198951	202667	241702	157903	178671	58.6436	49.8156	50.311	47.3892	58.6141	52.5611	52.8891	4.74003	1.93511	47.0166	49.037	45.8958	47.9548	46.233	48.192
	72 h	21.5218	22.6975	21.1038	21.9717	23.5788	23.2563	22.355	0.983242	0.401407	19.7277	20.9034	19.3097	20.1775	21.7846	21.4622	20.5608	0.983242	0.401407	9.92483	11.1005	9.50683	10.3746	11.9818	11.6593	10.758	0.983242	0.401407	334407	420372	288227	292495	334246	393952	58.993	49.726	66.9948	68.9841	65.1753	54.479	60.7254	7.61997	3.11084	41.249	35.8473	38.7328	38.842	48.6915	40.7224
Lactate release flux
Cell line	Overall (mM/mL.day)		Per cell (pmol/cell.day)		Per protein (pmol /ng prot.day)
	(0-72h)	(24-72h)	(0-72h)	(24-72h)	(0-72h)	(24-72h)
WT	4.42063	5.57116	30.0253	28.6636	106.187	100.615
G12D	5.50833	7.28965	28.4706	29.0346	132.483	136.381
G12V	4.08559	5.15522	25.9384	24.9619	122.937	107.27
Q61L	6.85361	8.62291	45.018	44.0345	141.551	133.869
Fig. S2H: Rate of glutamine uptake normalized by the protein content.
		[Glutamine] mM									Glutamine uptake (mM)									Glutamine uptake rate (mM/day)									Total cell concentration (+expe1)						Glutamine uptake per total cell (pmol/cell)									Glutamine uptake rate per total cell (pmol/cell.day)
		Expe1		Expe2		Expe3		Mean	SD	SEM	Expe1		Expe2		Expe3		Mean	SD	SEM	Expe1		Expe2		Expe3		Mean	SD	SEM	1		2		3		Expe1		Expe2		Expe3		Mean	SD	SEM	Expe1		Expe2		Expe3
Cell line	Time	Rep1	Rep2	Rep1	Rep2	Rep1	Rep2				Rep1	Rep2	Rep1	Rep2	Rep1	Rep2				Rep1	Rep2	Rep1	Rep2	Rep1	Rep2				Rep1	Rep2	Rep1	Rep2	Rep1	Rep2	Rep1	Rep2	Rep1	Rep2	Rep1	Rep2				Rep1	Rep2	Rep1	Rep2	Rep1	Rep2
WT	0 h	1.82003		2.20973		1.90003		1.9766	0.205822	0.118832	0.156565		-0.233132		0.0765671		0	0.205822	0.118832										71102.3		42023.2		37688.9
	24 h	1.61791	1.58581	2.04853	1.95316	1.86394	1.76539	1.80579	0.184034	0.0751317	0.358682	0.390786	-0.0719366	0.0234383	0.112659	0.211207	0.170806	0.184034	0.0751317	0.358682	0.390786	-0.0719366	0.0234383	0.112659	0.211207	0.170806	0.184034	0.0751317	93658.7	85526.3	120244	96189.9	57528.8	48618.9	3.82967	4.56919	-0.598256	0.243667	1.95832	4.34414	2.39112	2.20739	0.901165	4.35397	4.56919	-0.886645	0.243667	2.36636	4.34414
	48 h	1.27104	1.25655	0.748218	1.18801	1.31408	1.32851	1.1844	0.219346	0.0895478	0.70556	0.720046	1.22838	0.788582	0.662519	0.648083	0.792195	0.219346	0.0895478	0.534754	0.54924	1.05757	0.617776	0.491713	0.477276	0.621389	0.219346	0.0895478	193111	204933	197714	201753	173709	149409	3.65364	3.51357	6.21292	3.90865	3.81397	4.33764	4.24007	1.00645	0.410883	3.7295	3.78188	6.65229	4.14694	4.25289	4.8203
	72 h	0.930032	1.00716	0.660904	0.679978	0.642131	0.674457	0.765777	0.15952	0.0651236	1.04656	0.969437	1.31569	1.29662	1.33447	1.30214	1.21082	0.15952	0.0651236	0.25437	0.177243	0.523498	0.504423	0.542271	0.509945	0.418625	0.15952	0.0651236	298561	272376	279896	281449	340147	412167	3.50536	3.55919	4.70065	4.60693	3.92321	3.15925	3.9091	0.62633	0.255698	1.03471	0.742676	2.19216	2.08784	2.1106	1.81612
G12D	0 h	1.86022		2.12656		2.20089		2.06255	0.179128	0.10342	0.202338		-0.0640035		-0.138335		0	0.179128	0.10342										72558.5		43861.4		49644.4
	24 h	1.55811	1.50815	1.86048	1.66959	1.90871	1.73608	1.70685	0.160123	0.06537	0.504447	0.5544	0.202078	0.392968	0.153841	0.326474	0.355701	0.160123	0.06537	0.504447	0.5544	0.202078	0.392968	0.153841	0.326474	0.355701	0.160123	0.06537	89505.6	103871	92521.4	92127	63049.3	73757.3	5.63592	5.33741	2.18412	4.2655	2.44001	4.42633	4.04822	1.44459	0.589751	6.22527	5.33741	2.9634	4.2655	2.73025	4.42633
	48 h	1.4375	1.22535	1.35532	1.45542	1.3128	1.36228	1.35811	0.0842316	0.0343874	0.625051	0.837204	0.707237	0.607137	0.749749	0.700271	0.704442	0.0842316	0.0343874	0.26935	0.481502	0.351536	0.251435	0.394048	0.34457	0.34874	0.0842316	0.0343874	276560	255931	261624	249463	193863	203532	2.2601	3.27122	2.70326	2.43378	3.86742	3.4406	2.99606	0.62867	0.256654	1.4716	2.67649	1.98527	1.47215	3.06757	2.48527
	72 h	1.02215	0.956279	0.521455	0.578954	0.515009	0.531984	0.687639	0.235596	0.0961815	1.0404	1.10628	1.5411	1.4836	1.54754	1.53057	1.37492	0.235596	0.0961815	0.335959	0.401834	0.836658	0.779158	0.843103	0.826129	0.670474	0.235596	0.0961815	404981	408487	445023	427275	541793	486255	2.56901	2.70823	3.46297	3.47224	2.85634	3.14767	3.03608	0.385453	0.157361	0.985881	1.20958	2.36797	2.30269	2.29211	2.39532
G12V	0 h	1.85778		1.85211		2.19		1.96663	0.193463	0.111696	0.108853		0.114515		-0.223368		0	0.193463	0.111696										70192.3		41527.7		40362.3
	24 h	1.61353	1.57526	1.75972	1.79428	1.86697	1.85468	1.74408	0.122998	0.0502137	0.353097	0.391367	0.206906	0.172344	0.0996548	0.11195	0.222553	0.122998	0.0502137	0.353097	0.391367	0.206906	0.172344	0.0996548	0.11195	0.222553	0.122998	0.0502137	124584	96071.2	86041.2	89370.3	60287.6	78063.4	2.83421	4.07371	2.40473	1.92842	1.65299	1.43408	2.38802	0.969785	0.395913	3.62567	4.07371	3.24383	1.92842	1.98023	1.43408
	48 h	1.38051	1.36748	1.41591	1.52185	1.43851	1.40126	1.42092	0.0554935	0.0226551	0.58612	0.599144	0.550718	0.444773	0.528116	0.565373	0.545707	0.0554935	0.0226551	0.363567	0.376591	0.328165	0.222221	0.305563	0.34282	0.323155	0.0554935	0.0226551	192384	225128	178569	200500	166738	166738	3.04662	2.66135	3.08406	2.21832	3.16734	3.39079	2.92808	0.420627	0.17172	2.29404	2.34491	2.48037	1.53324	2.69188	2.80081
	72 h	1.06794	1.06514	0.839652	0.744098	0.582708	0.593512	0.815507	0.216885	0.088543	0.898688	0.901493	1.12698	1.22253	1.38392	1.37312	1.15112	0.216885	0.088543	0.352981	0.355786	0.581269	0.676823	0.838213	0.827409	0.605413	0.216885	0.088543	299532	286296	338159	360021	368481	413518	3.0003	3.14881	3.33268	3.39572	3.75574	3.32057	3.32564	0.255768	0.104417	1.43513	1.39135	2.24981	2.41498	3.13223	2.85188
Q61L	0 h	1.85646		2.03148		2.06391		1.98395	0.111595	0.0644296	0.127491		-0.0475262		-0.0799646		0	0.111595	0.0644296										46423.5		75393.7		58094.8
	24 h	1.69821	1.4811	1.72638	1.66816	1.76139	1.73435	1.67826	0.101732	0.0415317	0.28574	0.502855	0.257575	0.315788	0.222556	0.249599	0.305685	0.101732	0.0415317	0.28574	0.502855	0.257575	0.315788	0.222556	0.249599	0.305685	0.101732	0.0415317	78403.3	70063.6	97200.8	97744	99070	73491.3	3.6445	7.17712	2.64992	3.23076	2.24645	3.3963	3.72418	1.76736	0.721522	4.57819	7.17712	2.98474	3.23076	2.83213	3.3963
	48 h	1.27527	1.35006	1.27586	1.33016	1.29806	1.31717	1.30776	0.0301565	0.0123114	0.70868	0.63389	0.708094	0.653792	0.68589	0.66678	0.676188	0.0301565	0.0123114	0.402995	0.328204	0.402408	0.348107	0.380205	0.361095	0.370502	0.0301565	0.0123114	146808	198951	202667	241702	157903	178671	4.82724	3.18616	3.49388	2.70495	4.34374	3.7319	3.71465	0.772198	0.315249	3.57881	2.44005	2.68391	2.05103	2.9591	2.86399
	72 h	0.904341	0.975301	0.742044	0.766664	0.706721	0.659126	0.792366	0.121889	0.049761	1.07961	1.00865	1.24191	1.21729	1.27723	1.32482	1.19158	0.121889	0.049761	0.403421	0.332461	0.565718	0.541098	0.601041	0.648637	0.515396	0.121889	0.049761	334407	420372	288227	292495	334246	393952	3.22843	2.39942	4.30878	4.16173	3.82122	3.3629	3.54708	0.705085	0.28785	1.67668	1.07363	2.30485	2.02584	2.44251	2.26549
Glutamine uptake flux
Cell line	Overall (mM/mL.day)		Per cell (pmol/cell.day)		Per protein (pmol /ng prot.day)
	(0-72h)	(24-72h)	(0-72h)	(24-72h)	(0-72h)	(24-72h)
WT	0.403607	0.520007	2.90881	3.11399	10.4174	11.1504
G12D	0.458305	0.509607	2.81445	2.05932	13.0333	9.68927
G12V	0.383707	0.464284	2.43925	2.30172	11.6586	9.98119
Q61L	0.397195	0.442949	2.92029	2.36382	9.30549	7.22347
Fig. S2I: Rate of glutamate release normalized by the protein content.
		[Glutamate] µM									Glutamate release (µM)									Glutamate release rate (µM/day)									Total cell concentration (+expe1)						Glutamate uptake per total cell (fmol/cell)									Glutamate release rate per total cell (fmol/cell.day)
		Expe1		Expe2		Expe3		Mean	SD	SEM	Expe1		Expe2		Expe3		Mean	SD	SEM	Expe1		Expe2		Expe3		Mean	SD	SEM	1		2		3		Expe1		Expe2		Expe3		Mean	SD	SEM	Expe1		Expe2		Expe3
Cell line	Time	Rep1	Rep2	Rep1	Rep2	Rep1	Rep2				Rep1	Rep2	Rep1	Rep2	Rep1	Rep2				Rep1	Rep2	Rep1	Rep2	Rep1	Rep2				Rep1	Rep2	Rep1	Rep2	Rep1	Rep2	Rep1	Rep2	Rep1	Rep2	Rep1	Rep2				Rep1	Rep2	Rep1	Rep2	Rep1	Rep2
WT	0 h	80.1084		70.0149		95.3541		81.8258	12.7566	7.36501	-1.71741		-11.8109		13.5283		4.73695e-15	12.7566	7.36501										71102.3		42023.2		37688.9
	24 h	133.948	133.716	121.011	121.219	113.719	114.068	122.947	9.03029	3.6866	52.1227	51.8902	39.1855	39.3933	31.8931	32.2423	41.1212	9.03029	3.6866	52.1227	51.8902	39.1855	39.3933	31.8931	32.2423	41.1212	9.03029	3.6866	93658.7	85526.3	120244	96189.9	57528.8	48618.9	556.518	606.716	325.884	409.537	554.385	663.164	519.367	126.817	51.7726	632.707	606.716	482.975	409.537	669.898	663.164
	48 h	177.209	159.998	214.696	199.531	179.745	180.094	185.212	19.1323	7.81073	95.3828	78.1719	132.87	117.706	97.9188	98.2684	103.386	19.1323	7.81073	54.2617	37.0507	91.7485	76.5845	56.7977	57.1472	62.2651	19.1323	7.81073	193111	204933	197714	201753	173709	149409	493.927	381.452	672.031	583.416	563.696	657.715	558.706	108.532	44.3081	378.434	255.119	577.112	514.089	491.25	577.164
	72 h	246.751	246.983	232.768	219.473	263.587	232.146	240.285	15.3983	6.28633	164.925	165.157	150.942	137.647	181.761	150.321	158.459	15.3983	6.28633	61.5387	61.7712	47.5556	34.2612	78.375	46.9343	55.0727	15.3983	6.28633	298561	272376	279896	281449	340147	412167	552.399	606.359	539.279	489.067	534.361	364.707	514.362	82.4226	33.6489	250.324	258.831	199.14	141.809	305.047	167.152
G12D	0 h	82.0294		75.7322		75.8588		77.8735	3.59968	2.07827	4.15591		-2.14124		-2.01466		0	3.59968	2.07827										72558.5		43861.4		49644.4
	24 h	113.524	102.123	106.471	99.4905	109.736	107.95	106.549	5.10295	2.08327	35.651	24.2491	28.5978	21.617	31.8629	30.0763	28.6757	5.10295	2.08327	35.651	24.2491	28.5978	21.617	31.8629	30.0763	28.6757	5.10295	2.08327	89505.6	103871	92521.4	92127	63049.3	73757.3	398.31	233.455	309.094	234.643	505.364	407.774	348.107	108.029	44.1027	439.961	233.455	419.376	234.643	565.478	407.774
	48 h	160.082	144.404	148.589	166.74	142.492	163.931	154.373	10.4965	4.28518	82.2085	66.5309	70.7158	88.8661	64.6181	86.058	76.4996	10.4965	4.28518	53.5328	37.8552	42.0402	60.1904	35.9424	57.3823	47.8239	10.4965	4.28518	276560	255931	261624	249463	193863	203532	297.254	259.957	270.296	356.23	333.319	422.823	323.313	60.9751	24.893	292.477	210.423	237.418	352.414	279.803	413.881
	72 h	219.467	216.379	225.379	215.606	227.06	210.98	219.145	6.1393	2.50636	141.593	138.505	147.506	137.732	149.186	133.107	141.271	6.1393	2.50636	65.0935	62.0055	71.006	61.2328	72.6866	56.607	64.7719	6.1393	2.50636	404981	408487	445023	427275	541793	486255	349.629	339.068	331.456	322.351	275.357	273.738	315.266	32.7932	13.3878	191.019	186.646	200.966	180.965	197.611	164.129
G12V	0 h	79.9849		78.4257		77.6992		78.7033	1.16784	0.674254	1.28163		-0.277591		-1.00404		-4.73695e-15	1.16784	0.674254										70192.3		41527.7		40362.3
	24 h	102.417	112.276	83.7675	118.333	105.56	96.2084	103.094	12.1983	4.97993	23.714	33.5729	5.06427	39.6295	26.8562	17.5051	24.3903	12.1983	4.97993	23.714	33.5729	5.06427	39.6295	26.8562	17.5051	24.3903	12.1983	4.97993	124584	96071.2	86041.2	89370.3	60287.6	78063.4	190.346	349.458	58.8586	443.43	445.468	224.242	285.3	154.14	62.9273	243.5	349.458	79.3966	443.43	533.656	224.242
	48 h	147.143	143.296	162.083	152.656	146.364	142.397	148.99	7.36302	3.00594	68.4398	64.5926	83.3799	73.953	67.6607	63.6937	70.2866	7.36302	3.00594	44.0494	40.2023	58.9895	49.5627	43.2704	39.3034	45.8963	7.36302	3.00594	192384	225128	178569	200500	166738	166738	355.746	286.915	466.934	368.843	405.791	381.999	377.705	59.2834	24.2023	277.943	250.326	445.86	341.965	381.194	321.105
	72 h	208.701	196.919	188.913	206.558	217.772	204.737	203.934	9.96577	4.06851	129.998	118.215	110.21	127.855	139.069	126.034	125.23	9.96577	4.06851	59.7114	47.9289	39.9235	57.5686	68.7821	55.7473	54.9436	9.96577	4.06851	299532	286296	338159	360021	368481	413518	434.003	412.913	325.912	355.133	377.411	304.785	368.359	49.7885	20.3261	242.771	187.433	154.524	205.411	257.024	192.147
Q61L	0 h	86.8025		71.9867		76.4601		78.4165	7.5992	4.3874	8.38608		-6.42977		-1.95631		9.4739e-15	7.5992	4.3874										46423.5		75393.7		58094.8
	24 h	133.247	124.589	123.272	140.318	127.992	131.911	130.222	6.30761	2.57507	54.8301	46.1728	44.8559	61.9015	49.5753	53.4948	51.805	6.30761	2.57507	54.8301	46.1728	44.8559	61.9015	49.5753	53.4948	51.805	6.30761	2.57507	78403.3	70063.6	97200.8	97744	99070	73491.3	699.334	659.012	461.476	633.302	500.407	727.906	613.573	108.463	44.2798	878.498	659.012	519.784	633.302	630.87	727.906
	48 h	207.75	210.111	205.73	217.023	195.225	198.542	205.73	7.90985	3.22918	129.334	131.695	127.314	138.606	116.809	120.125	127.314	7.90985	3.22918	77.5289	79.8899	75.5088	86.8014	65.0038	68.3202	75.5088	7.90985	3.22918	146808	198951	202667	241702	157903	178671	880.971	661.947	628.194	573.46	739.75	672.328	692.775	107.144	43.7415	688.498	593.945	503.615	511.43	505.919	541.876
	72 h	296.683	297.47	298.415	299.907	305.573	320.949	303.166	9.27049	3.78466	218.266	219.053	219.999	221.49	227.157	242.533	224.75	9.27049	3.78466	90.9524	91.7394	92.6851	94.1766	99.8428	115.219	97.4359	9.27049	3.78466	334407	420372	288227	292495	334246	393952	652.696	521.094	763.285	757.246	679.608	615.64	664.928	91.3008	37.2734	378.011	296.257	377.618	352.591	405.742	402.425
Glutamate release flux
Cell line	Overall (µM/mL.day)		Per cell (pmol/cell.day)		Per protein (pmol /ng prot.day)
	(0-72h)	(24-72h)	(0-72h)	(24-72h)	(0-72h)	(24-72h)
WT	52.8196	58.6689	421.137	342.956	1.50471	1.22255
G12D	47.0905	56.2979	289.358	242.312	1.34999	1.15068
G12V	41.7434	50.42	285.077	271.475	1.37736	1.2024
Q61L	74.9166	86.4724	533.739	463.161	1.69671	1.4181
[truncated: 22 more columns]
