# Supplementary material for: Whole-cell energy modeling reveals quantitative changes of predicted energy flows in RAS mutant cancer cell lines
Source: iScience. 2023 Jan 5;26(2):105931. doi: 10.1016/j.isci.2023.105931 (PMC9874014; doi:10.1016/j.isci.2023.105931)
Supplement: Table S2. Mass spectrometry based proteomics data in RASless mouse embryonic fibroblast (MEF) cell lines and SysGO analysis [file mmc3.xlsx]

## Sheet: Content
Table S2. Mass spectrometry based proteomics data in RASless mouse embryonic fibroblast (MEF) cell lines and SysGO analysis.
Content
Sheet "MS". LFQ intensities of proteins identified in RASless mouse embryonic fibroblast (MEF) cell lines.
Sheet "Gene mapping". Mouse proteins mapped to human protein IDs.
Sheet "SysGO". Proteins mapped to SysGO functional classes.
Sheet "Figure 2". Data related to Figure 2.
	Fig. 2Ba: Sum of LFQ intensities of proteins belonging to 18 different subcellular localisations as defined in the SysGO database.
	Fig. 2C: Functional enrichment analysis of upregulated proteins in the G12D, G12V, and Q61L cell lines compared to WT based on the SysGO database.
	Fig. 2D: Functional enrichment analysis of downregulated proteins in the G12D, G12V, and Q61L cell lines compared to WT based on the SysGO database.
Sheet "Figure S3". Pathway-centric enrichment analysis of differentially expressed protein in the three mutant cell lines compared to WT.
	Fig. S3D. Pathway-centric enrichment analysis of differentially expressed protein in the G12D mutant compared to WT.
	Fig. S3E. Pathway-centric enrichment analysis of differentially expressed protein in the G12V mutant compared to WT.
	Fig. S3F. Pathway-centric enrichment analysis of differentially expressed protein in the Q61L mutant compared to WT.

## Sheet: MS
Protein FDR Confidence: Sequest HT	Master	Accession	Gene Symbol	Description	NAME	# PSMs	# Unique Peptides	Exp. q-value: Sequest HT	Coverage [%]	# Peptides	# AAs	MW [kDa]	calc. pI	Score Sequest HT: Sequest HT	# Peptides (by Search Engine): Sequest HT	Biological Process	Cellular Component	Molecular Function	chromatin2	Pfam IDs	Entrez Gene ID	Ensembl Gene ID	Chromosome	KEGG Pathways	Reactome Pathways	WikiPathways	# Protein Pathway Groups	Abundances (Normalized): F1: Sample, 1, g12d	Abundances (Normalized): F2: Sample, 2, g12d	Abundances (Normalized): F3: Sample, 3, g12d	Abundances (Normalized): F4: Sample, 1, g12v	Abundances (Normalized): F5: Sample, 2, g12v	Abundances (Normalized): F6: Sample, 3, g12v	Abundances (Normalized): F7: Sample, 1, q61l	Abundances (Normalized): F8: Sample, 2, q61l	Abundances (Normalized): F9: Sample, 3, q61l	Abundances (Normalized): F10: Sample, 1, wt	Abundances (Normalized): F11: Sample, 2, wt	Abundances (Normalized): F12: Sample, 3, wt	Found in Sample: [S1] F1: Sample, 1, 12d	Found in Sample: [S2] F2: Sample, 2, 12d	Found in Sample: [S3] F3: Sample, 3, 12d	Found in Sample: [S4] F4: Sample, 1, 12v	Found in Sample: [S5] F5: Sample, 2, 12v	Found in Sample: [S6] F6: Sample, 3, 12v	Found in Sample: [S7] F7: Sample, 1, gil	Found in Sample: [S8] F8: Sample, 2, gil	Found in Sample: [S9] F9: Sample, 3, gil	Found in Sample: [S10] F10: Sample, 1, wt
High	IsMasterProtein	E9Q616	Ahnak	AHNAK nucleoprotein (desmoyokin) OS=Mus musculus OX=10090 GN=Ahnak PE=1 SV=1	Ahnak	4225	368	0	86	368	5656	603.9	6.3	9876.66	368	cell organization and biogenesis;regulation of biological process	cytoplasm;cytoskeleton;cytosol;membrane;nucleus	protein binding;RNA binding;structural molecule activity			66395	ENSMUSG00000069833.12	19				0	1.82671e+10	1.98658e+10	1.74036e+10	2.65316e+10	2.46791e+10	2.52906e+10	1.55741e+10	1.45608e+10	1.52401e+10	2.48154e+10	2.30759e+10	2.37978e+10	High	High	High	High	High	High	High	High	High	High
High	IsMasterProtein	Q9QXS1	Plec	Plectin OS=Mus musculus OX=10090 GN=Plec PE=1 SV=3	Plec	2373	359	0	71	365	4691	533.9	5.96	5339.96	365	cell organization and biogenesis;response to stimulus	cytoplasm;cytoskeleton;cytosol;membrane	protein binding;RNA binding;structural molecule activity		Pf00307, Pf00681, Pf03501, Pf07812, Pf11971	18810	ENSMUSG00000022565.15	15		Type I hemidesmosome assembly; Caspase-mediated cleavage of cytoskeletal proteins; Assembly of collagen fibrils and other multimeric structures	Alpha6-Beta4 Integrin Signaling Pathway; EGFR1 Signaling Pathway	13	7.18727e+09	6.94121e+09	7.14578e+09	7.47885e+09	8.26829e+09	8.001e+09	6.11167e+09	6.09117e+09	6.10558e+09	8.13504e+09	7.59965e+09	8.1661e+09	High	High	High	High	High	High	High	High	High	High
High	IsMasterProtein	Q9JHU4	Dync1h1	Cytoplasmic dynein 1 heavy chain 1 OS=Mus musculus OX=10090 GN=Dync1h1 PE=1 SV=2	Dync1h1	1464	244	0	54	244	4644	531.7	6.42	3386.93	244	cell division;cell organization and biogenesis;cellular component movement;metabolic process;regulation of biological process;transport	cytoplasm;cytoskeleton;membrane	catalytic activity;motor activity;nucleotide binding;protein binding;RNA binding	cell differentiation;cell division-cycle-apoptotic	Pf00769, Pf03028, Pf03915, Pf04156, Pf07246, Pf07728, Pf08385, Pf08393, Pf12774, Pf12775, Pf12777, Pf12780, Pf12781, Pf13173, Pf13207, Pf13401	13424	ENSMUSG00000018707.13	12	Phagosome; Salmonella infection; Vasopressin-regulated water reabsorption	Anchoring of the basal body to the plasma membrane; AURKA Activation by TPX2; Loss of Nlp from mitotic centrosomes; Recruitment of mitotic centrosome proteins and complexes; COPI-mediated anterograde transport; Regulation of PLK1 Activity at G2/M Transition; Neutrophil degranulation; Recruitment of NuMA to mitotic centrosomes; HSP90 chaperone cycle for steroid hormone receptors (SHR); Resolution …		50	3.12284e+09	3.10015e+09	3.36797e+09	2.99517e+09	3.15575e+09	2.88075e+09	3.36848e+09	3.54808e+09	3.51577e+09	2825822657	2.86762e+09	2.78868e+09	High	High	High	High	High	High	High	High	High	High
High	IsMasterProtein	Q8VDD5	Myh9	Myosin-9 OS=Mus musculus OX=10090 GN=Myh9 PE=1 SV=4	Myh9	3427	202	0	80	242	1960	226.2	5.66	9220.5	242	cell differentiation;cell organization and biogenesis;cellular component movement;metabolic process;regulation of biological process;transport	cytoplasm;cytoskeleton;cytosol;extracellular;membrane;nucleus	catalytic activity;motor activity;nucleotide binding;protein binding;RNA binding;transporter activity	cell differentiation;cell division-cycle-apoptotic	Pf00063, Pf01442, Pf01496, Pf01576, Pf01765, Pf02463, Pf02736, Pf03962, Pf04111, Pf04156, Pf05667, Pf05911, Pf06160, Pf06637, Pf07111, Pf07888, Pf08317, Pf09726, Pf09731, Pf10498, Pf11559, Pf11917, Pf12128, Pf13094, Pf13166	17886	ENSMUSG00000022443.16	15	Tight junction; Regulation of actin cytoskeleton	RHO GTPases activate PAKs	Primary Focal Segmental Glomerulosclerosis FSGS	7	1.11909e+10	1.21094e+10	1.10963e+10	1.09284e+10	8.54689e+09	1.20499e+10	9.82511e+09	9.48133e+09	8.63315e+09	2.03574e+10	2.12044e+10	2.03565e+10	High	High	High	High	High	High	High	High	High	High
High	IsMasterProtein	Q80X90	Flnb	Filamin-B OS=Mus musculus OX=10090 GN=Flnb PE=1 SV=3	Flnb	1205	138	0	69	150	2602	277.7	5.71	2752.45	150	cell differentiation;cell organization and biogenesis	cytoplasm;cytoskeleton;cytosol;membrane;nucleus	protein binding;RNA binding	cell differentiation	Pf00307, Pf00630	286940	ENSMUSG00000025278.8	14	Proteoglycans in cancer; MAPK signaling pathway; Salmonella infection; Focal adhesion	ISG15 antiviral mechanism		9	3.4084e+09	3.35123e+09	3.42618e+09	4.03428e+09	4.12486e+09	3.94632e+09	3.01179e+09	2.85875e+09	3.09144e+09	3.22191e+09	2.90626e+09	3.22807e+09	High	High	High	High	High	High	High	High	High	High
High	IsMasterProtein	Q8BTM8	Flna	Filamin-A OS=Mus musculus OX=10090 GN=Flna PE=1 SV=5	Flna	1353	124	0	60	136	2647	281	6.04	3136.49	136	cell organization and biogenesis;cellular component movement;metabolic process;regulation of biological process;response to stimulus;transport	cytoplasm;cytoskeleton;cytosol;membrane;nucleus	protein binding;RNA binding;signal transducer activity	complex;cell differentiation;cell division-cycle-apoptotic	Pf00307, Pf00630	192176	ENSMUSG00000031328.15	X		RHO GTPases activate PAKs; Cell-extracellular matrix interactions; Platelet degranulation ; GP1b-IX-V activation signalling	TNF-alpha NF-kB Signaling Pathway; MAPK signaling pathway; Focal Adhesion	15	6.39497e+09	6.39607e+09	6.2984e+09	3.74983e+09	3.91742e+09	3.76106e+09	7.80627e+09	7.55794e+09	7.62863e+09	7.92369e+09	7.52535e+09	7.93035e+09	High	High	High	High	High	High	High	High	High	High
High	IsMasterProtein	P26039	Tln1	Talin-1 OS=Mus musculus OX=10090 GN=Tln1 PE=1 SV=2	Tln1	969	120	0	62	136	2541	269.7	6.18	2382.99	136	cell organization and biogenesis;regulation of biological process;response to stimulus	cell surface;cytoplasm;cytoskeleton;membrane	protein binding;structural molecule activity		Pf00373, Pf01608, Pf02174, Pf08913, Pf09141, Pf09379	21894	ENSMUSG00000028465.16	4	Focal adhesion; HTLV-I infection; Rap1 signaling pathway; Platelet activation	p130Cas linkage to MAPK signaling for integrins; GRB2:SOS provides linkage to MAPK signaling for Integrins ; SEMA3A-Plexin repulsion signaling by inhibiting Integrin adhesion; Platelet degranulation ; Smooth Muscle Contraction	Primary Focal Segmental Glomerulosclerosis FSGS; Integrin-mediated Cell Adhesion; Focal Adhesion	23	1.93407e+09	1.90357e+09	1.91142e+09	1.6867e+09	1.70639e+09	1.7761e+09	1.54906e+09	1.6035e+09	1.51169e+09	2.07451e+09	2.20846e+09	2.16242e+09	High	High	High	High	High	High	High	High	High	High
High	IsMasterProtein	Q62261	Spnb2; Sptbn1	Spectrin beta chain, non-erythrocytic 1 OS=Mus musculus OX=10090 GN=Sptbn1 PE=1 SV=2	Sptbn1	442	111	0	54	111	2363	274.1	5.58	985.21	111	cell organization and biogenesis;metabolic process;regulation of biological process;transport	cytoplasm;cytoskeleton;membrane;nucleus	protein binding;RNA binding;structural molecule activity	cell differentiation;cell division-cycle-apoptotic	Pf00169, Pf00307, Pf00435, Pf11971, Pf12128, Pf15410	20742	ENSMUSG00000020315.18	11	Tight junction	RAF/MAP kinase cascade; NCAM signaling for neurite out-growth; Interaction between L1 and Ankyrins; COPI-mediated anterograde transport; Interleukin-20 family signaling		22	9.11794e+08	9.07096e+08	8.98116e+08	6.62518e+08	6.79705e+08	7.73845e+08	7.35079e+08	7.13779e+08	7.38329e+08	1097755340	9.40823e+08	1.14736e+09	High	High	High	High	High	High	High	High	High	High
High	IsMasterProtein	Q3UH59	Myh10	Myosin-10 OS=Mus musculus OX=10090 GN=Myh10 PE=1 SV=1	Myh10	932	103	0	61	142	2013	233.3	5.57	2256.56	142	cell organization and biogenesis;cell proliferation;cellular component movement;metabolic process;regulation of biological process;transport	cytoplasm;extracellular;membrane;nucleus	catalytic activity;motor activity;nucleotide binding;protein binding;transporter activity	cell differentiation;cell division-cycle-apoptotic	Pf00063, Pf00769, Pf01442, Pf01496, Pf01576, Pf02736, Pf02841, Pf04012, Pf04111, Pf05622, Pf05667, Pf05911, Pf06637, Pf07888, Pf09726, Pf09731, Pf12128, Pf13094, Pf13514	77579	ENSMUSG00000020900.15	11	Tight junction; Regulation of actin cytoskeleton		Regulation of Actin Cytoskeleton	3	1.16983e+09	1.22438e+09	1.2611e+09	9.5883e+08	8.32309e+08	1.10907e+09	1.3324e+09	1.30975e+09	1.22222e+09	1.60359e+09	1.58946e+09	1.57699e+09	High	High	High	High	High	High	High	High	High	High
High	IsMasterProtein	P19096	Fasn	Fatty acid synthase OS=Mus musculus OX=10090 GN=Fasn PE=1 SV=2	Fasn	684	103	0	52	104	2504	272.3	6.58	1645.91	104	cell differentiation;metabolic process;response to stimulus	cytoplasm;cytosol;Golgi;membrane;mitochondrion	catalytic activity;nucleotide binding;protein binding;RNA binding	cell differentiation	Pf00106, Pf00107, Pf00109, Pf00550, Pf00698, Pf00975, Pf02801, Pf08241, Pf08242, Pf08659, Pf12847, Pf13489, Pf13602, Pf13847, Pf14765	14104	ENSMUSG00000025153.9	11	Insulin signaling pathway; AMPK signaling pathway; Fatty acid biosynthesis; Metabolic pathways; Fatty acid metabolism	ChREBP activates metabolic gene expression; Fatty acyl-CoA biosynthesis; Vitamin B5 (pantothenate) metabolism	Fatty Acid Biosynthesis; Dysregulated miRNA Targeting in Insulin/PI3K-AKT Signaling	16	1.61633e+09	1.61395e+09	1.60563e+09	1.61734e+09	1.64754e+09	1.58027e+09	1.46282e+09	1.42754e+09	1.47374e+09	1.92817e+09	1.80086e+09	1.79815e+09	High	High	High	High	High	High	High	High	High	High
High	IsMasterProtein	A0A286YDF5		Myoferlin OS=Mus musculus OX=10090 GN=Myof PE=1 SV=1	Myof	572	96	0	52	98	2061	234.4	6.14	1283.58	98												0	1.34388e+09	1.31686e+09	1.33888e+09	1.6816e+09	1.72002e+09	1.60234e+09	9.3413e+08	9.11207e+08	9.15828e+08	1.08829e+09	1.01326e+09	1.07193e+09	High	High	High	High	High	High	High	High	High	High
High	IsMasterProtein	Q9JKF1	Iqgap1	Ras GTPase-activating-like protein IQGAP1 OS=Mus musculus OX=10090 GN=Iqgap1 PE=1 SV=2	Iqgap1	675	93	0	59	95	1657	188.6	6.48	1815.75	95	cell growth;regulation of biological process;response to stimulus	cytoplasm;cytoskeleton;membrane;nucleus	enzyme regulator activity;protein binding	cell differentiation	Pf00307, Pf00616, Pf03836, Pf11016	29875	ENSMUSG00000030536.10	7	Proteoglycans in cancer; Regulation of actin cytoskeleton; Adherens junction	Nephrin family interactions; RHO GTPases activate IQGAPs; Neutrophil degranulation	G13 Signaling Pathway; Regulation of Actin Cytoskeleton	14	1.50193e+09	1.6428e+09	1.49032e+09	1.88106e+09	1.77879e+09	1.80286e+09	1.50805e+09	1.5346e+09	1.50096e+09	2.6502e+09	2.69139e+09	2.58887e+09	High	High	High	High	High	High	High	High	High	High
High	IsMasterProtein	Q8CGC7	Eprs	Bifunctional glutamate/proline--tRNA ligase OS=Mus musculus OX=10090 GN=Eprs1 PE=1 SV=4	Eprs1	610	89	0	60	90	1512	170	7.66	1344.02	90	metabolic process;regulation of biological process;response to stimulus	cytoplasm;cytosol;membrane	catalytic activity;metal ion binding;nucleotide binding;protein binding;RNA binding		Pf00458, Pf00587, Pf00749, Pf01406, Pf03129, Pf03950, Pf09180, Pf14497	107508	ENSMUSG00000026615.14	1	Aminoacyl-tRNA biosynthesis; Porphyrin and chlorophyll metabolism; Metabolic pathways		Parkinsons Disease Pathway	4	1.62232e+09	1.60856e+09	1.56255e+09	1.62538e+09	1.54401e+09	1.67394e+09	1.56073e+09	1.54606e+09	1.46085e+09	1.3017e+09	1.39863e+09	1.24119e+09	High	High	High	High	High	High	High	High	High	High
High	IsMasterProtein	Q7TPV4	Mybbp1a	Myb-binding protein 1A OS=Mus musculus OX=10090 GN=Mybbp1a PE=1 SV=2	Mybbp1a	580	89	0	60	89	1344	151.9	8.95	1209.86	89	cell communication;cell differentiation;metabolic process;regulation of biological process;response to stimulus;transport	cytoplasm;membrane;nucleus	catalytic activity;DNA binding;metal ion binding;protein binding;RNA binding	complex;cell differentiation;cell division-cycle-apoptotic	Pf04931	18432	ENSMUSG00000040463.16	11		B-WICH complex positively regulates rRNA expression		4	1.62076e+09	1.64674e+09	1.62725e+09	2.10816e+09	2.48915e+09	1.80033e+09	1.64026e+09	1.68962e+09	1.65723e+09	1.58106e+09	1.68557e+09	1.33617e+09	High	High	High	High	High	High	High	High	High	High
High	IsMasterProtein	A2AVJ7	Rrbp1	Ribosome-binding protein 1 OS=Mus musculus OX=10090 GN=Rrbp1 PE=1 SV=1	Rrbp1	425	88	0	65	88	1464	158.3	9.19	918.13	88	cell differentiation;metabolic process;regulation of biological process;transport	endoplasmic reticulum;membrane;ribosome	protein binding;receptor activity;RNA binding;structural molecule activity	complex;cell differentiation	Pf00038, Pf03276, Pf03962, Pf04111, Pf04156, Pf05104, Pf08317, Pf09606, Pf09726, Pf10186, Pf12128, Pf13779	81910	ENSMUSG00000027422.15	2	Protein processing in endoplasmic reticulum			1	1.01031e+09	1.048e+09	1.05819e+09	9.1666e+08	9.09369e+08	9.11025e+08	1.2925e+09	1.25954e+09	1.18494e+09	1.51886e+09	1.61043e+09	1.49381e+09	High	High	High	High	High	High	High	High	High	High
High	IsMasterProtein	Q68FD5	Cltc	Clathrin heavy chain 1 OS=Mus musculus OX=10090 GN=Cltc PE=1 SV=3	Cltc	734	85	0	54	85	1675	191.4	5.69	1833.6	85	cell differentiation;cell division;cell organization and biogenesis;metabolic process;regulation of biological process;transport	cytoplasm;cytoskeleton;cytosol;endosome;membrane;mitochondrion;vacuole	protein binding;RNA binding;structural molecule activity	cell differentiation;cell division-cycle-apoptotic	Pf00637, Pf01394, Pf04053, Pf09268, Pf13838	67300	ENSMUSG00000047126.17	11	Synaptic vesicle cycle; Lysosome; Endocytosis; Bacterial invasion of epithelial cells; Huntington's disease; Endocrine and other factor-regulated calcium reabsorption	WNT5A-dependent internalization of FZD4; Lysosome Vesicle Biogenesis; Golgi Associated Vesicle Biogenesis; VLDLR internalisation and degradation; Retrograde neurotrophin signalling; WNT5A-dependent internalization of FZD2, FZD5 and ROR2; Recycling pathway of L1; MHC class II antigen presentation; Cargo recognition for clathrin-mediated endocytosis; LDL clearance	IL-7 Signaling Pathway; Kit Receptor Signaling Pathway	38	2.16708e+09	2.14489e+09	2.24691e+09	1.91388e+09	2.15593e+09	1.9494e+09	1.51827e+09	1.56991e+09	1.50965e+09	2.29807e+09	2.15906e+09	2.22807e+09	High	High	High	High	High	High	High	High	High	High
High	IsMasterProtein	Q64727	Vcl	Vinculin OS=Mus musculus OX=10090 GN=Vcl PE=1 SV=4	Vcl	540	76	0	74	76	1066	116.6	6	1316.34	76	cell growth;cell organization and biogenesis;regulation of biological process	cytoplasm;cytoskeleton;membrane	protein binding;structural molecule activity	cell differentiation	Pf01044	22330	ENSMUSG00000021823.9	14	Bacterial invasion of epithelial cells; Leukocyte transendothelial migration; Adherens junction; Regulation of actin cytoskeleton; Amoebiasis; Focal adhesion	Platelet degranulation ; Neutrophil degranulation; Smooth Muscle Contraction	Primary Focal Segmental Glomerulosclerosis FSGS; IL-3 Signaling Pathway; Regulation of Actin Cytoskeleton; Integrin-mediated Cell Adhesion; Focal Adhesion	20	2.44093e+09	2.49276e+09	2.50401e+09	1.59788e+09	1.63796e+09	1.63757e+09	2.06367e+09	2.06842e+09	2.01569e+09	1.97194e+09	1.8251e+09	2.01283e+09	High	High	High	High	High	High	High	High	High	High
High	IsMasterProtein	A0A0R4J0I9	Lrp1	Prolow-density lipoprotein receptor-related protein 1 OS=Mus musculus OX=10090 GN=Lrp1 PE=1 SV=1	Lrp1	331	75	0	20	77	4545	504.4	5.36	701.3	77	cell proliferation;development;metabolic process;regulation of biological process;response to stimulus;transport	cytoplasm;cytosol;endosome;membrane;nucleus	metal ion binding;protein binding;receptor activity;RNA binding	cell differentiation;cell division-cycle-apoptotic	Pf00057, Pf00058, Pf07645, Pf12662, Pf14670	16971	ENSMUSG00000040249.15	10	Alzheimer's disease; Malaria	Signaling by GPCR; Retinoid metabolism and transport; Scavenging of heme from plasma	Statin Pathway; Alzheimers Disease; Wnt Signaling Pathway NetPath	15	7.6848e+08	7.76238e+08	7.04567e+08	4.29122e+08	4.33128e+08	4.94008e+08	9.44022e+08	6.62152e+08	9.00174e+08	9.86056e+08	9.52731e+08	1.11744e+09	High	High	High	High	High	High	High	High	High	High
High	IsMasterProtein	Q01853	Vcp	Transitional endoplasmic reticulum ATPase OS=Mus musculus OX=10090 GN=Vcp PE=1 SV=4	Vcp	852	72	0	82	72	806	89.3	5.26	2322.51	72	cell communication;cell organization and biogenesis;metabolic process;regulation of biological process;response to stimulus;transport	cytoplasm;cytosol;endoplasmic reticulum;membrane;nucleus;proteasome	catalytic activity;enzyme regulator activity;nucleotide binding;protein binding;RNA binding	chromatin2;cell differentiation;cell division-cycle-apoptotic	Pf00004, Pf00910, Pf01057, Pf01078, Pf02359, Pf02933, Pf05496, Pf05673, Pf06068, Pf07724, Pf07726, Pf07728, Pf09336, Pf13191, Pf13207, Pf13401	269523	ENSMUSG00000028452.7	4	Protein processing in endoplasmic reticulum; Legionellosis	N-glycan trimming in the ER and Calnexin/Calreticulin cycle; Protein methylation; Translesion Synthesis by POLH; HSF1 activation; Ovarian tumor domain proteases; Hedgehog ligand biogenesis; ABC-family proteins mediated transport; Neutrophil degranulation	IL-9 Signaling Pathway	26	3.3754e+09	3.36047e+09	3.37952e+09	3.15757e+09	3.02683e+09	2.98038e+09	2.47317e+09	2.45694e+09	2.49653e+09	3.11766e+09	3.12038e+09	3.29188e+09	High	High	High	High	High	High	High	High	High	High
High	IsMasterProtein	P23116	Eif3a	Eukaryotic translation initiation factor 3 subunit A OS=Mus musculus OX=10090 GN=Eif3a PE=1 SV=5	Eif3a	317	72	0	52	72	1344	161.8	6.77	610.53	72	cell organization and biogenesis;metabolic process;regulation of biological process	cytoplasm;cytoskeleton;cytosol;membrane;nucleus	protein binding;RNA binding		Pf01399	13669	ENSMUSG00000024991.7	19	RNA transport	Formation of a pool of free 40S subunits; L13a-mediated translational silencing of Ceruloplasmin expression; Ribosomal scanning and start codon recognition; Formation of the ternary complex, and subsequently, the 43S complex; Translation initiation complex formation; GTP hydrolysis and joining of the 60S ribosomal subunit	Translation Factors	13	7.7288e+08	7.65179e+08	7.21107e+08	8.77615e+08	8.77317e+08	8.21815e+08	7.70453e+08	7.1327e+08	7.53504e+08	9.41813e+08	1.06874e+09	9.1885e+08	High	High	High	High	High	High	High	High	High	High
High	IsMasterProtein	P26041	Msn	Moesin OS=Mus musculus OX=10090 GN=Msn PE=1 SV=3	Msn	2013	70	0	92	89	577	67.7	6.6	4587.41	89	cell differentiation;cell organization and biogenesis;cell proliferation;cellular component movement;regulation of biological process;response to stimulus	cell surface;cytoplasm;cytoskeleton;cytosol;membrane;nucleus	protein binding;RNA binding	cell differentiation	Pf00373, Pf00769, Pf09379, Pf09380	17698	ENSMUSG00000031207.16	X	Leukocyte transendothelial migration; Measles; Regulation of actin cytoskeleton; Proteoglycans in cancer		Regulation of Actin Cytoskeleton	5	9.53774e+09	8.99164e+09	8.93667e+09	7.51546e+09	7.3018e+09	8.00332e+09	8.44673e+09	7.7854e+09	7.94562e+09	7.96041e+09	8.088e+09	7.82574e+09	High	High	High	High	High	High	High	High	High	High
High	IsMasterProtein	P58252	Eef2	Elongation factor 2 OS=Mus musculus OX=10090 GN=Eef2 PE=1 SV=2	Eef2	1579	70	0	74	72	858	95.3	6.83	4085.84	72	cell differentiation;cell proliferation;metabolic process;regulation of biological process;response to stimulus	cytoplasm;cytosol;membrane;nucleus;ribosome	catalytic activity;nucleotide binding;protein binding;RNA binding	cell differentiation	Pf00009, Pf00679, Pf03144, Pf03764, Pf14492	13629	ENSMUSG00000034994.10	10	Oxytocin signaling pathway; AMPK signaling pathway	Peptide chain elongation; Neutrophil degranulation; Protein methylation; Synthesis of diphthamide-EEF2	Translation Factors	14	6.461e+09	6.20834e+09	6.20259e+09	7.61285e+09	7.36385e+09	7.22231e+09	6.29878e+09	6.12252e+09	5.83656e+09	6.17916e+09	6.05513e+09	6.35287e+09	High	High	High	High	High	High	High	High	High	High
High	IsMasterProtein	Q9WTQ5	Akap12	A-kinase anchor protein 12 OS=Mus musculus OX=10090 GN=Akap12 PE=1 SV=1	Akap12	428	68	0	55	68	1684	180.6	4.44	991.24	68	metabolic process;regulation of biological process;response to stimulus;transport	cytoplasm;cytoskeleton;cytosol;membrane	catalytic activity;protein binding;structural molecule activity		Pf03832	83397	ENSMUSG00000038587.9	10			G Protein Signaling Pathways	1	6.28631e+08	6.82539e+08	5.70432e+08	1.05072e+09	9.95588e+08	1.16619e+09	6.36776e+08	5.90251e+08	6.00077e+08	1.12864e+09	1.14237e+09	1.06026e+09	High	High	High	High	High	High	High	High	High	High
High	IsMasterProtein	Q8BMJ2	Lars	Leucine--tRNA ligase, cytoplasmic OS=Mus musculus OX=10090 GN=Lars1 PE=1 SV=2	Lars1	370	68	0	58	68	1178	134.1	7.05	801.79	68	cell communication;cell organization and biogenesis;metabolic process;regulation of biological process;response to stimulus;transport	cytoplasm;cytosol;endoplasmic reticulum;vacuole	catalytic activity;enzyme regulator activity;nucleotide binding		Pf00133, Pf01406, Pf08264, Pf09334	107045	ENSMUSG00000024493.8	18	Aminoacyl-tRNA biosynthesis			1	1.00601e+09	1.03929e+09	1.07442e+09	1.06781e+09	1.07155e+09	1.0389e+09	9.94027e+08	9.60264e+08	9.94039e+08	5.08482e+08	6.19772e+08	4.74548e+08	High	High	High	High	High	High	High	High	High	High
High	IsMasterProtein	Q8CIE6	Copa	Coatomer subunit alpha OS=Mus musculus OX=10090 GN=Copa PE=1 SV=2	Copa	349	64	0	57	64	1224	138.3	7.65	737.18	64	regulation of biological process;transport	cytoplasm;extracellular;Golgi;membrane	protein binding;structural molecule activity		Pf00400, Pf04053, Pf06957	12847	ENSMUSG00000026553.17	1		COPI-mediated anterograde transport; COPI-dependent Golgi-to-ER retrograde traffic		11	1.03148e+09	9.93169e+08	9.9391e+08	7.88427e+08	1.05115e+09	7.98985e+08	9.9067e+08	9.53246e+08	9.73608e+08	1.15489e+09	1.09788e+09	1.11546e+09	High	High	High	High	High	High	High	High	High	High
High	IsMasterProtein	E9QAI5		CAD protein OS=Mus musculus OX=10090 GN=Cad PE=1 SV=1	Cad	279	64	0	38	66	2162	236.1	6.49	578.13	66	metabolic process		catalytic activity;metal ion binding;nucleotide binding		Pf00117, Pf00185, Pf00289, Pf00988, Pf01071, Pf01979, Pf02142, Pf02222, Pf02729, Pf02786, Pf02787, Pf07478, Pf07722, Pf08443, Pf13147, Pf13535, Pf13594, Pf15632		ENSMUSG00000013629.16	5				0	7.52163e+08	7.46655e+08	7.91579e+08	5.19758e+08	5.2495e+08	5.08319e+08	7.40864e+08	7.91619e+08	7.53891e+08	4.92067e+08	5.50734e+08	5.18457e+08	High	High	High	High	High	High	High	High	High	High
High	IsMasterProtein	Q8VHX6	Flnc	Filamin-C OS=Mus musculus OX=10090 GN=Flnc PE=1 SV=3	Flnc	516	62	0	35	77	2726	290.9	5.95	1170.01	77		cytoplasm;cytoskeleton;cytosol;membrane	protein binding	cell differentiation	Pf00307, Pf00630	68794	ENSMUSG00000068699.12	6	Proteoglycans in cancer; Salmonella infection; MAPK signaling pathway; Focal adhesion	Cell-extracellular matrix interactions		7	1.183e+09	1.24838e+09	1.16155e+09	1.48865e+09	1.52908e+09	1.40953e+09	7.85559e+08	8.14638e+08	8.1288e+08	1.51593e+09	1.36135e+09	1.51897e+09	High	High	High	High	High	High	High	High	High	High
High	IsMasterProtein	P52480	Pkm	Pyruvate kinase PKM OS=Mus musculus OX=10090 GN=Pkm PE=1 SV=4	Pkm	3176	61	0	89	61	531	57.8	7.47	9605.54	61	cell death;cell organization and biogenesis;metabolic process;response to stimulus	cytoplasm;cytosol;mitochondrion;nucleus	catalytic activity;metal ion binding;nucleotide binding;protein binding;RNA binding	cell differentiation	Pf00224, Pf02887	18746	ENSMUSG00000032294.17	9	Carbon metabolism; Metabolic pathways; Central carbon metabolism in cancer; Biosynthesis of amino acids; Glucagon signaling pathway; Purine metabolism; Viral carcinogenesis; Pyruvate metabolism; Glycolysis / Gluconeogenesis; Type II diabetes mellitus	Neutrophil degranulation; Glycolysis	Glycolysis and Gluconeogenesis; Purine metabolism	19	1.29386e+10	1.24481e+10	1.32557e+10	1.19387e+10	1.14859e+10	1.18143e+10	1.4817e+10	1.5173e+10	1.57671e+10	8.2769e+09	8.46295e+09	8.04025e+09	High	High	High	High	High	High	High	High	High	High
High	IsMasterProtein	P08113	Hsp90b1	Endoplasmin OS=Mus musculus OX=10090 GN=Hsp90b1 PE=1 SV=2	Hsp90b1	737	61	0	63	63	802	92.4	4.82	1663.9	63	cell organization and biogenesis;metabolic process;regulation of biological process;response to stimulus;transport	cytosol;endoplasmic reticulum;extracellular;membrane;nucleus;organelle lumen	nucleotide binding;protein binding;RNA binding	cell differentiation;cell division-cycle-apoptotic	Pf00183, Pf02518, Pf13589	22027	ENSMUSG00000020048.13	10	Prostate cancer; PI3K-Akt signaling pathway; Estrogen signaling pathway; Pathways in cancer; Protein processing in endoplasmic reticulum; Thyroid hormone synthesis	Regulation of Insulin-like Growth Factor (IGF) transport and uptake by Insulin-like Growth Factor Binding Proteins (IGFBPs); Post-translational protein phosphorylation; Scavenging by Class A Receptors; Trafficking and processing of endosomal TLR	Focal Adhesion-PI3K-Akt-mTOR-signaling pathway	18	3.34223e+09	3.41642e+09	3.0944e+09	2.70607e+09	3.18068e+09	2.90673e+09	3.81167e+09	3.91407e+09	4.03779e+09	3.53255e+09	3.61066e+09	3.70286e+09	High	High	High	High	High	High	High	High	High	High
High	IsMasterProtein	Q9Z1Q9	Vars	Valine--tRNA ligase OS=Mus musculus OX=10090 GN=Vars1 PE=1 SV=1	Vars1	472	61	0	52	61	1263	140.1	7.77	1111.05	61	metabolic process;regulation of biological process	cytoplasm;cytosol;mitochondrion	catalytic activity;nucleotide binding		Pf00043, Pf00133, Pf08264, Pf09334, Pf13603	22321	ENSMUSG00000007029.16	17	Aminoacyl-tRNA biosynthesis			1	1.3131e+09	1.38587e+09	1.22508e+09	1.01105e+09	9.65138e+08	9.84436e+08	1.44531e+09	1.44315e+09	1.42861e+09	1.17814e+09	1.30762e+09	1.17289e+09	High	High	High	High	High	High	High	High	High	High
High	IsMasterProtein	P27546	Map4; Mtap4	Microtubule-associated protein 4 OS=Mus musculus OX=10090 GN=Map4 PE=1 SV=3	Map4	405	61	0	68	62	1125	117.4	4.98	854.61	62	cell division;cell organization and biogenesis;cellular component movement;regulation of biological process	cytoplasm;cytoskeleton	protein binding;RNA binding	cell differentiation;cell division-cycle-apoptotic	Pf00418	17758	ENSMUSG00000032479.15	9				0	9.01241e+08	8.35405e+08	8.44232e+08	8.74749e+08	9.38436e+08	8.44716e+08	1.04586e+09	1.07014e+09	1.05044e+09	1.03182e+09	9.86817e+08	1.01977e+09	High	High	High	High	High	High	High	High	High	High
High	IsMasterProtein	E9PVA8	Gcn1l1	eIF-2-alpha kinase activator GCN1 OS=Mus musculus OX=10090 GN=Gcn1 PE=1 SV=1	Gcn1	203	60	0	30	61	2671	292.8	7.36	465.48	61	cell communication;regulation of biological process;response to stimulus	cytoplasm;cytosol;membrane	enzyme regulator activity;protein binding;RNA binding		Pf12074, Pf13646	231659	ENSMUSG00000041638.18	5				0	2.50272e+08	2.49832e+08	2.54784e+08	2.05437e+08	2.21807e+08	2.15128e+08	2.5139e+08	2.60783e+08	2.64313e+08	2.30705e+08	2.2335e+08	2.14084e+08	High	High	High	High	High	High	High	High	High	High
High	IsMasterProtein	Q60864	Stip1	Stress-induced-phosphoprotein 1 OS=Mus musculus OX=10090 GN=Stip1 PE=1 SV=1	Stip1	486	58	0	74	58	543	62.5	6.8	1081.2	58		cytoplasm;cytosol;nucleus	protein binding;RNA binding		Pf00515, Pf07719, Pf13414, Pf13424, Pf13432	20867	ENSMUSG00000024966.8	19	Prion diseases	HSP90 chaperone cycle for steroid hormone receptors (SHR)		4	2.14171e+09	1.99744e+09	2.08332e+09	2.31969e+09	2.43318e+09	2.14302e+09	2.13933e+09	2.22742e+09	2.10865e+09	1.62081e+09	1.46529e+09	1.51158e+09	High	High	High	High	High	High	High	High	High	High
High	IsMasterProtein	P09405	Ncl	Nucleolin OS=Mus musculus OX=10090 GN=Ncl PE=1 SV=2	Ncl	477	58	0	52	58	707	76.7	4.75	1126.98	58	regulation of biological process;response to stimulus;transport	cell surface;cytoplasm;membrane;nucleus	DNA binding;metal ion binding;protein binding;RNA binding	complex;cell differentiation;cell division-cycle-apoptotic	Pf00076, Pf13893, Pf14259	17975	ENSMUSG00000026234.12	1		Major pathway of rRNA processing in the nucleolus and cytosol	PluriNetWork; mRNA processing	6	2.58907e+09	2.34565e+09	2.45562e+09	3.00234e+09	3.07963e+09	3.22779e+09	2.49483e+09	2.42095e+09	2.38454e+09	2.63851e+09	2.96868e+09	2.67584e+09	High	High	High	High	High	High	High	High	High	High
High	IsMasterProtein	P27773	Pdia3	Protein disulfide-isomerase A3 OS=Mus musculus OX=10090 GN=Pdia3 PE=1 SV=2	Pdia3	524	56	0	81	56	505	56.6	6.21	1220.42	56	cell communication;cellular homeostasis;metabolic process;regulation of biological process;response to stimulus	cell surface;cytoplasm;endoplasmic reticulum;extracellular;membrane;mitochondrion;nucleus;organelle lumen	catalytic activity;protein binding;RNA binding	cell differentiation;cell division-cycle-apoptotic	Pf00085, Pf13098, Pf13848, Pf13899, Pf13905	14827	ENSMUSG00000027248.13	2	Protein processing in endoplasmic reticulum; Antigen processing and presentation	Antigen Presentation: Folding, assembly and peptide loading of class I MHC; Calnexin/calreticulin cycle; ER-Phagosome pathway		13	2.61253e+09	2.43609e+09	2.83095e+09	3.16046e+09	3.1207e+09	3.09479e+09	4.15269e+09	4.27627e+09	4.32005e+09	3.05203e+09	3.33653e+09	3.46841e+09	High	High	High	High	High	High	High	High	High	High
High	IsMasterProtein	P63038	Hspd1	60 kDa heat shock protein, mitochondrial OS=Mus musculus OX=10090 GN=Hspd1 PE=1 SV=1	Hspd1	1396	55	0	90	55	573	60.9	6.18	3673.29	55	cell organization and biogenesis;cell proliferation;metabolic process;regulation of biological process;response to stimulus;transport	cell surface;cytoplasm;cytosol;endoplasmic reticulum;endosome;Golgi;membrane;mitochondrion;organelle lumen	catalytic activity;nucleotide binding;protein binding;RNA binding	cell differentiation;cell division-cycle-apoptotic	Pf00118	15510	ENSMUSG00000025980.14	1	RNA degradation; Legionellosis; Type I diabetes mellitus; Tuberculosis		SIDS Susceptibility Pathways	5	4.20559e+09	4.19505e+09	4.47218e+09	4.66035e+09	5.08288e+09	4.64112e+09	4.08841e+09	4.13333e+09	4.19966e+09	4.72812e+09	4.78598e+09	4.68433e+09	High	High	High	High	High	High	High	High	High	High
High	IsMasterProtein	Q6ZQ38	Cand1	Cullin-associated NEDD8-dissociated protein 1 OS=Mus musculus OX=10090 GN=Cand1 PE=1 SV=2	Cand1	329	54	0	46	56	1230	136.2	5.78	761.99	56	cell differentiation;cell organization and biogenesis;metabolic process;regulation of biological process	cytoplasm;cytosol;Golgi;membrane;nucleus	protein binding	complex;cell differentiation	Pf08623, Pf12755, Pf13513	71902	ENSMUSG00000020114.12	10		Neddylation; Neutrophil degranulation; Iron uptake and transport		8	8.92002e+08	8.60133e+08	8.5266e+08	7.76928e+08	6.88457e+08	7.61127e+08	7.72225e+08	7.46984e+08	8.13495e+08	1.0975e+09	1.03387e+09	1.07369e+09	High	High	High	High	High	High	High	High	High	High
High	IsMasterProtein	Q02053	Uba1	Ubiquitin-like modifier-activating enzyme 1 OS=Mus musculus OX=10090 GN=Uba1 PE=1 SV=1	Uba1	580	53	0	58	53	1058	117.7	5.66	1480.53	53	metabolic process;response to stimulus	cytoplasm;cytosol;membrane;mitochondrion;nucleus	catalytic activity;nucleotide binding;protein binding;RNA binding	chromatin2	Pf00899, Pf02134, Pf09358, Pf10585	22201	ENSMUSG00000001924.15	X	Ubiquitin mediated proteolysis; Parkinson's disease	Antigen processing: Ubiquitination & Proteasome degradation; Synthesis of active ubiquitin: roles of E1 and E2 enzymes	Parkinsons Disease Pathway; Proteasome Degradation	12	2.23542e+09	2.2945e+09	2.38422e+09	1.74981e+09	1.94112e+09	1.74874e+09	2.33742e+09	2.36369e+09	2.389e+09	2.12887e+09	2.09345e+09	2.15793e+09	High	High	High	High	High	High	High	High	High	High
High	IsMasterProtein	Q8BGQ7	Aars	Alanine--tRNA ligase, cytoplasmic OS=Mus musculus OX=10090 GN=Aars1 PE=1 SV=1	Aars1	429	53	0	52	53	968	106.8	5.67	1082.86	53	metabolic process;regulation of biological process	cytoplasm;cytosol;membrane;mitochondrion	catalytic activity;metal ion binding;nucleotide binding;protein binding;RNA binding	cell differentiation;cell division-cycle-apoptotic	Pf01411, Pf02272, Pf07973	234734	ENSMUSG00000031960.14	8	Aminoacyl-tRNA biosynthesis			1	1.47609e+09	1.34897e+09	1.45318e+09	1.63838e+09	1.52181e+09	1.44068e+09	9.54484e+08	8.87857e+08	1.0167e+09	7.9875e+08	9.06978e+08	7.24465e+08	High	High	High	High	High	High	High	High	High	High
High	IsMasterProtein	P20152	Vim	Vimentin OS=Mus musculus OX=10090 GN=Vim PE=1 SV=3	Vim	397	53	0	88	54	466	53.7	5.12	859.19	54	cell differentiation;cell organization and biogenesis;metabolic process;regulation of biological process;response to stimulus	cytoplasm;cytoskeleton;cytosol;membrane	protein binding;RNA binding;structural molecule activity	cell differentiation	Pf00038, Pf04111, Pf04156, Pf04732, Pf05622, Pf10186	22352	ENSMUSG00000026728.9	2	MicroRNAs in cancer; Epstein-Barr virus infection	Striated Muscle Contraction; Caspase-mediated cleavage of cytoskeletal proteins	Striated Muscle Contraction; Spinal Cord Injury; Primary Focal Segmental Glomerulosclerosis FSGS; Alpha6-Beta4 Integrin Signaling Pathway	13	6.85632e+08	6.07101e+08	5.80778e+08	2.11671e+09	2.46758e+09	2.14208e+09	2.70748e+09	3.87272e+09	3.29256e+09	1.43257e+09	9.41792e+08	1.423e+09	High	High	High	High	High	High	High	High	High	High
High	IsMasterProtein	Q78PY7	Snd1	Staphylococcal nuclease domain-containing protein 1 OS=Mus musculus OX=10090 GN=Snd1 PE=1 SV=1	Snd1	336	53	0	58	53	910	102	7.43	782.93	53	cell differentiation;metabolic process;regulation of biological process	cytoplasm;cytosol;membrane;mitochondrion;nucleus	catalytic activity;protein binding;RNA binding	cell differentiation	Pf00565, Pf00567	56463	ENSMUSG00000001424.14	6	Epstein-Barr virus infection; Viral carcinogenesis			2	7.8918e+08	7.72566e+08	7.30817e+08	7.97728e+08	7.30409e+08	7.85159e+08	5.68596e+08	6.29779e+08	5.99379e+08	8.11283e+08	8.73427e+08	8.87734e+08	High	High	High	High	High	High	High	High	High	High
High	IsMasterProtein	P09103	P4hb	Protein disulfide-isomerase OS=Mus musculus OX=10090 GN=P4hb PE=1 SV=2	P4hb	372	51	0	85	52	509	57	4.88	751.82	52	cellular homeostasis;metabolic process;regulation of biological process;response to stimulus	endoplasmic reticulum;membrane;organelle lumen	catalytic activity;metal ion binding;protein binding;RNA binding	cell differentiation;cell division-cycle-apoptotic	Pf00085, Pf01216, Pf13098, Pf13848, Pf13899, Pf13905	18453	ENSMUSG00000025130.11	11	Protein processing in endoplasmic reticulum	Regulation of Insulin-like Growth Factor (IGF) transport and uptake by Insulin-like Growth Factor Binding Proteins (IGFBPs); Post-translational protein phosphorylation; Detoxification of Reactive Oxygen Species; Chylomicron assembly; Interleukin-12 family signaling; VLDL assembly; Hedgehog ligand biogenesis; Collagen biosynthesis and modifying enzymes		23	2.09078e+09	2.15541e+09	2.09285e+09	1.66909e+09	1.80317e+09	1.79317e+09	1.83213e+09	1.84504e+09	1.97216e+09	2.44854e+09	2.47884e+09	2.45495e+09	High	High	High	High	High	High	High	High	High	High
High	IsMasterProtein	Q3U2G2	Hspa4	Heat shock 70 kDa protein 4 OS=Mus musculus OX=10090 GN=Hspa4 PE=1 SV=1	Hspa4	386	50	0	73	54	842	94.1	5.21	896.19	54	cell organization and biogenesis;regulation of biological process;response to stimulus;transport	cytoplasm;cytosol;nucleus	nucleotide binding;protein binding	cell differentiation;cell division-cycle-apoptotic	Pf00012, Pf06723	15525	ENSMUSG00000020361.13	11	Antigen processing and presentation			1	1.24853e+09	1.16201e+09	1.11759e+09	9.23914e+08	9.02373e+08	8.86741e+08	8.11958e+08	8.16745e+08	7.75782e+08	8.5929e+08	7.93727e+08	8.37862e+08	High	High	High	High	High	High	High	High	High	High
High	IsMasterProtein	Q9WU78	Pdcd6ip	Programmed cell death 6-interacting protein OS=Mus musculus OX=10090 GN=Pdcd6ip PE=1 SV=3	Pdcd6ip	338	50	0	56	50	869	96	6.52	697.63	50	cell death;cell division;cell organization and biogenesis;regulation of biological process;transport	cytoplasm;cytoskeleton;cytosol;extracellular;membrane	protein binding	cell differentiation;cell division-cycle-apoptotic	Pf03097, Pf08391, Pf13949	18571	ENSMUSG00000032504.15	9	Endocytosis			1	1.35171e+09	1.30767e+09	1.3989e+09	9.54389e+08	9.31199e+08	1.02533e+09	9.44714e+08	9.46136e+08	9.94974e+08	1.14527e+09	1.11638e+09	1.1629e+09	High	High	High	High	High	High	High	High	High	High
High	IsMasterProtein	Q9D0E1	Hnrnpm	Heterogeneous nuclear ribonucleoprotein M OS=Mus musculus OX=10090 GN=Hnrnpm PE=1 SV=3	Hnrnpm	337	50	0	68	50	729	77.6	8.63	669.49	50	metabolic process;regulation of biological process	cell surface;membrane;nucleus;spliceosomal complex	protein binding;RNA binding		Pf00076, Pf11532, Pf11608, Pf13893, Pf14259	76936	ENSMUSG00000059208.14	17	Spliceosome	mRNA Splicing - Major Pathway; FGFR2 alternative splicing	mRNA processing	11	1.19729e+09	1.11728e+09	1.2398e+09	1.39365e+09	1.50624e+09	1.3917e+09	1.20664e+09	1.31687e+09	1.32625e+09	1.4733e+09	1.57984e+09	1.37436e+09	High	High	High	High	High	High	High	High	High	High
High	IsMasterProtein	P07901	Hsp90aa1	Heat shock protein HSP 90-alpha OS=Mus musculus OX=10090 GN=Hsp90aa1 PE=1 SV=4	Hsp90aa1	1576	49	0	70	73	733	84.7	5.01	3653.65	73	cell organization and biogenesis;cellular component movement;metabolic process;regulation of biological process;response to stimulus;transport	cell surface;cytoplasm;cytosol;membrane;nucleus	catalytic activity;enzyme regulator activity;nucleotide binding;protein binding;RNA binding	complex;cell differentiation	Pf00183, Pf02518, Pf13589	15519	ENSMUSG00000021270.13	12	Progesterone-mediated oocyte maturation; Prostate cancer; PI3K-Akt signaling pathway; NOD-like receptor signaling pathway; Estrogen signaling pathway; Antigen processing and presentation; Protein processing in endoplasmic reticulum; Pathways in cancer	Anchoring of the basal body to the plasma membrane; The role of GTSE1 in G2/M progression after G2 checkpoint; VEGFR2 mediated vascular permeability; Downregulation of ERBB2 signaling; AURKA Activation by TPX2; Loss of Nlp from mitotic centrosomes; Recruitment of mitotic centrosome proteins and complexes; HSF1 activation; Attenuation phase; Regulation of PLK1 Activity at G2/M Transition; Neutroph…	EBV LMP1 signaling; TNF-alpha NF-kB Signaling Pathway; Focal Adhesion-PI3K-Akt-mTOR-signaling pathway; IL-6 signaling Pathway; IL-2 Signaling Pathway	60	3.89706e+09	3.82209e+09	3.57839e+09	4.11409e+09	4.12956e+09	4.55166e+09	3.84038e+09	3.87027e+09	3.7267e+09	2.95058e+09	2.94363e+09	3.32839e+09	High	High	High	High	High	High	High	High	High	High
High	IsMasterProtein	P11499	Hsp90ab1	Heat shock protein HSP 90-beta OS=Mus musculus OX=10090 GN=Hsp90ab1 PE=1 SV=3	Hsp90ab1	1713	48	0	73	74	724	83.2	5.03	3978.5	74	cell organization and biogenesis;metabolic process;regulation of biological process;response to stimulus	cell surface;cytoplasm;cytosol;extracellular;membrane;mitochondrion;nucleus	enzyme regulator activity;nucleotide binding;protein binding;RNA binding	complex;cell differentiation;cell division-cycle-apoptotic	Pf00183, Pf02518, Pf13589	15516	ENSMUSG00000023944.14	17	Estrogen signaling pathway; Antigen processing and presentation; Progesterone-mediated oocyte maturation; Protein processing in endoplasmic reticulum; Pathways in cancer; Prostate cancer; PI3K-Akt signaling pathway; NOD-like receptor signaling pathway	The role of GTSE1 in G2/M progression after G2 checkpoint; HSF1 activation; Attenuation phase; Neutrophil degranulation; The NLRP3 inflammasome; HSP90 chaperone cycle for steroid hormone receptors (SHR); Regulation of actin dynamics for phagocytic cup formation; Aryl hydrocarbon receptor signalling; Sema3A PAK dependent Axon repulsion	TNF-alpha NF-kB Signaling Pathway; Focal Adhesion-PI3K-Akt-mTOR-signaling pathway	38	6.41163e+09	6.17024e+09	5.83693e+09	5.6856e+09	5.73368e+09	5.53186e+09	5.87671e+09	5.55446e+09	5.8194e+09	6.13068e+09	7.05052e+09	6.83309e+09	High	High	High	High	High	High	High	High	High	High
High	IsMasterProtein	P07356	Anxa2	Annexin A2 OS=Mus musculus OX=10090 GN=Anxa2 PE=1 SV=2	Anxa2	1263	48	0	89	48	339	38.7	7.69	3353.99	48	cell organization and biogenesis;metabolic process;regulation of biological process;response to stimulus;transport	cell surface;cytoplasm;cytosol;endosome;extracellular;membrane;nucleus	enzyme regulator activity;metal ion binding;protein binding;RNA binding	cell differentiation	Pf00191	12306	ENSMUSG00000032231.14	9		Dissolution of Fibrin Clot; Neutrophil degranulation	Prostaglandin Synthesis and Regulation	6	8.40474e+09	8.98937e+09	8.25565e+09	8.26029e+09	8.18657e+09	8.44803e+09	7.85459e+09	7.21384e+09	7.02261e+09	7.90993e+09	9.2946e+09	8.99148e+09	High	High	High	High	High	High	High	High	High	High
High	IsMasterProtein	P20029	Hspa5	Endoplasmic reticulum chaperone BiP OS=Mus musculus OX=10090 GN=Hspa5 PE=1 SV=3	Hspa5	521	48	0	64	51	655	72.4	5.16	1137.05	51	cell communication;cell death;cell differentiation;cell organization and biogenesis;metabolic process;regulation of biological process;response to stimulus;transport	cell surface;cytoplasm;endoplasmic reticulum;extracellular;membrane;mitochondrion;nucleus;organelle lumen	catalytic activity;nucleotide binding;protein binding	cell differentiation;cell division-cycle-apoptotic	Pf00012, Pf01968, Pf06723	14828	ENSMUSG00000026864.13	2	Protein export; Protein processing in endoplasmic reticulum; Thyroid hormone synthesis; Prion diseases; Antigen processing and presentation		MAPK signaling pathway	6	2.4674e+09	2.37163e+09	2.33366e+09	2.80201e+09	2.89701e+09	2.83598e+09	3.07526e+09	3.11646e+09	3.16882e+09	2.44365e+09	2.37094e+09	2.42263e+09	High	High	High	High	High	High	High	High	High	High
High	IsMasterProtein	E9QA16	Cald1	Caldesmon 1 OS=Mus musculus OX=10090 GN=Cald1 PE=1 SV=1	Cald1	381	48	0	65	48	536	61.8	6.93	784.6	48	cell organization and biogenesis;regulation of biological process;response to stimulus	cytoskeleton;membrane	protein binding		Pf02029	109624	ENSMUSG00000029761.16	6		Smooth Muscle Contraction	Myometrial Relaxation and Contraction Pathways	3	1.30842e+09	1.17708e+09	1.20973e+09	1.12467e+09	1.02003e+09	1.07861e+09	1.19121e+09	1.20199e+09	1.1576e+09	1.85497e+09	1.74177e+09	1.81697e+09	High	High	High	High	High	High	High	High	High	High
High	IsMasterProtein	A0A1C7CYV0		Plastin-3 (Fragment) OS=Mus musculus OX=10090 GN=Pls3 PE=1 SV=1	Pls3	292	48	0	73	48	629	70.6	5.62	708.9	48			metal ion binding;protein binding		Pf00307, Pf13499		ENSMUSG00000016382.15	X				0	1.47417e+09	1.44054e+09	1.36416e+09	7.765e+08	6.93923e+08	7.67617e+08	1.09027e+09	1.06069e+09	1.0282e+09	2.03917e+09	1.82612e+09	2.02125e+09	High	High	High	High	High	High	High	High	High	High
High	IsMasterProtein	Q6PB66	Lrpprc	Leucine-rich PPR motif-containing protein, mitochondrial OS=Mus musculus OX=10090 GN=Lrpprc PE=1 SV=2	Lrpprc	214	48	0	41	48	1392	156.5	6.83	515.48	48	metabolic process;regulation of biological process;transport	chromosome;cytoplasm;cytoskeleton;membrane;mitochondrion;nucleus	catalytic activity;DNA binding;protein binding;RNA binding		Pf12854, Pf13041, Pf13812	72416	ENSMUSG00000024120.12	17			TNF-alpha NF-kB Signaling Pathway	1	3.94391e+08	4.45952e+08	4.17933e+08	3.5625e+08	3.59323e+08	3.42652e+08	4.2389e+08	4.31683e+08	4.42876e+08	3.57798e+08	3.87775e+08	3.56183e+08	High	High	High	High	High	High	High	High	High	High
High	IsMasterProtein	Q9D8E6	Rpl4	60S ribosomal protein L4 OS=Mus musculus OX=10090 GN=Rpl4 PE=1 SV=3	Rpl4	496	47	0	73	47	419	47.1	11	1225.99	47	metabolic process;regulation of biological process	cytoplasm;endoplasmic reticulum;membrane;nucleus;ribosome	protein binding;RNA binding;structural molecule activity	cell differentiation	Pf00573, Pf14374	67891	ENSMUSG00000032399.8	9	Ribosome	L13a-mediated translational silencing of Ceruloplasmin expression; Nonsense Mediated Decay (NMD) independent of the Exon Junction Complex (EJC); Nonsense Mediated Decay (NMD) enhanced by the Exon Junction Complex (EJC); GTP hydrolysis and joining of the 60S ribosomal subunit; Formation of a pool of free 40S subunits; Major pathway of rRNA processing in the nucleolus and cytosol; SRP-dependent cot…	Cytoplasmic Ribosomal Proteins; TNF-alpha NF-kB Signaling Pathway	18	3.42625e+09	3.71634e+09	3.40965e+09	4.2777e+09	4.42741e+09	4.23804e+09	3.34983e+09	3.57847e+09	3.35108e+09	3.60603e+09	3.70367e+09	3.43515e+09	High	High	High	High	High	High	High	High	High	High
High	IsMasterProtein	Q8BMK4	Ckap4	Cytoskeleton-associated protein 4 OS=Mus musculus OX=10090 GN=Ckap4 PE=1 SV=2	Ckap4	368	47	0	72	47	575	63.7	5.64	814.88	47		cell surface;cytoplasm;cytoskeleton;cytosol;endoplasmic reticulum;membrane	RNA binding		Pf13166	216197	ENSMUSG00000046841.5	10	Protein processing in endoplasmic reticulum	Regulation of Insulin-like Growth Factor (IGF) transport and uptake by Insulin-like Growth Factor Binding Proteins (IGFBPs); Neutrophil degranulation; Post-translational protein phosphorylation; Surfactant metabolism		9	1.39722e+09	1.45644e+09	1.43262e+09	1.06533e+09	1.16558e+09	1.29469e+09	1.41538e+09	1.32327e+09	1.33395e+09	1434214552	1.46411e+09	1.43901e+09	High	High	High	High	High	High	High	High	High	High
High	IsMasterProtein	Q03265	Atp5a1	ATP synthase subunit alpha, mitochondrial OS=Mus musculus OX=10090 GN=Atp5f1a PE=1 SV=1	Atp5f1a	642	46	0	67	46	553	59.7	9.19	1570.65	46	metabolic process;regulation of biological process;transport	membrane;mitochondrion	catalytic activity;nucleotide binding;protein binding;RNA binding;transporter activity	cell differentiation	Pf00006, Pf00306, Pf02663, Pf02874, Pf05943	11946	ENSMUSG00000025428.15	18	Metabolic pathways; Parkinson's disease; Huntington's disease; Alzheimer's disease; Oxidative phosphorylation	Cristae formation; Formation of ATP by chemiosmotic coupling	Oxidative phosphorylation; Electron Transport Chain	14	4.18606e+09	4.0693e+09	4.28571e+09	3.79641e+09	3.54563e+09	3.44062e+09	3.87648e+09	3.93996e+09	3.76531e+09	3.43488e+09	3.09901e+09	3.33336e+09	High	High	High	High	High	High	High	High	High	High
High	IsMasterProtein	P38647	Hspa9	Stress-70 protein, mitochondrial OS=Mus musculus OX=10090 GN=Hspa9 PE=1 SV=3	Hspa9	429	46	0	63	47	679	73.4	6.07	858.55	47	cell differentiation;cell organization and biogenesis;metabolic process;regulation of biological process;transport	cytoplasm;mitochondrion;nucleus;organelle lumen	nucleotide binding;protein binding;RNA binding	pluripotent;cell differentiation	Pf00012, Pf06723	15526	ENSMUSG00000024359.8	18	Tuberculosis; RNA degradation			2	2.21261e+09	2.15669e+09	2.11818e+09	2.12714e+09	2.03652e+09	2.4814e+09	2.08741e+09	2.10901e+09	2.02613e+09	1.48767e+09	1.4816e+09	1.42245e+09	High	High	High	High	High	High	High	High	High	High
High	IsMasterProtein	Q99P72	Rtn4	Reticulon-4 OS=Mus musculus OX=10090 GN=Rtn4 PE=1 SV=2	Rtn4	463	45	0	62	45	1162	126.5	4.54	1225.48	45	cell organization and biogenesis;cellular component movement;regulation of biological process	cytoplasm;endoplasmic reticulum;membrane	protein binding;RNA binding	cell differentiation	Pf02453	68585	ENSMUSG00000020458.16	11	Alzheimer's disease	Axonal growth inhibition (RHOA activation); Signalling by NGF	Spinal Cord Injury	8	1.53715e+09	1.37364e+09	1.49575e+09	1.05644e+09	1.17191e+09	1.28692e+09	1.09413e+09	1.28312e+09	1.25209e+09	1.33634e+09	1.24821e+09	1.51418e+09	High	High	High	High	High	High	High	High	High	High
High	IsMasterProtein	P80316	Cct5	T-complex protein 1 subunit epsilon OS=Mus musculus OX=10090 GN=Cct5 PE=1 SV=1	Cct5	366	45	0	82	46	541	59.6	6.02	802.07	46	metabolic process;regulation of biological process;response to stimulus;transport	cytoplasm;cytoskeleton;cytosol	nucleotide binding;protein binding;RNA binding		Pf00118	12465	ENSMUSG00000022234.14	15		Cooperation of PDCL (PhLP1) and TRiC/CCT in G-protein beta folding; Association of TriC/CCT with target proteins during biosynthesis		5	1.35634e+09	1.3451e+09	1.50742e+09	1.23085e+09	1.17172e+09	1.20052e+09	1.3876e+09	1.37439e+09	1.49047e+09	1.31198e+09	1.31949e+09	1.32527e+09	High	High	High	High	High	High	High	High	High	High
High	IsMasterProtein	Q8VDJ3	Hdlbp	Vigilin OS=Mus musculus OX=10090 GN=Hdlbp PE=1 SV=1	Hdlbp	221	45	0	39	45	1268	141.7	6.87	439.19	45	metabolic process;transport	cytoplasm;cytosol;membrane;nucleus	protein binding;RNA binding		Pf00013, Pf13014, Pf14611	110611	ENSMUSG00000034088.15	1		HDL clearance		4	6.45979e+08	6.04389e+08	5.74404e+08	6.91164e+08	6.30397e+08	6.44604e+08	5.731e+08	5.61001e+08	6.09868e+08	677397621	7.0751e+08	6.46099e+08	High	High	High	High	High	High	High	High	High	High
High	IsMasterProtein	P48678	Lmna	Prelamin-A/C OS=Mus musculus OX=10090 GN=Lmna PE=1 SV=2	Lmna	220	45	0	69	47	665	74.2	6.98	463.13	47	cell organization and biogenesis;regulation of biological process;response to stimulus;transport	membrane;nucleus	protein binding;structural molecule activity	cell differentiation;cell division-cycle-apoptotic	Pf00038, Pf00932, Pf12128	16905	ENSMUSG00000028063.15	3	Hypertrophic cardiomyopathy (HCM); Dilated cardiomyopathy; Apoptosis; Arrhythmogenic right ventricular cardiomyopathy (ARVC)	Clearance of Nuclear Envelope Membranes from Chromatin; Breakdown of the nuclear lamina; Depolymerisation of the Nuclear Lamina; Initiation of Nuclear Envelope Reformation	Adipogenesis genes; FAS pathway and Stress induction of HSP regulation	22	2.71871e+08	2.34855e+08	2.53188e+08	9.95668e+08	1.2918e+09	6.58499e+08	7.51132e+08	6.11734e+08	6.30532e+08	4.34154e+08	3.64204e+08	3.90723e+08	High	High	High	High	High	High	High	High	High	High
High	IsMasterProtein	Q8BU30	Iars	Isoleucine--tRNA ligase, cytoplasmic OS=Mus musculus OX=10090 GN=Iars1 PE=1 SV=2	Iars1	217	45	0	41	45	1262	144.2	6.55	477.47	45	cell differentiation;metabolic process;regulation of biological process	cytoplasm;cytosol;membrane	catalytic activity;nucleotide binding;protein binding;RNA binding	cell differentiation	Pf00133, Pf01406, Pf08264, Pf09334	105148	ENSMUSG00000037851.13	13	Aminoacyl-tRNA biosynthesis			1	6.6823e+08	5.88226e+08	5.94617e+08	5.61723e+08	5.47587e+08	5.46065e+08	5.02404e+08	4.99891e+08	4.78811e+08	3.53797e+08	3.81391e+08	3.15667e+08	High	High	High	High	High	High	High	High	High	High
High	IsMasterProtein	Q9WTI7	Myo1c	Unconventional myosin-Ic OS=Mus musculus OX=10090 GN=Myo1c PE=1 SV=2	Myo1c	188	45	0	47	45	1063	121.9	9.35	408.6	45	cell organization and biogenesis;cellular component movement;regulation of biological process;response to stimulus;transport	cytoplasm;cytosol;membrane;nucleus	catalytic activity;motor activity;nucleotide binding;protein binding		Pf00063, Pf06017	17913	ENSMUSG00000017774.19	11		Regulation of actin dynamics for phagocytic cup formation; B-WICH complex positively regulates rRNA expression	Insulin Signaling	9	3.73784e+08	3.54734e+08	4.00803e+08	4.41186e+08	4.48819e+08	4.80438e+08	3.23314e+08	3.68617e+08	3.21441e+08	5.27395e+08	5.77139e+08	5.30814e+08	High	High	High	High	High	High	High	High	High	High
High	IsMasterProtein	P14873	Map1b; Mtap1b	Microtubule-associated protein 1B OS=Mus musculus OX=10090 GN=Map1b PE=1 SV=2	Map1b	150	45	0	29	47	2464	270.1	4.83	322.56	47	cell growth;cell organization and biogenesis;cellular component movement;regulation of biological process;transport	cytoplasm;cytoskeleton;cytosol;membrane	protein binding	cell differentiation		17755	ENSMUSG00000052727.5	13			Wnt Signaling Pathway NetPath	1	5.52537e+08	4.89083e+08	4.8558e+08	6.171e+08	4.95986e+08	5.75278e+08	4.83128e+08	4.13406e+08	4.44897e+08	5.11262e+08	5.65193e+08	4.99682e+08	High	High	High	High	High	High	High	High	High	High
High	IsMasterProtein	P09411	Pgk1	Phosphoglycerate kinase 1 OS=Mus musculus OX=10090 GN=Pgk1 PE=1 SV=4	Pgk1	803	44	0	91	44	417	44.5	7.9	2034.27	44	cell differentiation;metabolic process;regulation of biological process;response to stimulus	cytoplasm;cytosol;membrane	catalytic activity;nucleotide binding	cell differentiation	Pf00162	18655	ENSMUSG00000062070.12	X	Metabolic pathways; HIF-1 signaling pathway; Biosynthesis of amino acids; Carbon metabolism; Glycolysis / Gluconeogenesis	Gluconeogenesis; Glycolysis	Glycolysis and Gluconeogenesis	11	5.36958e+09	5.22068e+09	5.69733e+09	7.88252e+09	8.68624e+09	7.7476e+09	6.4259e+09	6.81449e+09	6.83825e+09	4.59773e+09	4.43515e+09	4.44174e+09	High	High	High	High	High	High	High	High	High	High
High	IsMasterProtein	Q99KI0	Aco2	Aconitate hydratase, mitochondrial OS=Mus musculus OX=10090 GN=Aco2 PE=1 SV=1	Aco2	310	44	0	56	44	780	85.4	7.93	752.41	44	metabolic process;response to stimulus	mitochondrion	catalytic activity;metal ion binding		Pf00330, Pf00694	11429	ENSMUSG00000022477.12	15	Metabolic pathways; Carbon metabolism; Biosynthesis of amino acids; Citrate cycle (TCA cycle); Glyoxylate and dicarboxylate metabolism; 2-Oxocarboxylic acid metabolism	Citric acid cycle (TCA cycle)	TCA Cycle	11	1.26183e+09	1.33501e+09	1.46337e+09	9.28951e+08	1.04757e+09	9.77955e+08	1.09539e+09	1.12359e+09	1.19395e+09	1.36771e+09	1.22251e+09	1.37215e+09	High	High	High	High	High	High	High	High	High	High
High	IsMasterProtein	A0A0R4J0Z1	Pdia4	Protein disulfide-isomerase A4 OS=Mus musculus OX=10090 GN=Pdia4 PE=1 SV=1	Pdia4	307	44	0	54	44	641	72.3	5.22	638.77	44	cellular homeostasis;metabolic process;regulation of biological process;response to stimulus	cell surface;endoplasmic reticulum;organelle lumen	catalytic activity;metal ion binding;RNA binding		Pf00085, Pf01216, Pf13098, Pf13848, Pf13905	12304	ENSMUSG00000025823.9	6	Protein processing in endoplasmic reticulum; Thyroid hormone synthesis			2	1.07686e+09	1.05847e+09	1.07414e+09	9.53396e+08	9.78331e+08	9.91591e+08	8.51618e+08	8.45965e+08	8.56056e+08	1.17773e+09	9.94194e+08	1.09057e+09	High	High	High	High	High	High	High	High	High	High
High	IsMasterProtein	Q3V3R1	Mthfd1l	Monofunctional C1-tetrahydrofolate synthase, mitochondrial OS=Mus musculus OX=10090 GN=Mthfd1l PE=1 SV=2	Mthfd1l	235	44	0	49	44	977	105.7	7.02	532.05	44	metabolic process	membrane;mitochondrion	catalytic activity;nucleotide binding;protein binding		Pf00763, Pf01268, Pf02882	270685	ENSMUSG00000040675.17	10	One carbon pool by folate; Metabolic pathways	Metabolism of folate and pterines	One Carbon Metabolism	7	6.19299e+08	5.89941e+08	6.34183e+08	4.49506e+08	4.54917e+08	4.74958e+08	4.93456e+08	5.05278e+08	5.26156e+08	3.69457e+08	3.76935e+08	3.86788e+08	High	High	High	High	High	High	High	High	High	High
High	IsMasterProtein	E9PWQ3		Collagen, type VI, alpha 3 OS=Mus musculus OX=10090 GN=Col6a3 PE=1 SV=2	Col6a3	95	44	0	18	44	3284	353.7	6.93	229.52	44	regulation of biological process	extracellular;membrane	enzyme regulator activity;protein binding		Pf00014, Pf00041, Pf00092, Pf01391, Pf13519, Pf13768		ENSMUSG00000048126.16	1		ECM proteoglycans; Collagen chain trimerization; Integrin cell surface interactions; NCAM1 interactions; Collagen degradation; Signaling by PDGF; Assembly of collagen fibrils and other multimeric structures		16	1.32973e+08	1.29446e+08	1.33608e+08	1.37655e+08	1.22482e+08	1.21266e+08	1.4234e+08	1.32742e+08	1.39924e+08	2.79591e+08	2.79962e+08	2.57887e+08	High	High	High	High	High	High	Peak Found	High	High	High
High	IsMasterProtein	P10107	Anxa1	Annexin A1 OS=Mus musculus OX=10090 GN=Anxa1 PE=1 SV=2	Anxa1	989	43	0	92	44	346	38.7	7.37	2758.01	44	cell differentiation;cell organization and biogenesis;cellular component movement;defense response;metabolic process;regulation of biological process;response to stimulus;transport	cell surface;cytoplasm;cytoskeleton;cytosol;endosome;extracellular;membrane;nucleus;vacuole	catalytic activity;DNA binding;enzyme regulator activity;metal ion binding;protein binding;RNA binding;structural molecule activity	cell differentiation;cell division-cycle-apoptotic	Pf00191	16952	ENSMUSG00000024659.14	19		Formyl peptide receptors bind formyl peptides and many other ligands; G alpha (i) signalling events; Gastrin-CREB signalling pathway via PKC and MAPK	Spinal Cord Injury; Prostaglandin Synthesis and Regulation	12	4.00468e+09	4.17088e+09	3.98832e+09	3.91745e+09	4.25081e+09	4.10858e+09	4.03218e+09	3.77634e+09	3.97902e+09	4.40915e+09	4.33722e+09	4.39488e+09	High	High	High	High	High	High	High	High	High	High
High	IsMasterProtein	Q9D0I9	Rars	Arginine--tRNA ligase, cytoplasmic OS=Mus musculus OX=10090 GN=Rars1 PE=1 SV=2	Rars1	292	43	0	65	43	660	75.6	7.55	591.57	43	metabolic process	cytoplasm;cytosol;membrane;mitochondrion;nucleus	catalytic activity;nucleotide binding;protein binding;RNA binding		Pf00750, Pf03485, Pf05746	104458	ENSMUSG00000018848.4	11	Aminoacyl-tRNA biosynthesis			1	1.05595e+09	1.12931e+09	1.10795e+09	1.11369e+09	1.00898e+09	1.06873e+09	1.12857e+09	1.23006e+09	1.19888e+09	6.90807e+08	7.94394e+08	7.09353e+08	High	High	High	High	High	High	High	High	High	High
High	IsMasterProtein	P46935	Nedd4	E3 ubiquitin-protein ligase NEDD4 OS=Mus musculus OX=10090 GN=Nedd4 PE=1 SV=3	Nedd4	273	43	0	50	47	887	102.6	5.26	604.12	47	cell organization and biogenesis;metabolic process;regulation of biological process;response to stimulus;transport	chromosome;cytoplasm;cytosol;Golgi;membrane	catalytic activity;protein binding	chromatin2;cell differentiation	Pf00168, Pf00397, Pf00632	17999	ENSMUSG00000032216.14	9	Epstein-Barr virus infection; Ubiquitin mediated proteolysis; Endocytosis	Downregulation of ERBB4 signaling; ISG15 antiviral mechanism; Regulation of PTEN stability and activity	Proteasome Degradation	17	4.41333e+08	4.28641e+08	4.52346e+08	4.79054e+08	4.65913e+08	4.38253e+08	1.09451e+09	1.11677e+09	1.12218e+09	7.73226e+08	7.45412e+08	7.32582e+08	High	High	High	High	High	High	High	High	High	High
High	IsMasterProtein	Q61768	Kif5b	Kinesin-1 heavy chain OS=Mus musculus OX=10090 GN=Kif5b PE=1 SV=3	Kif5b	270	43	0	62	53	963	109.5	6.44	619.12	53	cell differentiation;cell organization and biogenesis;cellular component movement;metabolic process;regulation of biological process;transport	cytoplasm;cytoskeleton;cytosol;membrane	catalytic activity;motor activity;nucleotide binding;protein binding	cell differentiation;cell division-cycle-apoptotic	Pf00225, Pf01576, Pf02463, Pf03999, Pf04111, Pf04156, Pf05483, Pf05557, Pf05622, Pf06160, Pf07111, Pf07888, Pf10174, Pf12128, Pf13514, Pf14915	16573	ENSMUSG00000006740.13	18	Endocytosis; Dopaminergic synapse		Insulin Signaling	3	4.19983e+08	4.57475e+08	4.09646e+08	3.32812e+08	3.81443e+08	3.92202e+08	3.98378e+08	3.6711e+08	3.40643e+08	3.59937e+08	3.66059e+08	3.41868e+08	High	High	High	High	High	High	High	High	High	High
High	IsMasterProtein	Q9EPU0	Upf1	Regulator of nonsense transcripts 1 OS=Mus musculus OX=10090 GN=Upf1 PE=1 SV=2	Upf1	222	43	0	48	43	1124	123.9	6.61	474.87	43	cell organization and biogenesis;cellular homeostasis;metabolic process;regulation of biological process;response to stimulus	chromosome;cytoplasm;cytosol;nucleus;spliceosomal complex	catalytic activity;DNA binding;metal ion binding;nucleotide binding;protein binding;RNA binding	chromatin2;complex;cell division-cycle-apoptotic	Pf04851, Pf09416, Pf13086, Pf13087, Pf13245, Pf13604	19704	ENSMUSG00000058301.8	8	RNA transport; mRNA surveillance pathway	Nonsense Mediated Decay (NMD) independent of the Exon Junction Complex (EJC); Nonsense Mediated Decay (NMD) enhanced by the Exon Junction Complex (EJC)		6	9.65295e+08	1.013e+09	1.02694e+09	9.12673e+08	7.71985e+08	4.72162e+08	7.85184e+08	7.79503e+08	7.52005e+08	7.75044e+08	7.85786e+08	8.60947e+08	High	High	High	High	High	High	High	High	High	High
High	IsMasterProtein	Q99PV0	Prpf8	Pre-mRNA-processing-splicing factor 8 OS=Mus musculus OX=10090 GN=Prpf8 PE=1 SV=2	Prpf8	121	42	0	25	42	2335	273.4	8.84	283.39	42	cell organization and biogenesis;metabolic process;response to stimulus	membrane;nucleus;spliceosomal complex	catalytic activity;protein binding;RNA binding		Pf01398, Pf08082, Pf08083, Pf08084, Pf10596, Pf10597, Pf10598, Pf12134	192159	ENSMUSG00000020850.14	11	Spliceosome	mRNA Splicing - Major Pathway; mRNA Splicing - Minor Pathway	mRNA processing	7	1.19724e+08	1.44811e+08	1.29597e+08	1.41764e+08	1.46404e+08	1.41585e+08	1.18029e+08	1.36203e+08	1.34398e+08	1.45438e+08	1.48303e+08	1.43678e+08	High	High	High	High	High	High	High	High	High	High
High	IsMasterProtein	P42932	Cct8	T-complex protein 1 subunit theta OS=Mus musculus OX=10090 GN=Cct8 PE=1 SV=3	Cct8	323	41	0	70	41	548	59.5	5.62	679.98	41	cell organization and biogenesis;metabolic process;regulation of biological process;transport	cytoplasm;cytoskeleton;cytosol	nucleotide binding;protein binding		Pf00118	12469	ENSMUSG00000025613.13	16		Neutrophil degranulation; Cooperation of PDCL (PhLP1) and TRiC/CCT in G-protein beta folding; Association of TriC/CCT with target proteins during biosynthesis		8	1.69988e+09	1.68327e+09	1.69513e+09	1.45722e+09	1.5281e+09	1.5372e+09	1.9187e+09	1.81203e+09	1.92517e+09	1.55193e+09	1.54546e+09	1.53824e+09	High	High	High	High	High	High	High	High	High	High
High	IsMasterProtein	E9Q9E1	Eif4g1	Eukaryotic translation initiation factor 4 gamma 1 OS=Mus musculus OX=10090 GN=Eif4g1 PE=1 SV=1	Eif4g1	227	41	0	34	47	1593	175.2	5.38	425.47	47	cell organization and biogenesis;defense response;metabolic process;regulation of biological process;response to stimulus	cytoplasm;membrane;nucleus	nucleotide binding;protein binding;RNA binding	cell differentiation;cell division-cycle-apoptotic	Pf00566, Pf02020, Pf02847, Pf02854	208643	ENSMUSG00000045983.15	16			Translation Factors	1	3.72387e+08	3.8546e+08	3.7359e+08	4.66185e+08	4.12176e+08	3.97323e+08	4.90858e+08	4.8461e+08	4.86907e+08	4.10736e+08	3.76964e+08	3.39668e+08	High	High	High	High	High	High	High	High	High	High
High	IsMasterProtein	Q62318	Trim28	Transcription intermediary factor 1-beta OS=Mus musculus OX=10090 GN=Trim28 PE=1 SV=3	Trim28	223	41	0	65	41	834	88.8	5.77	453.45	41	cell organization and biogenesis;defense response;metabolic process;regulation of biological process;response to stimulus	chromosome;nucleus	catalytic activity;DNA binding;metal ion binding;protein binding;RNA binding	chromatin2;complex;complex;cell differentiation	Pf00628, Pf00643	21849	ENSMUSG00000005566.14	7		Generic Transcription Pathway	PluriNetWork	4	5.1913e+08	4.79575e+08	5.57137e+08	5.8929e+08	5.5998e+08	5.50626e+08	5.67732e+08	5.40001e+08	5.62181e+08	5.39713e+08	4.75988e+08	5.2958e+08	High	High	High	High	High	High	High	High	High	High
High	IsMasterProtein	Q9ER72	Cars	Cysteine--tRNA ligase, cytoplasmic OS=Mus musculus OX=10090 GN=Cars1 PE=1 SV=2	Cars1	197	41	0	55	41	831	94.8	6.76	365.01	41	metabolic process	cytoplasm;cytosol	catalytic activity;metal ion binding;nucleotide binding;protein binding;RNA binding		Pf01406, Pf09334, Pf11101, Pf14497	27267	ENSMUSG00000010755.17	7	Aminoacyl-tRNA biosynthesis			1	6.10726e+08	5.72129e+08	6.16665e+08	5.72878e+08	5.49138e+08	5.90741e+08	6.26529e+08	6.23059e+08	5.6933e+08	2.00608e+08	1.80111e+08	1.69628e+08	High	High	High	High	High	High	High	High	High	High
High	IsMasterProtein	Q7TMY8	Huwe1	E3 ubiquitin-protein ligase HUWE1 OS=Mus musculus OX=10090 GN=Huwe1 PE=1 SV=5	Huwe1	141	41	0	15	41	4377	482.3	5.22	388.75	41	cell differentiation;cell organization and biogenesis;metabolic process;response to stimulus	cytoplasm;cytosol;membrane;nucleus	catalytic activity;DNA binding;protein binding;RNA binding	chromatin2;complex;cell differentiation	Pf00632, Pf02825, Pf06012, Pf06025, Pf14377	59026	ENSMUSG00000025261.17	X	Ubiquitin mediated proteolysis	Neutrophil degranulation; Antigen processing: Ubiquitination & Proteasome degradation		7	1.05237e+08	1.17406e+08	1.08835e+08	1.04786e+08	1.24679e+08	1.22541e+08	1.08589e+08	1.20653e+08	1.29291e+08	1.20125e+08	1.53263e+08	1.10912e+08	High	High	High	High	High	High	High	High	High	High
High	IsMasterProtein	Q9D379	Ephx1	Epoxide hydrolase 1 OS=Mus musculus OX=10090 GN=Ephx1 PE=1 SV=2	Ephx1	338	40	0	82	40	455	52.5	8.35	871.14	40	metabolic process;response to stimulus	endoplasmic reticulum;membrane	catalytic activity;protein binding		Pf00561, Pf06441, Pf12697	13849	ENSMUSG00000038776.13	1	Metabolism of xenobiotics by cytochrome P450; Bile secretion; Chemical carcinogenesis	Phase I - Functionalization of compounds	Metapathway biotransformation; Aflatoxin B1 metabolism	8	8.59613e+08	8.93743e+08	9.47292e+08	1.00263e+09	9.22985e+08	1.08894e+09	1.60833e+08	1.91899e+08	1.82479e+08	2.59567e+09	2.51408e+09	2.90191e+09	High	High	High	High	High	High	High	Peak Found	High	High
High	IsMasterProtein	Q9D0R2	Tars	Threonine--tRNA ligase 1, cytoplasmic OS=Mus musculus OX=10090 GN=Tars1 PE=1 SV=2	Tars1	214	40	0	52	40	722	83.3	7.36	458.24	40	metabolic process	cytoplasm;cytoskeleton;cytosol	catalytic activity;nucleotide binding		Pf00587, Pf02824, Pf03129, Pf07973	110960	ENSMUSG00000022241.5	15	Aminoacyl-tRNA biosynthesis			1	6.30395e+08	6.68476e+08	6.48992e+08	4.64403e+08	4.41827e+08	5.00725e+08	6.00809e+08	5.83409e+08	5.76599e+08	5.03378e+08	5.56457e+08	5.06567e+08	High	High	High	High	High	High	High	High	High	High
High	IsMasterProtein	P63017	Hspa8	Heat shock cognate 71 kDa protein OS=Mus musculus OX=10090 GN=Hspa8 PE=1 SV=1	Hspa8	870	39	0	77	55	646	70.8	5.52	1835.79	55	cell organization and biogenesis;metabolic process;regulation of biological process;transport	cell surface;cytoplasm;cytosol;endosome;membrane;nucleus;spliceosomal complex;vacuole	catalytic activity;nucleotide binding;protein binding;RNA binding	cell differentiation;cell division-cycle-apoptotic	Pf00012, Pf02463, Pf06723	15481	ENSMUSG00000015656.17	9	Measles; Influenza A; MAPK signaling pathway; Protein processing in endoplasmic reticulum; Spliceosome; Longevity regulating pathway - multiple species; Toxoplasmosis; Estrogen signaling pathway; Endocytosis; Antigen processing and presentation; Legionellosis; Epstein-Barr virus infection	Regulation of HSF1-mediated heat shock response; Golgi Associated Vesicle Biogenesis; mRNA Splicing - Major Pathway; Attenuation phase; Neutrophil degranulation; AUF1 (hnRNP D0) binds and destabilizes mRNA; GABA synthesis, release, reuptake and degradation; HSP90 chaperone cycle for steroid hormone receptors (SHR); Protein methylation; Clathrin-mediated endocytosis	Exercise-induced Circadian Regulation; MAPK signaling pathway; Exercise-induced Circadian Regulation	44	5.10778e+09	5.09999e+09	4.86223e+09	4.41539e+09	4.56586e+09	5.33092e+09	4.48109e+09	4.11974e+09	4.28925e+09	5.91235e+09	5.60514e+09	5.52704e+09	High	High	High	High	High	High	High	High	High	High
High	IsMasterProtein	P26040	Ezr	Ezrin OS=Mus musculus OX=10090 GN=Ezr PE=1 SV=3	Ezr	848	39	0	73	58	586	69.4	6.1	1856.38	58	cell differentiation;cell organization and biogenesis;metabolic process;regulation of biological process;response to stimulus;transport	cytoplasm;cytoskeleton;cytosol;endosome;membrane	protein binding;RNA binding	cell differentiation;cell division-cycle-apoptotic	Pf00373, Pf00769, Pf09379, Pf09380	22350	ENSMUSG00000052397.8	17	MicroRNAs in cancer; Gastric acid secretion; Regulation of actin cytoskeleton; Proteoglycans in cancer; Leukocyte transendothelial migration	Recycling pathway of L1; Netrin-1 signaling	Regulation of Actin Cytoskeleton	11	1.67314e+09	1.69879e+09	1.68825e+09	1.7596e+09	1.70081e+09	1.69473e+09	1.38085e+09	1.39805e+09	1.2536e+09	9.09325e+08	1.02721e+09	9.13703e+08	High	High	High	High	High	High	High	High	High	High
High	IsMasterProtein	P14148	Rpl7	60S ribosomal protein L7 OS=Mus musculus OX=10090 GN=Rpl7 PE=1 SV=2	Rpl7	429	39	0	74	39	270	31.4	10.89	937.95	39	metabolic process	cytoplasm;membrane;nucleus;ribosome	DNA binding;protein binding;RNA binding;structural molecule activity		Pf00327, Pf08079	19989	ENSMUSG00000043716.13	1	Ribosome		Cytoplasmic Ribosomal Proteins; mRNA processing	3	4.15346e+09	3.95318e+09	3.92229e+09	4.86193e+09	4.44169e+09	4.53712e+09	4.05497e+09	4.08346e+09	3.83502e+09	3.88743e+09	4.2862e+09	3.98145e+09	High	High	High	High	High	High	High	High	High	High
High	IsMasterProtein	P80318	Cct3	T-complex protein 1 subunit gamma OS=Mus musculus OX=10090 GN=Cct3 PE=1 SV=1	Cct3	418	39	0	73	39	545	60.6	6.7	993.49	39	cell organization and biogenesis;metabolic process;regulation of biological process;transport	cytoplasm;cytosol;membrane	nucleotide binding;protein binding;RNA binding		Pf00118	12462	ENSMUSG00000001416.13	3		Cooperation of PDCL (PhLP1) and TRiC/CCT in G-protein beta folding; Association of TriC/CCT with target proteins during biosynthesis		5	1.62001e+09	1.68762e+09	1.77856e+09	1.4269e+09	1.70167e+09	1.37001e+09	1.90434e+09	1.87953e+09	1.98771e+09	1.45809e+09	1.51217e+09	1.40635e+09	High	High	High	High	High	High	High	High	High	High
High	IsMasterProtein	Q9CZD3	Gars	Glycine--tRNA ligase OS=Mus musculus OX=10090 GN=Gars1 PE=1 SV=1	Gars1	279	39	0	50	39	729	81.8	6.65	638.62	39	metabolic process	cytoplasm;cytosol;extracellular;mitochondrion	catalytic activity;nucleotide binding;protein binding		Pf00458, Pf00587, Pf03129	353172	ENSMUSG00000029777.10	6	Aminoacyl-tRNA biosynthesis			1	8.83216e+08	9.13299e+08	9.77809e+08	7.94926e+08	9.13443e+08	8.1631e+08	6.76586e+08	7.35885e+08	7.56077e+08	5.60221e+08	5.19844e+08	5.72665e+08	High	High	High	High	High	High	High	High	High	High
High	IsMasterProtein	Q8BMS1	Hadha	Trifunctional enzyme subunit alpha, mitochondrial OS=Mus musculus OX=10090 GN=Hadha PE=1 SV=1	Hadha	256	39	0	53	39	763	82.6	9.14	676.54	39	metabolic process;response to stimulus	membrane;mitochondrion;organelle lumen	catalytic activity;nucleotide binding;protein binding		Pf00378, Pf00725, Pf02737	97212	ENSMUSG00000025745.11	5	Fatty acid degradation; Fatty acid metabolism; beta-Alanine metabolism; Metabolic pathways; Carbon metabolism; Tryptophan metabolism; Propanoate metabolism; Butanoate metabolism; Lysine degradation; Biosynthesis of unsaturated fatty acids; Valine, leucine and isoleucine degradation; Fatty acid elongation	Beta oxidation of myristoyl-CoA to lauroyl-CoA; Acyl chain remodeling of CL; Beta oxidation of palmitoyl-CoA to myristoyl-CoA; Beta oxidation of octanoyl-CoA to hexanoyl-CoA; Beta oxidation of decanoyl-CoA to octanoyl-CoA-CoA; Beta oxidation of hexanoyl-CoA to butanoyl-CoA; Beta oxidation of lauroyl-CoA to decanoyl-CoA-CoA	Fatty Acid Beta Oxidation; Mitochondrial LC-Fatty Acid Beta-Oxidation	28	5.62025e+08	6.23488e+08	6.0453e+08	3.12455e+08	3.39678e+08	3.60994e+08	3.81036e+08	3.92128e+08	4.06543e+08	7.45972e+08	6.68825e+08	7.5192e+08	High	High	High	High	High	High	High	High	High	High
High	IsMasterProtein	Q8BML9	Qars	Glutamine--tRNA ligase OS=Mus musculus OX=10090 GN=Qars1 PE=1 SV=1	Qars1	241	39	0	57	39	775	87.6	7.31	580.84	39	metabolic process;regulation of biological process	cytoplasm;cytosol	catalytic activity;enzyme regulator activity;nucleotide binding;protein binding;RNA binding	cell differentiation;cell division-cycle-apoptotic	Pf00749, Pf03950, Pf04557, Pf04558	97541	ENSMUSG00000032604.16	9	Metabolic pathways; Aminoacyl-tRNA biosynthesis			2	5.76424e+08	6.32935e+08	5.5455e+08	5.98914e+08	7.09077e+08	5.69246e+08	6.11403e+08	6.17898e+08	6.05161e+08	3.97009e+08	4.43671e+08	4.39057e+08	High	High	High	High	High	High	High	High	High	High
High	IsMasterProtein	Q05D44	Eif5b	Eukaryotic translation initiation factor 5B OS=Mus musculus OX=10090 GN=Eif5b PE=1 SV=2	Eif5b	207	39	0	37	39	1216	137.5	5.59	511.08	39	metabolic process;regulation of biological process	cytoplasm	catalytic activity;metal ion binding;nucleotide binding;RNA binding		Pf00009, Pf01926, Pf03144, Pf11987, Pf14578	226982	ENSMUSG00000026083.12	1	RNA transport	Cap-dependent Translation Initiation; GTP hydrolysis and joining of the 60S ribosomal subunit		6	3.19932e+08	3.33866e+08	3.57289e+08	4.3313e+08	4.13123e+08	3.84401e+08	3.01689e+08	2.951e+08	2.68615e+08	3.93146e+08	3.90224e+08	3.69698e+08	High	High	High	High	High	High	High	High	High	High
High	IsMasterProtein	Q64514	Tpp2	Tripeptidyl-peptidase 2 OS=Mus musculus OX=10090 GN=Tpp2 PE=1 SV=3	Tpp2	158	39	0	34	39	1262	139.8	6.58	298.7	39	metabolic process	cytoplasm;cytosol;nucleus	catalytic activity;protein binding		Pf00082, Pf12580, Pf13739	22019	ENSMUSG00000041763.14	1		Antigen processing: Ubiquitination & Proteasome degradation		4	2.58569e+08	2.39892e+08	2.55091e+08	3.0079e+08	2.90834e+08	2.9648e+08	2.7506e+08	2.6698e+08	2.86904e+08	2.49478e+08	2.36034e+08	2.37161e+08	High	High	High	High	High	High	High	High	High	High
High	IsMasterProtein	A2AN08	Ubr4	E3 ubiquitin-protein ligase UBR4 OS=Mus musculus OX=10090 GN=Ubr4 PE=1 SV=1	Ubr4	85	39	0	13	39	5180	571.9	6.06	173.91	39	metabolic process	cytoplasm;cytoskeleton;cytosol;membrane;nucleus	catalytic activity;metal ion binding;protein binding		Pf02207, Pf13764	69116	ENSMUSG00000066036.14	4	Viral carcinogenesis	Neutrophil degranulation		4	6.66276e+07	9.25669e+07	9.716e+07	9.92188e+07	1.14092e+08	9.39295e+07	6.83492e+07	6.2653e+07	6.27795e+07	6.48327e+07	6.55645e+07	6.12711e+07	High	High	High	High	High	High	High	High	High	High
High	IsMasterProtein	P10126	Eef1a1; LOC101056619	Elongation factor 1-alpha 1 OS=Mus musculus OX=10090 GN=Eef1a1 PE=1 SV=3	Eef1a1	3574	38	0	80	38	462	50.1	9.01	11637.8	38	cell organization and biogenesis;metabolic process;regulation of biological process;response to stimulus	cytoplasm;cytoskeleton;cytosol;membrane;nucleus	catalytic activity;nucleotide binding;protein binding;RNA binding	cell differentiation	Pf00009, Pf03143, Pf03144	13627	ENSMUSG00000037742.14	9	RNA transport; Legionellosis		Translation Factors; EGFR1 Signaling Pathway	4	1.31437e+10	1.33201e+10	1.299e+10	1.51866e+10	1.60774e+10	1.43769e+10	1.37817e+10	1.41575e+10	1.44615e+10	1.36216e+10	1.40684e+10	1.52795e+10	High	High	High	High	High	High	High	High	High	High
High	IsMasterProtein	P80314	Cct2	T-complex protein 1 subunit beta OS=Mus musculus OX=10090 GN=Cct2 PE=1 SV=4	Cct2	445	38	0	79	38	535	57.4	6.4	1012.17	38	cell organization and biogenesis;metabolic process;regulation of biological process;transport	cytoplasm;cytosol	nucleotide binding;protein binding		Pf00118	12461	ENSMUSG00000034024.8	10		Neutrophil degranulation; Cooperation of PDCL (PhLP1) and TRiC/CCT in G-protein beta folding; Association of TriC/CCT with target proteins during biosynthesis		8	1.70921e+09	1.58669e+09	1.65713e+09	1.30281e+09	1.3548e+09	1.43499e+09	1.88922e+09	1.83659e+09	1.85605e+09	1.40729e+09	1.42599e+09	1.34271e+09	High	High	High	High	High	High	High	High	High	High
High	IsMasterProtein	Q6IRU2	Tpm4	Tropomyosin alpha-4 chain OS=Mus musculus OX=10090 GN=Tpm4 PE=1 SV=3	Tpm4	358	38	0	92	43	248	28.5	4.68	770.74	43	cell differentiation;cell organization and biogenesis	cytoplasm;cytoskeleton;membrane	metal ion binding;protein binding;structural molecule activity	cell differentiation	Pf00261, Pf12718	326618	ENSMUSG00000031799.9	8	Cardiac muscle contraction; Hypertrophic cardiomyopathy (HCM); Adrenergic signaling in cardiomyocytes; Dilated cardiomyopathy	Striated Muscle Contraction; Smooth Muscle Contraction	Striated Muscle Contraction	8	2.58792e+09	2.856e+09	1.99227e+09	1.85644e+08	1.87029e+08	1.98836e+09	1.85226e+09	1.29032e+09	1.26953e+09	2.12697e+09	2.11667e+09	1.64254e+09	High	High	High	High	High	High	High	High	High	High
High	IsMasterProtein	O35639	Anxa3	Annexin A3 OS=Mus musculus OX=10090 GN=Anxa3 PE=1 SV=4	Anxa3	353	38	0	86	40	323	36.4	5.76	900.59	40	defense response;regulation of biological process;response to stimulus;transport	cytoplasm;cytosol;membrane	enzyme regulator activity;metal ion binding;protein binding		Pf00191	11745	ENSMUSG00000029484.12	5			Prostaglandin Synthesis and Regulation	1	1.58599e+09	1.56745e+09	1.48828e+09	1.80759e+09	1.71685e+09	1.98482e+09	9.45933e+08	8.97209e+08	9.19613e+08	1.98434e+09	1.89596e+09	1.83554e+09	High	High	High	High	High	High	High	High	High	High
High	IsMasterProtein	Q8VDM4	Psmd2	26S proteasome non-ATPase regulatory subunit 2 OS=Mus musculus OX=10090 GN=Psmd2 PE=1 SV=1	Psmd2	292	38	0	45	38	908	100.1	5.17	609.58	38	metabolic process;regulation of biological process	membrane;nucleus;proteasome	catalytic activity;enzyme regulator activity;protein binding		Pf01851	21762	ENSMUSG00000006998.15	16	Proteasome; Epstein-Barr virus infection	The role of GTSE1 in G2/M progression after G2 checkpoint; CDT1 association with the CDC6:ORC:origin complex; Ubiquitin Mediated Degradation of Phosphorylated Cdc25A; RUNX1 regulates transcription of genes involved in differentiation of HSCs; Degradation of beta-catenin by the destruction complex; Autodegradation of the E3 ubiquitin ligase COP1; UCH proteinases; MAPK6/MAPK4 signaling; SCF-beta-Tr…	Proteasome Degradation	129	7.87588e+08	7.77612e+08	7.56677e+08	6.25504e+08	7.49905e+08	6.61197e+08	7.33924e+08	6.97641e+08	7.51957e+08	6.17754e+08	6.62828e+08	6.37564e+08	High	High	High	High	High	High	High	High	High	High
High	IsMasterProtein	Q8VEK3	Hnrnpu	Heterogeneous nuclear ribonucleoprotein U OS=Mus musculus OX=10090 GN=Hnrnpu PE=1 SV=1	Hnrnpu	249	38	0	46	38	800	87.9	6.24	547.12	38	cell differentiation;metabolic process;regulation of biological process;response to stimulus	cell surface;chromosome;cytoplasm;membrane;nucleus;spliceosomal complex	DNA binding;nucleotide binding;protein binding;RNA binding	chromatin2;complex;pluripotent;cell differentiation;cell division-cycle-apoptotic	Pf00622, Pf13671	51810	ENSMUSG00000039630.10; ENSMUSG00000111145.1	1; CHR_MG4281_PATCH	Spliceosome	mRNA Splicing - Major Pathway	PluriNetWork; mRNA processing	7	7.23304e+08	6.8483e+08	7.37969e+08	1.11348e+09	1.23471e+09	9.04433e+08	9.1157e+08	8.91822e+08	8.38756e+08	7.95825e+08	8.33414e+08	8.03086e+08	High	High	High	High	High	High	High	High	High	High
High	IsMasterProtein	Q64737	Gart	Trifunctional purine biosynthetic protein adenosine-3 OS=Mus musculus OX=10090 GN=Gart PE=1 SV=3	Gart	198	38	0	45	38	1010	107.4	6.68	438.33	38	metabolic process;response to stimulus	cytoplasm	catalytic activity;metal ion binding;nucleotide binding		Pf00551, Pf00586, Pf01071, Pf02222, Pf02769, Pf02843, Pf02844, Pf08442, Pf13535, Pf15632	14450	ENSMUSG00000022962.14	16	Antifolate resistance; Metabolic pathways; One carbon pool by folate; Purine metabolism	Purine ribonucleoside monophosphate biosynthesis	Purine metabolism; One Carbon Metabolism	10	3.45992e+08	3.5056e+08	3.52831e+08	4.05515e+08	4.50042e+08	3.87302e+08	4.26908e+08	4.07737e+08	4.43701e+08	3.48538e+08	3.95522e+08	3.44867e+08	High	High	High	High	High	High	High	High	High	High
High	IsMasterProtein	Q9JJ28	Flii	Protein flightless-1 homolog OS=Mus musculus OX=10090 GN=Flii PE=1 SV=1	Flii	173	38	0	38	38	1271	144.7	6.06	453.35	38	cell organization and biogenesis;development;metabolic process;regulation of biological process	cytoplasm;cytoskeleton;cytosol;nucleus	protein binding		Pf00626, Pf12799, Pf13855	14248	ENSMUSG00000002812.4	11				0	2.81226e+08	2.87523e+08	2.80233e+08	2.92155e+08	2.72426e+08	2.92546e+08	2.48085e+08	2.44433e+08	2.52953e+08	2.3791e+08	2.52622e+08	2.63564e+08	High	High	High	High	High	High	High	High	High	High
High	IsMasterProtein	Q3UPL0	Sec31a	Protein transport protein Sec31A OS=Mus musculus OX=10090 GN=Sec31a PE=1 SV=2	Sec31a	167	38	0	38	39	1230	133.5	6.76	398.4	39	cell organization and biogenesis;response to stimulus;transport	cytoplasm;cytosol;endoplasmic reticulum;endosome;membrane	protein binding		Pf03154, Pf12931	69162	ENSMUSG00000035325.16	5	Protein processing in endoplasmic reticulum	Antigen Presentation: Folding, assembly and peptide loading of class I MHC; COPII (Coat Protein 2) Mediated Vesicle Transport; MHC class II antigen presentation		14	3.35856e+08	3.44091e+08	3.40472e+08	3.15883e+08	2.6775e+08	2.66649e+08	3.86004e+08	3.76478e+08	3.83834e+08	4.23254e+08	4.27343e+08	3.8002e+08	High	High	High	High	High	High	High	High	High	High
High	IsMasterProtein	P40124	Cap1	Adenylyl cyclase-associated protein 1 OS=Mus musculus OX=10090 GN=Cap1 PE=1 SV=4	Cap1	339	37	0	70	37	474	51.5	7.52	747.63	37	cell organization and biogenesis;cellular component movement;regulation of biological process;response to stimulus;transport	cytoplasm;cytoskeleton;cytosol;extracellular;membrane	protein binding		Pf01213, Pf07986, Pf08603	12331	ENSMUSG00000028656.14	4		Neutrophil degranulation	Insulin Signaling	4	1.64968e+09	1.61162e+09	1.70133e+09	1.66868e+09	1.67773e+09	1.56709e+09	1.18386e+09	1.08628e+09	1.1777e+09	8.81452e+08	9.44846e+08	8.61519e+08	High	High	High	High	High	High	High	High	High	High
High	IsMasterProtein	Q9DCL9	Paics	Multifunctional protein ADE2 OS=Mus musculus OX=10090 GN=Paics PE=1 SV=4	Paics	277	37	0	82	37	425	47	7.23	665.32	37	metabolic process	cytoplasm;membrane	catalytic activity;nucleotide binding;protein binding		Pf00731, Pf01259	67054	ENSMUSG00000029247.17	5	Metabolic pathways; Purine metabolism	Purine ribonucleoside monophosphate biosynthesis	Purine metabolism	7	9.26858e+08	9.12397e+08	9.59025e+08	4.80342e+08	4.63447e+08	4.69073e+08	1.12879e+09	1.1456e+09	1.11643e+09	6.97037e+08	7.55039e+08	7.49773e+08	High	High	High	High	High	High	High	High	High	High
High	IsMasterProtein	P70168	Kpnb1	Importin subunit beta-1 OS=Mus musculus OX=10090 GN=Kpnb1 PE=1 SV=2	Kpnb1	270	37	0	50	37	876	97.1	4.78	646.87	37	cell organization and biogenesis;cellular component movement;regulation of biological process;response to stimulus;transport	cytoplasm;cytosol;membrane;nucleus	protein binding;RNA binding;transporter activity	cell division-cycle-apoptotic	Pf02985, Pf03810, Pf13513	16211	ENSMUSG00000001440.5	11	RNA transport	Activation of DNA fragmentation factor; Neutrophil degranulation; Regulation of cholesterol biosynthesis by SREBP (SREBF)	PluriNetWork	14	1.03445e+09	9.36226e+08	9.88049e+08	9.25816e+08	9.82111e+08	9.09521e+08	7.4237e+08	6.91835e+08	7.38005e+08	9.28617e+08	9.2459e+08	8.22509e+08	High	High	High	High	High	High	High	High	High	High
High	IsMasterProtein	Q8VIJ6	Sfpq	Splicing factor, proline- and glutamine-rich OS=Mus musculus OX=10090 GN=Sfpq PE=1 SV=1	Sfpq	260	37	0	51	40	699	75.4	9.44	614.75	40	cell organization and biogenesis;defense response;metabolic process;regulation of biological process;response to stimulus	chromosome;cytoplasm;nucleus	DNA binding;protein binding;RNA binding	chromatin2;complex;cell differentiation;cell division-cycle-apoptotic	Pf00076, Pf08075, Pf13893, Pf14259	71514	ENSMUSG00000028820.13	4		PTK6 Regulates Proteins Involved in RNA Processing	mRNA processing	5	7.27024e+08	7.17072e+08	7.50435e+08	1.12902e+09	1.13413e+09	9.1621e+08	7.2123e+08	7.47512e+08	7.61525e+08	1030150747	9.80775e+08	1.00115e+09	High	High	High	High	High	High	High	High	High	High
High	IsMasterProtein	Q9QUR6	Prep	Prolyl endopeptidase OS=Mus musculus OX=10090 GN=Prep PE=1 SV=1	Prep	245	37	0	57	37	710	80.7	5.73	548.08	37	metabolic process	cytoplasm;cytosol;membrane;nucleus	catalytic activity		Pf00326, Pf02897	19072	ENSMUSG00000019849.11	10	Renin-angiotensin system			1	5.28172e+08	5.0817e+08	5.6291e+08	5.60833e+08	5.62964e+08	5.92067e+08	5.13307e+08	5.23064e+08	5.61007e+08	4.56056e+08	5.27519e+08	5.33908e+08	High	High	High	High	High	High	High	High	High	High
High	IsMasterProtein	Q60598	Cttn	Src substrate cortactin OS=Mus musculus OX=10090 GN=Cttn PE=1 SV=2	Cttn	198	37	0	60	37	546	61.2	5.4	397.98	37	cell organization and biogenesis;cellular component movement;regulation of biological process;transport	cytoplasm;cytoskeleton;cytosol;Golgi;membrane	protein binding	complex;cell differentiation;cell division-cycle-apoptotic	Pf00018, Pf02218, Pf07653, Pf14604	13043	ENSMUSG00000031078.15	7	Tight junction; Bacterial invasion of epithelial cells; Proteoglycans in cancer	Clathrin-mediated endocytosis		6	6.50046e+08	6.4693e+08	6.88753e+08	6.70454e+08	6.96985e+08	5.47134e+08	6.41457e+08	6.07971e+08	6.19519e+08	5.93201e+08	6.121e+08	5.40533e+08	High	High	High	High	High	High	High	High	High	High
High	IsMasterProtein	E9QB02	Mars	Methionine-tRNA synthetase 1 OS=Mus musculus OX=10090 GN=Mars1 PE=1 SV=1	Mars1	192	37	0	44	37	910	102.3	6.92	429.81	37	cell communication;metabolic process;regulation of biological process;response to stimulus	cytoplasm;cytosol;membrane;mitochondrion	catalytic activity;nucleotide binding;RNA binding		Pf00043, Pf00133, Pf00458, Pf09334, Pf13410, Pf14497	216443	ENSMUSG00000040354.14	10				0	7.22486e+08	7.46759e+08	7.14576e+08	6.64813e+08	5.21165e+08	6.70789e+08	6.41561e+08	5.94676e+08	5.52687e+08	4.05197e+08	3.45843e+08	3.68251e+08	High	High	High	High	High	High	High	High	High	High
High	IsMasterProtein	Q922D8	Mthfd1	C-1-tetrahydrofolate synthase, cytoplasmic OS=Mus musculus OX=10090 GN=Mthfd1 PE=1 SV=4	Mthfd1	169	37	0	46	37	935	101.1	7.14	420.35	37	metabolic process	cytoplasm;cytosol;membrane;mitochondrion	catalytic activity;nucleotide binding		Pf00763, Pf01268, Pf02882	108156	ENSMUSG00000021048.7	12	Metabolic pathways; One carbon pool by folate	Metabolism of folate and pterines	One Carbon Metabolism	7	4.04018e+08	4.11917e+08	4.27437e+08	4.73701e+08	4.64371e+08	4.86999e+08	4.62825e+08	4.6329e+08	4.52138e+08	386568075	4.12657e+08	3.98801e+08	High	High	High	High	High	High	High	High	High	High
High	IsMasterProtein	Q8K411	Pitrm1	Presequence protease, mitochondrial OS=Mus musculus OX=10090 GN=Pitrm1 PE=1 SV=1	Pitrm1	144	37	0	51	37	1036	117.3	7.2	306.32	37	metabolic process	mitochondrion;organelle lumen	catalytic activity;metal ion binding		Pf00675, Pf05193, Pf08367	69617	ENSMUSG00000021193.9	13				0	2.16864e+08	1.88238e+08	2.32708e+08	1.83954e+08	1.71453e+08	1.8066e+08	2.41974e+08	2.28682e+08	2.41122e+08	217019914	1.85461e+08	1.96211e+08	High	High	High	High	High	High	High	High	High	High
High	IsMasterProtein	F8VQC7	Ktn1	Kinectin OS=Mus musculus OX=10090 GN=Ktn1 PE=1 SV=1	Ktn1	136	37	0	36	37	1327	152.4	5.9	298.92	37	cellular component movement;regulation of biological process	endoplasmic reticulum;membrane	protein binding;RNA binding	cell division-cycle-apoptotic	Pf04156, Pf05557, Pf12128	16709	ENSMUSG00000021843.16	14		Regulation of Insulin-like Growth Factor (IGF) transport and uptake by Insulin-like Growth Factor Binding Proteins (IGFBPs); RHO GTPases activate KTN1; Post-translational protein phosphorylation	TNF-alpha NF-kB Signaling Pathway	9	3.61555e+08	3.4577e+08	3.519e+08	3.22063e+08	3.00074e+08	3.21152e+08	2.58644e+08	2.44386e+08	2.15824e+08	1.15837e+08	1.25926e+08	1.15199e+08	High	High	High	High	High	High	High	High	High	High
High	IsMasterProtein	Q8BL66	Eea1	Early endosome antigen 1 OS=Mus musculus OX=10090 GN=Eea1 PE=1 SV=2	Eea1	114	37	0	36	38	1411	160.8	5.77	240.08	38	cell organization and biogenesis;metabolic process;transport	cytoplasm;cytosol;endosome;membrane	metal ion binding;protein binding		Pf01363, Pf07888, Pf09726	216238	ENSMUSG00000036499.9	10	Endocytosis; Phagosome; Tuberculosis	Toll Like Receptor 9 (TLR9) Cascade		7	2.0988e+08	2.10176e+08	2.1934e+08	1.29509e+08	8.08452e+07	1.22095e+08	1.26382e+08	1.28554e+08	1.33839e+08	1.73506e+08	1.49274e+08	1.75218e+08	High	High	High	High	High	High	High	High	High	High
High	IsMasterProtein	P17182	Eno1; Gm5506; Eno1b	Alpha-enolase OS=Mus musculus OX=10090 GN=Eno1 PE=1 SV=3	Eno1	1318	36	0	85	44	434	47.1	6.8	3513.16	44	metabolic process;regulation of biological process;response to stimulus	cell surface;cytoplasm;cytosol;membrane;nucleus	catalytic activity;DNA binding;metal ion binding;protein binding;RNA binding		Pf00113, Pf03952, Pf13378	13806; 433182	ENSMUSG00000059040.4; ENSMUSG00000063524.13	4; 18	RNA degradation; Carbon metabolism; HIF-1 signaling pathway; Biosynthesis of amino acids; Metabolic pathways; Glycolysis / Gluconeogenesis	Gluconeogenesis; Glycolysis	Glycolysis and Gluconeogenesis	12	6.32493e+09	5.85309e+09	5.88874e+09	9.37825e+09	1.02211e+10	8.60318e+09	8.34416e+09	8.25368e+09	8.46255e+09	3.9732e+09	4.44649e+09	4.03254e+09	High	High	High	High	High	High	High	High	High	High
High	IsMasterProtein	P27659	Rpl3	60S ribosomal protein L3 OS=Mus musculus OX=10090 GN=Rpl3 PE=1 SV=3	Rpl3	448	36	0	70	41	403	46.1	10.21	976.51	41	cell organization and biogenesis;metabolic process;response to stimulus	cytoplasm;cytosol;nucleus;ribosome	RNA binding;structural molecule activity		Pf00297	27367	ENSMUSG00000060036.13	15	Ribosome	L13a-mediated translational silencing of Ceruloplasmin expression; Nonsense Mediated Decay (NMD) independent of the Exon Junction Complex (EJC); Nonsense Mediated Decay (NMD) enhanced by the Exon Junction Complex (EJC); GTP hydrolysis and joining of the 60S ribosomal subunit; Formation of a pool of free 40S subunits; Major pathway of rRNA processing in the nucleolus and cytosol; SRP-dependent cot…	Cytoplasmic Ribosomal Proteins	17	3.06452e+09	3.0665e+09	2.99245e+09	3.61563e+09	3.29415e+09	3.31754e+09	3.08151e+09	3.17026e+09	2.9757e+09	3.0168e+09	3.09227e+09	2.69945e+09	High	High	High	High	High	High	High	High	High	High
High	IsMasterProtein	P97351	Rps3a; Rps3a1	40S ribosomal protein S3a OS=Mus musculus OX=10090 GN=Rps3a PE=1 SV=3	Rps3a	421	36	0	81	36	264	29.9	9.73	800.26	36	cell differentiation;metabolic process;regulation of biological process	cytoplasm;cytosol;endoplasmic reticulum;nucleus;ribosome	protein binding;RNA binding;structural molecule activity	cell differentiation;cell division-cycle-apoptotic	Pf01015	20091	ENSMUSG00000028081.6	3	Ribosome	L13a-mediated translational silencing of Ceruloplasmin expression; Nonsense Mediated Decay (NMD) independent of the Exon Junction Complex (EJC); Nonsense Mediated Decay (NMD) enhanced by the Exon Junction Complex (EJC); Ribosomal scanning and start codon recognition; GTP hydrolysis and joining of the 60S ribosomal subunit; Formation of a pool of free 40S subunits; SRP-dependent cotranslational pr…	Cytoplasmic Ribosomal Proteins	18	4.07181e+09	4.13802e+09	4.09047e+09	4.46813e+09	3.80096e+09	4.57357e+09	4.2998e+09	4.22576e+09	3.80814e+09	3.5409e+09	3.68853e+09	3.60854e+09	High	High	High	High	High	High	High	High	High	High
High	IsMasterProtein	P47911	Rpl6	60S ribosomal protein L6 OS=Mus musculus OX=10090 GN=Rpl6 PE=1 SV=3	Rpl6	408	36	0	77	36	296	33.5	10.7	852.27	36	cell organization and biogenesis;metabolic process	cytoplasm;membrane;nucleus;ribosome	protein binding;RNA binding;structural molecule activity		Pf01159, Pf03868	19988	ENSMUSG00000029614.13	5	Ribosome	L13a-mediated translational silencing of Ceruloplasmin expression; Nonsense Mediated Decay (NMD) independent of the Exon Junction Complex (EJC); Nonsense Mediated Decay (NMD) enhanced by the Exon Junction Complex (EJC); GTP hydrolysis and joining of the 60S ribosomal subunit; Formation of a pool of free 40S subunits; Major pathway of rRNA processing in the nucleolus and cytosol; SRP-dependent cot…	Cytoplasmic Ribosomal Proteins; TNF-alpha NF-kB Signaling Pathway	18	3.14542e+09	3.30565e+09	3.51542e+09	3.43649e+09	3.51348e+09	3.56215e+09	2.79674e+09	2.77524e+09	2.86784e+09	3.01655e+09	3.02451e+09	2.75593e+09	High	High	High	High	High	High	High	High	High	High
High	IsMasterProtein	A0A0R4J0G0	Pck2	Phosphoenolpyruvate carboxykinase [GTP], mitochondrial OS=Mus musculus OX=10090 GN=Pck2 PE=1 SV=1	Pck2	240	36	0	69	36	667	73.4	7.74	562.96	36	cellular homeostasis;metabolic process;regulation of biological process;response to stimulus	mitochondrion	catalytic activity;metal ion binding;nucleotide binding		Pf00821	74551	ENSMUSG00000040618.6	14	Pyruvate metabolism; Adipocytokine signaling pathway; Insulin signaling pathway; FoxO signaling pathway; AMPK signaling pathway; Glycolysis / Gluconeogenesis; Metabolic pathways; Glucagon signaling pathway; Citrate cycle (TCA cycle); PI3K-Akt signaling pathway; PPAR signaling pathway; Proximal tubule bicarbonate reclamation; Insulin resistance	Gluconeogenesis	PPAR signaling pathway; Adipogenesis genes	19	5.69958e+08	5.66868e+08	6.0741e+08	4.02167e+08	3.82871e+08	4.00945e+08	5.35545e+08	5.79746e+08	5.62823e+08	2.41429e+08	2.48538e+08	2.47004e+08	High	High	High	High	High	High	High	High	High	High
High	IsMasterProtein	Q9CWJ9	Atic	Bifunctional purine biosynthesis protein PURH OS=Mus musculus OX=10090 GN=Atic PE=1 SV=2	Atic	236	36	0	69	36	592	64.2	6.76	601.83	36	metabolic process;response to stimulus	membrane;mitochondrion	catalytic activity;protein binding		Pf01808, Pf02142	108147	ENSMUSG00000026192.13	1	Antifolate resistance; Metabolic pathways; One carbon pool by folate; Purine metabolism	Purine ribonucleoside monophosphate biosynthesis	Purine metabolism; One Carbon Metabolism	10	8.71067e+08	9.09503e+08	8.84455e+08	8.72287e+08	8.45611e+08	9.03639e+08	6.39029e+08	6.48983e+08	6.44233e+08	1.05476e+09	8.6952e+08	1.02575e+09	High	High	High	High	High	High	High	High	High	High
High	IsMasterProtein	Q5SUR0	Pfas	Phosphoribosylformylglycinamidine synthase OS=Mus musculus OX=10090 GN=Pfas PE=1 SV=1	Pfas	172	36	0	42	36	1337	144.5	5.67	397.52	36	metabolic process;response to stimulus	cytoplasm	catalytic activity;metal ion binding;nucleotide binding		Pf00586, Pf02769, Pf13507	237823	ENSMUSG00000020899.15	11	Metabolic pathways; Purine metabolism	Purine ribonucleoside monophosphate biosynthesis	Purine metabolism	7	3.10061e+08	3.27791e+08	3.55802e+08	2.55131e+08	3.49729e+08	3.35153e+08	2.14357e+08	2.40651e+08	2.63082e+08	2.51525e+08	2.27938e+08	2.39008e+08	High	High	High	High	High	High	High	High	High	High
High	IsMasterProtein	Q4FE56	Usp9x	Probable ubiquitin carboxyl-terminal hydrolase FAF-X OS=Mus musculus OX=10090 GN=Usp9x PE=1 SV=1	Usp9x	166	36	0	23	47	2554	290	5.83	309.96	47	cell division;cell growth;cellular component movement;metabolic process;regulation of biological process;response to stimulus	cytoplasm;membrane	catalytic activity;protein binding	cell differentiation;cell division-cycle-apoptotic	Pf00443, Pf13423	22284	ENSMUSG00000031010.17	X		Downregulation of SMAD2/3:SMAD4 transcriptional activity; Ub-specific processing proteases; Synthesis of active ubiquitin: roles of E1 and E2 enzymes		14	1.98896e+08	1.97524e+08	2.21492e+08	1.41362e+08	1.73087e+08	1.26221e+08	2.25902e+08	2.14448e+08	2.35615e+08	1.51739e+08	1.88492e+08	1.68955e+08	High	High	High	High	High	High	High	High	High	High
High	IsMasterProtein	Q80UG5	2009-09-01	Septin-9 OS=Mus musculus OX=10090 GN=Septin9 PE=1 SV=1	Septin9	153	36	0	71	36	583	65.5	8.9	354.78	36	cell division;cell organization and biogenesis;regulation of biological process	cytoplasm;cytoskeleton	catalytic activity;nucleotide binding;protein binding	cell differentiation;cell division-cycle-apoptotic	Pf00735, Pf01926, Pf03193, Pf04548	53860	ENSMUSG00000059248.13	11	Bacterial invasion of epithelial cells			1	3.39381e+08	3.47717e+08	3.46902e+08	2.65363e+08	2.99916e+08	2.60002e+08	4.25037e+08	4.19351e+08	4.56233e+08	4.7995e+08	4.63617e+08	4.94935e+08	High	High	High	High	High	High	High	High	High	High
High	IsMasterProtein	E9QAS5	Chd4	Chromodomain-helicase-DNA-binding protein 4 OS=Mus musculus OX=10090 GN=Chd4 PE=1 SV=1	Chd4	123	36	0	25	36	1922	218.5	5.86	339.1	36	cell organization and biogenesis;metabolic process;regulation of biological process	cytoplasm;cytoskeleton;membrane;nucleus	catalytic activity;DNA binding;metal ion binding;nucleotide binding;protein binding	chromatin2;complex;complex;cell division-cycle-apoptotic	Pf00176, Pf00271, Pf00385, Pf00628, Pf04851, Pf06461, Pf06465, Pf08073, Pf08074, Pf13831	107932	ENSMUSG00000063870.12	6			PluriNetWork	1	1.12802e+08	1.32416e+08	1.23251e+08	1.46162e+08	1.37492e+08	1.17919e+08	1.70248e+08	1.44486e+08	1.42804e+08	2.01884e+08	1.95466e+08	1.91494e+08	High	High	High	High	High	High	High	High	High	High
High	IsMasterProtein	P57780	Actn4	Alpha-actinin-4 OS=Mus musculus OX=10090 GN=Actn4 PE=1 SV=1	Actn4	382	35	0	68	56	912	104.9	5.41	879.36	56	cell organization and biogenesis;cellular component movement;regulation of biological process;response to stimulus;transport	cytoplasm;cytoskeleton;cytosol;nucleus	DNA binding;metal ion binding;protein binding;RNA binding	chromatin2;complex;cell differentiation;cell division-cycle-apoptotic	Pf00307, Pf00435, Pf08726, Pf11971, Pf13499	60595	ENSMUSG00000054808.15	7	Amoebiasis; Adherens junction; Regulation of actin cytoskeleton; Systemic lupus erythematosus; Focal adhesion; Leukocyte transendothelial migration; Viral carcinogenesis; Tight junction; Arrhythmogenic right ventricular cardiomyopathy (ARVC)	Platelet degranulation	Striated Muscle Contraction	14	9.82072e+08	1.0159e+09	9.01488e+08	6.3124e+08	6.83055e+08	7.3478e+08	9.00404e+08	7.8258e+08	7.70424e+08	9.91585e+08	9.60734e+08	1.00849e+09	High	High	High	High	High	High	High	High	High	High
High	IsMasterProtein	P14211	Calr	Calreticulin OS=Mus musculus OX=10090 GN=Calr PE=1 SV=1	Calr	364	35	0	69	35	416	48	4.49	849.18	35	cell differentiation;cell organization and biogenesis;metabolic process;regulation of biological process;response to stimulus;transport	cell surface;cytoplasm;cytosol;endoplasmic reticulum;extracellular;Golgi;membrane;nucleus;organelle lumen	metal ion binding;protein binding;RNA binding	cell differentiation;cell division-cycle-apoptotic	Pf00262	12317	ENSMUSG00000003814.8	8	Phagosome; Protein processing in endoplasmic reticulum; HTLV-I infection; Antigen processing and presentation; Chagas disease (American trypanosomiasis)	Calnexin/calreticulin cycle; Scavenging by Class A Receptors; ER-Phagosome pathway; Antigen Presentation: Folding, assembly and peptide loading of class I MHC	Calcium Regulation in the Cardiac Cell	20	2.22068e+09	2.35961e+09	2.49205e+09	1.75547e+09	1.92714e+09	1.73309e+09	1.88629e+09	1.77397e+09	1.95171e+09	2.12737e+09	2.22914e+09	2.22908e+09	High	High	High	High	High	High	High	High	High	High
High	IsMasterProtein	P06745	Gpi1	Glucose-6-phosphate isomerase OS=Mus musculus OX=10090 GN=Gpi PE=1 SV=4	Gpi	254	35	0	64	35	558	62.7	8.13	555.22	35	metabolic process;regulation of biological process;response to stimulus	cytoplasm;cytosol;extracellular;membrane	catalytic activity;protein binding	cell differentiation;cell division-cycle-apoptotic	Pf00342	14751	ENSMUSG00000036427.5	7	Amino sugar and nucleotide sugar metabolism; Pentose phosphate pathway; Starch and sucrose metabolism; Metabolic pathways; Carbon metabolism; Glycolysis / Gluconeogenesis	Glycolysis; TP53 Regulates Metabolic Genes; Neutrophil degranulation; Gluconeogenesis	Glycolysis and Gluconeogenesis	20	7.52916e+08	8.06809e+08	7.5979e+08	2.91489e+08	4.42075e+08	6.62187e+08	7.30787e+08	6.83225e+08	7.29144e+08	8.23598e+08	8.97295e+08	7.61152e+08	High	High	High	High	High	High	High	High	High	High
High	IsMasterProtein	P11983	Tcp1	T-complex protein 1 subunit alpha OS=Mus musculus OX=10090 GN=Tcp1 PE=1 SV=3	Tcp1	246	35	0	67	35	556	60.4	6.16	550.9	35	metabolic process;regulation of biological process;transport	cytoplasm;cytoskeleton;Golgi	nucleotide binding;protein binding;RNA binding	chromatin2;cell differentiation;cell division-cycle-apoptotic	Pf00118	21454	ENSMUSG00000068039.12	17		Cooperation of PDCL (PhLP1) and TRiC/CCT in G-protein beta folding; Association of TriC/CCT with target proteins during biosynthesis		5	9.66838e+08	1.13139e+09	1.13908e+09	1.01922e+09	9.94417e+08	1.06071e+09	1.18147e+09	1.1595e+09	1.12129e+09	9.34425e+08	1.08468e+09	1.03837e+09	High	High	High	High	High	High	High	High	High	High
High	IsMasterProtein	Q8BHN3	Ganab	Neutral alpha-glucosidase AB OS=Mus musculus OX=10090 GN=Ganab PE=1 SV=1	Ganab	235	35	0	43	35	944	106.8	6.06	572.36	35	metabolic process	endoplasmic reticulum;Golgi;membrane	catalytic activity;protein binding;RNA binding		Pf01055, Pf13802	14376		19	N-Glycan biosynthesis; Protein processing in endoplasmic reticulum; Metabolic pathways	Calnexin/calreticulin cycle		8	5.27194e+08	5.87579e+08	5.18447e+08	5.54732e+08	5.5018e+08	6.70286e+08	4.79624e+08	5.2498e+08	5.21374e+08	4.23406e+08	4.34933e+08	4.34846e+08	High	High	High	High	High	High	High	High	High	High
High	IsMasterProtein	Q61699	Hsph1	Heat shock protein 105 kDa OS=Mus musculus OX=10090 GN=Hsph1 PE=1 SV=2	Hsph1	216	35	0	50	39	858	96.3	5.53	443.49	39	metabolic process;regulation of biological process;response to stimulus	cytoplasm;cytosol;extracellular;nucleus	enzyme regulator activity;nucleotide binding;protein binding	cell differentiation;cell division-cycle-apoptotic	Pf00012	15505	ENSMUSG00000029657.15	5	Protein processing in endoplasmic reticulum			1	2.82505e+08	2.83908e+08	2.75797e+08	2.27729e+08	2.04658e+08	2.39745e+08	2.90562e+08	2.81742e+08	2.62477e+08	3.63303e+08	3.61086e+08	3.65947e+08	High	High	High	High	High	High	High	High	High	High
High	IsMasterProtein	P14685	Psmd3	26S proteasome non-ATPase regulatory subunit 3 OS=Mus musculus OX=10090 GN=Psmd3 PE=1 SV=3	Psmd3	214	35	0	62	35	530	60.7	8.44	488.18	35	metabolic process;regulation of biological process	membrane;nucleus;proteasome	enzyme regulator activity;protein binding		Pf01399, Pf08375	22123	ENSMUSG00000017221.14	11	Epstein-Barr virus infection; Proteasome	The role of GTSE1 in G2/M progression after G2 checkpoint; CDT1 association with the CDC6:ORC:origin complex; Ubiquitin Mediated Degradation of Phosphorylated Cdc25A; RUNX1 regulates transcription of genes involved in differentiation of HSCs; Degradation of beta-catenin by the destruction complex; Autodegradation of the E3 ubiquitin ligase COP1; UCH proteinases; MAPK6/MAPK4 signaling; SCF-beta-Tr…	TNF-alpha NF-kB Signaling Pathway; Proteasome Degradation	130	5.17706e+08	5.30551e+08	4.96999e+08	5.29311e+08	5.05766e+08	5.03186e+08	4.16113e+08	3.8863e+08	4.0607e+08	4.55646e+08	4.79787e+08	4.57627e+08	High	High	High	High	High	High	High	High	High	High
High	IsMasterProtein	Q8R1B4	Eif3c	Eukaryotic translation initiation factor 3 subunit C OS=Mus musculus OX=10090 GN=Eif3c PE=1 SV=1	Eif3c	210	35	0	35	35	911	105.5	5.78	472.52	35	metabolic process;regulation of biological process	cytoplasm	protein binding;RNA binding		Pf01399, Pf05470	56347	ENSMUSG00000030738.11	7	RNA transport	Formation of a pool of free 40S subunits; L13a-mediated translational silencing of Ceruloplasmin expression; Ribosomal scanning and start codon recognition; Formation of the ternary complex, and subsequently, the 43S complex; Translation initiation complex formation; GTP hydrolysis and joining of the 60S ribosomal subunit	Translation Factors	13	6.31285e+08	6.35087e+08	5.07867e+08	7.12651e+08	6.35956e+08	7.65522e+08	6.58217e+08	6.5709e+08	5.69181e+08	7.65732e+08	7.30875e+08	7.18751e+08	High	High	High	High	High	High	High	High	High	High
High	IsMasterProtein	Q99MN1	Kars	Lysine--tRNA ligase OS=Mus musculus OX=10090 GN=Kars1 PE=1 SV=1	Kars1	204	35	0	60	35	595	67.8	5.94	430.1	35	metabolic process;regulation of biological process;response to stimulus	cytoplasm;cytosol;extracellular;membrane;mitochondrion;nucleus	catalytic activity;nucleotide binding;protein binding;RNA binding	cell differentiation	Pf00152, Pf00587, Pf01336	85305	ENSMUSG00000031948.14	8	Aminoacyl-tRNA biosynthesis			1	8.48988e+08	8.74963e+08	8.50228e+08	6.82447e+08	7.27613e+08	6.91579e+08	6.60918e+08	6.62609e+08	7.03334e+08	6.13037e+08	6.39553e+08	6.20226e+08	High	High	High	High	High	High	High	High	High	High
High	IsMasterProtein	P11276	Fn1	Fibronectin OS=Mus musculus OX=10090 GN=Fn1 PE=1 SV=4	Fn1	181	35	0	22	35	2477	272.4	5.59	414.85	35	cell differentiation;cell organization and biogenesis;cellular component movement;defense response;metabolic process;regulation of biological process;response to stimulus	extracellular;membrane	enzyme regulator activity;metal ion binding;protein binding	pluripotent;cell differentiation;cell division-cycle-apoptotic	Pf00039, Pf00040, Pf00041	14268	ENSMUSG00000026193.15	1	ECM-receptor interaction; Focal adhesion; Bacterial invasion of epithelial cells; Proteoglycans in cancer; AGE-RAGE signaling pathway in diabetic complications; PI3K-Akt signaling pathway; Pathways in cancer; Small cell lung cancer; Regulation of actin cytoskeleton; Amoebiasis	ECM proteoglycans; Molecules associated with elastic fibres; Degradation of the extracellular matrix; Cell surface interactions at the vascular wall; Post-translational protein phosphorylation; Integrin cell surface interactions; Regulation of Insulin-like Growth Factor (IGF) transport and uptake by Insulin-like Growth Factor Binding Proteins (IGFBPs); p130Cas linkage to MAPK signaling for integr…	Focal Adhesion-PI3K-Akt-mTOR-signaling pathway; Inflammatory Response Pathway; Regulation of Actin Cytoskeleton; Focal Adhesion	42	2.99435e+08	2.87452e+08	3.19103e+08	2.77002e+08	2.88322e+08	2.66552e+08	2.3299e+08	2.1703e+08	2.07632e+08	4.42142e+08	3.97695e+08	4.30083e+08	High	High	High	High	High	High	High	High	High	High
High	IsMasterProtein	Q11011	Npepps	Puromycin-sensitive aminopeptidase OS=Mus musculus OX=10090 GN=Npepps PE=1 SV=2	Npepps	143	35	0	49	35	920	103.3	5.9	325.24	35	metabolic process;response to stimulus	cytoplasm;cytosol;nucleus	catalytic activity;metal ion binding		Pf01433, Pf11838, Pf13485	19155	ENSMUSG00000001441.13	11		Antigen processing: Ubiquitination & Proteasome degradation		4	3.49778e+08	3.16336e+08	3.48018e+08	3.12566e+08	3.28676e+08	3.11049e+08	3.42069e+08	3.15454e+08	3.34737e+08	4.43599e+08	4.51805e+08	4.59706e+08	High	High	High	High	High	High	High	High	High	High
High	IsMasterProtein	Q6P5E4	Uggt1	UDP-glucose:glycoprotein glucosyltransferase 1 OS=Mus musculus OX=10090 GN=Uggt1 PE=1 SV=4	Uggt1	135	35	0	33	36	1551	176.3	5.62	300.38	36	metabolic process;regulation of biological process;response to stimulus	endoplasmic reticulum;organelle lumen	catalytic activity;protein binding		Pf06427	320011	ENSMUSG00000037470.14	1	Protein processing in endoplasmic reticulum	ER Quality Control Compartment (ERQC)		7	1.82294e+08	1.94331e+08	2.03144e+08	2.14636e+08	2.33582e+08	2.24535e+08	2.00038e+08	2.08926e+08	2.15843e+08	2.53901e+08	2.72782e+08	2.66355e+08	High	High	High	High	High	High	High	High	High	High
High	IsMasterProtein	P16858	Gapdh; Gm20899; LOC100042025; Gapdh-ps15; Gm12033	Glyceraldehyde-3-phosphate dehydrogenase OS=Mus musculus OX=10090 GN=Gapdh PE=1 SV=2	Gapdh	1786	34	0	85	34	333	35.8	8.25	5880.6	34	cell death;cell organization and biogenesis;defense response;development;metabolic process;regulation of biological process;response to stimulus	cytoplasm;cytoskeleton;cytosol;membrane;mitochondrion;nucleus	catalytic activity;enzyme regulator activity;nucleotide binding;protein binding	cell differentiation;cell division-cycle-apoptotic	Pf00044, Pf02800	14433; 100042025; 100042746	ENSMUSG00000057666.18	6; Y; 11	Alzheimer's disease; HIF-1 signaling pathway; Biosynthesis of amino acids; Metabolic pathways; Carbon metabolism; Glycolysis / Gluconeogenesis		Glycolysis and Gluconeogenesis	7	1.09036e+10	1.18424e+10	1.16348e+10	1.44142e+10	1.61318e+10	1.27178e+10	1.12014e+10	1.11182e+10	1.15457e+10	7.07474e+09	7.41236e+09	7.04461e+09	High	High	High	High	High	High	High	High	High	High
High	IsMasterProtein	A1BN54	Actn1	Alpha actinin 1a OS=Mus musculus OX=10090 GN=Actn1 PE=1 SV=1	Actn1	413	34	0	67	55	887	102.7	5.48	987.02	55	cell differentiation;cell organization and biogenesis;regulation of biological process	cytoplasm;cytoskeleton;membrane;nucleus	metal ion binding;protein binding;RNA binding	complex;cell differentiation	Pf00307, Pf00435, Pf08726, Pf11971, Pf13499, Pf13833	109711	ENSMUSG00000015143.15	12			Regulation of Actin Cytoskeleton; Focal Adhesion	2	6.46086e+08	6.33006e+08	6.81856e+08	4.83204e+08	5.54911e+08	5.51311e+08	6.47616e+08	5.16521e+08	5.36137e+08	9.32632e+08	8.26948e+08	8.93389e+08	High	High	High	High	High	High	High	High	High	High
High	IsMasterProtein	Q9CZN7	Shmt2	Serine hydroxymethyltransferase, mitochondrial OS=Mus musculus OX=10090 GN=Shmt2 PE=1 SV=1	Shmt2	302	34	0	77	35	504	55.7	8.47	672.65	35	cell organization and biogenesis;metabolic process;regulation of biological process;response to stimulus	cytoplasm;cytoskeleton;membrane;mitochondrion;nucleus;organelle lumen	catalytic activity;protein binding	chromatin2;cell differentiation	Pf00464	108037	ENSMUSG00000025403.5	10	Metabolic pathways; One carbon pool by folate; Biosynthesis of amino acids; Glyoxylate and dicarboxylate metabolism; Glycine, serine and threonine metabolism; Antifolate resistance; Carbon metabolism	Metabolism of folate and pterines	One carbon metabolism and related pathways; One Carbon Metabolism; Glutathione and one carbon metabolism	14	2.22087e+09	2.26742e+09	2.35048e+09	1.55641e+09	1.48763e+09	1.72638e+09	1.768e+09	1.80575e+09	1.87825e+09	9.91655e+08	8.71209e+08	9.54508e+08	High	High	High	High	High	High	High	High	High	High
High	IsMasterProtein	P80315	Cct4	T-complex protein 1 subunit delta OS=Mus musculus OX=10090 GN=Cct4 PE=1 SV=3	Cct4	299	34	0	72	35	539	58	8.02	693.23	35	metabolic process;regulation of biological process;transport	cytoplasm;cytoskeleton;cytosol	nucleotide binding;protein binding;RNA binding		Pf00118	12464	ENSMUSG00000007739.10	11		Cooperation of PDCL (PhLP1) and TRiC/CCT in G-protein beta folding; Association of TriC/CCT with target proteins during biosynthesis		5	1.33958e+09	1.39506e+09	1.41605e+09	1.23838e+09	1.30389e+09	1.2451e+09	1.43151e+09	1.41186e+09	1.47937e+09	1.42819e+09	1.24543e+09	1.25699e+09	High	High	High	High	High	High	High	High	High	High
High	IsMasterProtein	O88342	Wdr1	WD repeat-containing protein 1 OS=Mus musculus OX=10090 GN=Wdr1 PE=1 SV=3	Wdr1	291	34	0	66	34	606	66.4	6.6	652.02	34	cell differentiation;cell organization and biogenesis;cellular component movement;metabolic process;regulation of biological process	cytoplasm;cytoskeleton;cytosol	protein binding	cell differentiation	Pf00400, Pf04762, Pf08662, Pf14783	22388	ENSMUSG00000005103.12	5		Platelet degranulation	Hypertrophy Model	5	1.44362e+09	1.34315e+09	1.3258e+09	8.00088e+08	9.36973e+08	7.74503e+08	9.90882e+08	1.04871e+09	1.07136e+09	1.51782e+09	1.35574e+09	1.24702e+09	High	High	High	High	High	High	High	High	High	High
High	IsMasterProtein	P50580	Pa2g4	Proliferation-associated protein 2G4 OS=Mus musculus OX=10090 GN=Pa2g4 PE=1 SV=3	Pa2g4	279	34	0	69	34	394	43.7	6.86	617.34	34	metabolic process;regulation of biological process	cytoplasm;membrane;nucleus	DNA binding;protein binding;RNA binding	cell differentiation;cell division-cycle-apoptotic	Pf00557	18813	ENSMUSG00000025364.13	10		Neutrophil degranulation		3	1.69296e+09	1.60231e+09	1.66705e+09	1.80604e+09	1.59797e+09	1.79578e+09	1.67002e+09	1.70327e+09	1.63142e+09	1.21564e+09	1.38555e+09	1.09069e+09	High	High	High	High	High	High	High	High	High	High
High	IsMasterProtein	Q8BFW7	Lpp	Lipoma-preferred partner homolog OS=Mus musculus OX=10090 GN=Lpp PE=1 SV=1	Lpp	247	34	0	58	34	613	65.8	7.37	590.41	34		cytoplasm;cytosol;nucleus	metal ion binding;protein binding		Pf00412, Pf02318	210126	ENSMUSG00000033306.14	16				0	5.89446e+08	6.67454e+08	6.10045e+08	4.63826e+08	4.21525e+08	5.11073e+08	7.43027e+08	7.67528e+08	7.14685e+08	5.94423e+08	5.23375e+08	5.85317e+08	High	High	High	High	High	High	High	High	High	High
High	IsMasterProtein	P48036	Anxa5	Annexin A5 OS=Mus musculus OX=10090 GN=Anxa5 PE=1 SV=1	Anxa5	543	33	0	87	33	319	35.7	4.96	1118.55	33	cell organization and biogenesis;coagulation;regulation of biological process;response to stimulus	cytoplasm;cytosol;endoplasmic reticulum;membrane;nucleus	catalytic activity;metal ion binding;protein binding;transporter activity	cell differentiation;cell division-cycle-apoptotic	Pf00191	11747	ENSMUSG00000027712.13	3		Platelet degranulation	Prostaglandin Synthesis and Regulation	5	3.84164e+09	3.91754e+09	3.94121e+09	3.26742e+09	3.78338e+09	4.02297e+09	7.66028e+09	7.71034e+09	8.00491e+09	4.12018e+09	3.49826e+09	3.78512e+09	High	High	High	High	High	High	High	High	High	High
High	IsMasterProtein	P62908	Rps3	40S ribosomal protein S3 OS=Mus musculus OX=10090 GN=Rps3 PE=1 SV=1	Rps3	486	33	0	89	33	243	26.7	9.66	1038.54	33	cell death;cell division;cell organization and biogenesis;metabolic process;regulation of biological process;response to stimulus	cytoplasm;cytoskeleton;cytosol;endoplasmic reticulum;membrane;mitochondrion;nucleus;organelle lumen;ribosome	catalytic activity;DNA binding;protein binding;RNA binding;structural molecule activity	cell differentiation;cell division-cycle-apoptotic	Pf00189, Pf07650	27050	ENSMUSG00000030744.13	7	Ribosome	L13a-mediated translational silencing of Ceruloplasmin expression; Nonsense Mediated Decay (NMD) independent of the Exon Junction Complex (EJC); Nonsense Mediated Decay (NMD) enhanced by the Exon Junction Complex (EJC); Ribosomal scanning and start codon recognition; GTP hydrolysis and joining of the 60S ribosomal subunit; Formation of a pool of free 40S subunits; SRP-dependent cotranslational pr…	Cytoplasmic Ribosomal Proteins	18	2.21251e+09	2.09208e+09	2.1073e+09	2.61257e+09	2.35166e+09	2.62812e+09	2.22669e+09	2.17323e+09	2.20298e+09	2.15733e+09	2.27131e+09	2.05057e+09	High	High	High	High	High	High	High	High	High	High
High	IsMasterProtein	P80317	Cct6a	T-complex protein 1 subunit zeta OS=Mus musculus OX=10090 GN=Cct6a PE=1 SV=3	Cct6a	331	33	0	59	33	531	58	7.08	915.64	33	metabolic process;regulation of biological process;transport	cytoplasm;cytosol;membrane	nucleotide binding;protein binding;RNA binding		Pf00118, Pf05504	12466		5				0	1.31513e+09	1.20599e+09	1.24526e+09	1.32119e+09	1.20962e+09	1.25737e+09	1.41853e+09	1.44094e+09	1.38928e+09	1.15398e+09	1.12987e+09	1.17154e+09	High	High	High	High	High	High	High	High	High	High
High	IsMasterProtein	Q61598	Gdi2	Rab GDP dissociation inhibitor beta OS=Mus musculus OX=10090 GN=Gdi2 PE=1 SV=1	Gdi2	322	33	0	85	40	445	50.5	6.25	901.87	40	metabolic process;regulation of biological process;response to stimulus;transport	cytoplasm;Golgi;membrane	catalytic activity;enzyme regulator activity;protein binding;RNA binding		Pf00996	14569	ENSMUSG00000021218.9	13		RAB GEFs exchange GTP for GDP on RABs; Rho GTPase cycle; Neutrophil degranulation		10	7.15859e+08	6.73325e+08	7.56375e+08	7.44542e+08	8.7322e+08	7.85835e+08	7.40242e+08	7.10948e+08	7.89912e+08	7.34393e+08	6.60602e+08	7.24251e+08	High	High	High	High	High	High	High	High	High	High
High	IsMasterProtein	P80313	Cct7	T-complex protein 1 subunit eta OS=Mus musculus OX=10090 GN=Cct7 PE=1 SV=1	Cct7	312	33	0	66	33	544	59.6	7.84	709.78	33	metabolic process;regulation of biological process;transport	cytoplasm;mitochondrion	nucleotide binding;protein binding		Pf00118	12468	ENSMUSG00000030007.8	6		Cooperation of PDCL (PhLP1) and TRiC/CCT in G-protein beta folding; Association of TriC/CCT with target proteins during biosynthesis		5	1.25889e+09	1.2138e+09	1.14165e+09	1.07373e+09	1.15184e+09	9.87981e+08	1.28389e+09	1.30196e+09	1.25236e+09	1.0697e+09	1.16121e+09	1.13708e+09	High	High	High	High	High	High	High	High	High	High
High	IsMasterProtein	P47962	Rpl5	60S ribosomal protein L5 OS=Mus musculus OX=10090 GN=Rpl5 PE=1 SV=3	Rpl5	288	33	0	65	33	297	34.4	9.77	547.73	33	cell organization and biogenesis;metabolic process;regulation of biological process;response to stimulus	cytoplasm;membrane;nucleus;ribosome	protein binding;RNA binding;structural molecule activity		Pf00861, Pf14204	100503670	ENSMUSG00000058558.12	5	Ribosome	L13a-mediated translational silencing of Ceruloplasmin expression; Nonsense Mediated Decay (NMD) independent of the Exon Junction Complex (EJC); Nonsense Mediated Decay (NMD) enhanced by the Exon Junction Complex (EJC); GTP hydrolysis and joining of the 60S ribosomal subunit; Formation of a pool of free 40S subunits; Major pathway of rRNA processing in the nucleolus and cytosol; SRP-dependent cot…		16	2.30344e+09	2.21625e+09	2.23623e+09	2.45475e+09	2.61097e+09	2.21696e+09	2.15648e+09	2.1818e+09	2.10779e+09	2.18433e+09	2.189e+09	1.89146e+09	High	High	High	High	High	High	High	High	High	High
High	IsMasterProtein	P26443	Glud1	Glutamate dehydrogenase 1, mitochondrial OS=Mus musculus OX=10090 GN=Glud1 PE=1 SV=1	Glud1	267	33	0	53	33	558	61.3	8	606.47	33	metabolic process;regulation of biological process;response to stimulus	cytoplasm;membrane;mitochondrion;organelle lumen	catalytic activity;nucleotide binding;protein binding		Pf00208, Pf02812	14661	ENSMUSG00000021794.15	14	Carbon metabolism; Alanine, aspartate and glutamate metabolism; Nitrogen metabolism; Arginine biosynthesis; D-Glutamine and D-glutamate metabolism; Proximal tubule bicarbonate reclamation; Metabolic pathways	Transcriptional activation of mitochondrial biogenesis; Amino acid synthesis and interconversion (transamination)		13	1.37575e+09	1.39199e+09	1.56593e+09	1.0441e+09	9.57877e+08	8.72806e+08	1.42103e+09	1.29525e+09	1.3321e+09	1.06183e+09	1.04101e+09	1.11581e+09	High	High	High	High	High	High	High	High	High	High
High	IsMasterProtein	O55029	Copb2	Coatomer subunit beta' OS=Mus musculus OX=10090 GN=Copb2 PE=1 SV=2	Copb2	182	33	0	50	33	905	102.4	5.3	425.83	33	transport	cytoplasm;cytosol;Golgi;membrane	protein binding;structural molecule activity		Pf00400, Pf04053	50797	ENSMUSG00000032458.6	9		COPI-mediated anterograde transport; COPI-dependent Golgi-to-ER retrograde traffic		11	4.2068e+08	4.26491e+08	4.45341e+08	3.12535e+08	2.86716e+08	3.05843e+08	4.17982e+08	3.91019e+08	4.08654e+08	4.33724e+08	3.68387e+08	4.31157e+08	High	High	High	High	High	High	High	High	High	High
High	IsMasterProtein	Q9JKR6	Hyou1	Hypoxia up-regulated protein 1 OS=Mus musculus OX=10090 GN=Hyou1 PE=1 SV=1	Hyou1	172	33	0	34	33	999	111.1	5.19	403.17	33	regulation of biological process;response to stimulus;transport	endoplasmic reticulum;extracellular;membrane;organelle lumen	nucleotide binding	cell differentiation;cell division-cycle-apoptotic	Pf00012	12282	ENSMUSG00000032115.14	9	Protein processing in endoplasmic reticulum			1	3.84864e+08	3.27964e+08	4.05981e+08	3.21467e+08	2.96354e+08	3.121e+08	3.92188e+08	4.13685e+08	4.01623e+08	3.00891e+08	2.59748e+08	2.63313e+08	High	High	High	High	High	High	High	High	High	High
High	IsMasterProtein	Q9JIK5	Ddx21	Nucleolar RNA helicase 2 OS=Mus musculus OX=10090 GN=Ddx21 PE=1 SV=3	Ddx21	147	33	0	46	33	851	93.5	9.11	304.09	33	cell differentiation;metabolic process;response to stimulus	cytoplasm;membrane;nucleus	catalytic activity;nucleotide binding;protein binding;RNA binding	cell differentiation	Pf00270, Pf00271, Pf08152, Pf14617	56200	ENSMUSG00000020075.8	10		Major pathway of rRNA processing in the nucleolus and cytosol; B-WICH complex positively regulates rRNA expression	mRNA processing	9	2.04755e+08	2.0578e+08	1.92482e+08	3.38021e+08	3.72982e+08	3.11946e+08	2.55272e+08	2.20157e+08	2.18653e+08	2.57151e+08	2.83147e+08	2.38067e+08	High	High	High	High	High	High	High	High	High	High
High	IsMasterProtein	Q91WQ3	Yars	Tyrosine--tRNA ligase, cytoplasmic OS=Mus musculus OX=10090 GN=Yars1 PE=1 SV=3	Yars1	138	33	0	64	33	528	59.1	7.01	281.35	33	metabolic process	cytoplasm;cytosol	catalytic activity;nucleotide binding;RNA binding		Pf00579, Pf01588	107271		4	Aminoacyl-tRNA biosynthesis			1	5.66116e+08	6.01728e+08	5.95429e+08	5.87918e+08	5.379e+08	5.10821e+08	5.23089e+08	5.10703e+08	5.74977e+08	3.26375e+08	3.73185e+08	3.49258e+08	High	High	High	High	High	High	High	High	High	High
High	IsMasterProtein	Q61753	Phgdh	D-3-phosphoglycerate dehydrogenase OS=Mus musculus OX=10090 GN=Phgdh PE=1 SV=3	Phgdh	295	32	0	49	32	533	56.5	6.54	645	32	cell differentiation;cell organization and biogenesis;metabolic process;regulation of biological process		catalytic activity;nucleotide binding	cell differentiation;cell division-cycle-apoptotic	Pf00389, Pf02826	236539	ENSMUSG00000053398.11	3	Glycine, serine and threonine metabolism; Metabolic pathways; Carbon metabolism; Biosynthesis of amino acids	Serine biosynthesis		8	2.10625e+09	2.12852e+09	2.15151e+09	2.0769e+09	2.06181e+09	2.30679e+09	2.79189e+09	2.68519e+09	2.72847e+09	1.71053e+09	1.62612e+09	1.60502e+09	High	High	High	High	High	High	High	High	High	High
High	IsMasterProtein	P40142	Tkt	Transketolase OS=Mus musculus OX=10090 GN=Tkt PE=1 SV=1	Tkt	241	32	0	59	32	623	67.6	7.5	498.44	32	metabolic process;regulation of biological process	membrane	catalytic activity;metal ion binding;protein binding		Pf00456, Pf00676, Pf02779, Pf02780	21881	ENSMUSG00000021957.6	14	Pentose phosphate pathway; Metabolic pathways; Carbon metabolism; Biosynthesis of amino acids	Pentose phosphate pathway (hexose monophosphate shunt); Insulin effects increased synthesis of Xylulose-5-Phosphate	Pentose Phosphate Pathway	10	1.72833e+09	1.76906e+09	1.99237e+09	1.78745e+09	1.97101e+09	1.78329e+09	2.0792e+09	2.36955e+09	2.15356e+09	601756984	5.5083e+08	5.30816e+08	High	High	High	High	High	High	High	High	High	High
High	IsMasterProtein	Q99K48	Nono	Non-POU domain-containing octamer-binding protein OS=Mus musculus OX=10090 GN=Nono PE=1 SV=3	Nono	240	32	0	69	35	473	54.5	8.95	547.89	35	defense response;metabolic process;regulation of biological process;response to stimulus	membrane;nucleus	DNA binding;protein binding;RNA binding	chromatin2;cell differentiation;cell division-cycle-apoptotic	Pf00076, Pf08075, Pf13893, Pf14259	53610	ENSMUSG00000031311.17	X			mRNA processing	1	5.06396e+08	5.02031e+08	5.2207e+08	6.57094e+08	7.13129e+08	6.03123e+08	5.06429e+08	4.50725e+08	5.01297e+08	6.03705e+08	6.63328e+08	5.86889e+08	High	High	High	High	High	High	High	High	High	High
High	IsMasterProtein	O08529	Capn2	Calpain-2 catalytic subunit OS=Mus musculus OX=10090 GN=Capn2 PE=1 SV=4	Capn2	230	32	0	53	32	700	79.8	4.96	518.88	32	metabolic process;regulation of biological process;response to stimulus	chromosome;cytoplasm;cytosol;endoplasmic reticulum;Golgi;membrane;nucleus;vacuole	catalytic activity;metal ion binding;protein binding	chromatin2;cell differentiation	Pf00648, Pf01067, Pf13833	12334	ENSMUSG00000026509.15	1	Focal adhesion; Apoptosis; Alzheimer's disease; Protein processing in endoplasmic reticulum	Degradation of the extracellular matrix	Alzheimers Disease; Integrin-mediated Cell Adhesion	8	5.37325e+08	5.39092e+08	5.83797e+08	4.58384e+08	5.00283e+08	5.04343e+08	4.98328e+08	4.82122e+08	5.14756e+08	604645885	5.76739e+08	6.11839e+08	High	High	High	High	High	High	High	High	High	High
High	IsMasterProtein	O70475	Ugdh	UDP-glucose 6-dehydrogenase OS=Mus musculus OX=10090 GN=Ugdh PE=1 SV=1	Ugdh	217	32	0	65	32	493	54.8	7.56	497.73	32	metabolic process	cytosol;nucleus	catalytic activity;nucleotide binding		Pf00984, Pf03720, Pf03721	22235	ENSMUSG00000029201.14	5	Metabolic pathways; Amino sugar and nucleotide sugar metabolism; Pentose and glucuronate interconversions; Ascorbate and aldarate metabolism	Formation of the active cofactor, UDP-glucuronate	Glucuronidation	10	9.178e+08	8.66721e+08	9.69187e+08	6.48519e+08	6.35849e+08	6.04313e+08	1.24313e+09	1.11479e+09	1.20401e+09	4.26678e+08	4.57827e+08	4.64616e+08	High	High	High	High	High	High	High	High	High	High
High	IsMasterProtein	Q8BKC5	Ipo5	Importin-5 OS=Mus musculus OX=10090 GN=Ipo5 PE=1 SV=3	Ipo5	197	32	0	36	32	1097	123.5	4.93	412.67	32	regulation of biological process;response to stimulus;transport	cytoplasm;membrane;nucleus	protein binding;RNA binding;transporter activity		Pf02985, Pf12755, Pf13513, Pf13646	70572	ENSMUSG00000030662.9	14				0	2.40088e+08	2.62043e+08	2.43076e+08	1.97805e+08	2.07714e+08	1.89434e+08	3.38573e+08	3.23005e+08	3.35985e+08	1.30903e+08	1.22384e+08	1.13357e+08	High	High	High	High	High	High	High	High	High	High
High	IsMasterProtein	Q91YQ5	Rpn1	Dolichyl-diphosphooligosaccharide--protein glycosyltransferase subunit 1 OS=Mus musculus OX=10090 GN=Rpn1 PE=1 SV=1	Rpn1	178	32	0	61	32	608	68.5	6.46	399.32	32	metabolic process	cytosol;endoplasmic reticulum;membrane	catalytic activity;RNA binding		Pf04597	103963	ENSMUSG00000030062.7	6	N-Glycan biosynthesis; Protein processing in endoplasmic reticulum; Metabolic pathways		Proteasome Degradation	4	1.79528e+09	1.52051e+09	1.41864e+09	1.46563e+09	1.74704e+09	1.3391e+09	1.86197e+09	1.50143e+09	1.64393e+09	1143747781	1.23709e+09	1.27279e+09	High	High	High	High	High	High	High	High	High	High
High	IsMasterProtein	Q9ERK4	Cse1l	Exportin-2 OS=Mus musculus OX=10090 GN=Cse1l PE=1 SV=1	Cse1l	149	32	0	42	32	971	110.4	5.77	305.21	32	transport	cytoplasm;cytosol;membrane;nucleus	protein binding;transporter activity		Pf03378, Pf03810, Pf08506	110750	ENSMUSG00000002718.14	2				0	2.24959e+08	2.36728e+08	2.28631e+08	2.47313e+08	2.52273e+08	2.57637e+08	2.99231e+08	2.82727e+08	2.95896e+08	2.99257e+08	3.80628e+08	3.03261e+08	High	High	High	High	High	High	High	High	High	High
High	IsMasterProtein	P70227	Itpr3	Inositol 1,4,5-trisphosphate receptor type 3 OS=Mus musculus OX=10090 GN=Itpr3 PE=1 SV=3	Itpr3	127	32	0	19	36	2670	304.1	6.54	269.07	36	cell organization and biogenesis;cellular homeostasis;regulation of biological process;response to stimulus;transport	cytoplasm;endoplasmic reticulum;membrane;nucleus	metal ion binding;protein binding;receptor activity;signal transducer activity;transporter activity		Pf00520, Pf01027, Pf01365, Pf02815, Pf08454, Pf08709	16440	ENSMUSG00000042644.8	17	cGMP-PKG signaling pathway; Serotonergic synapse; Thyroid hormone synthesis; Circadian entrainment; Dopaminergic synapse; GnRH signaling pathway; Calcium signaling pathway; Apoptosis; Proteoglycans in cancer; Glucagon signaling pathway; Long-term potentiation; Renin secretion; Retrograde endocannabinoid signaling; Vascular smooth muscle contraction; Oocyte meiosis; Insulin secretion; Oxytocin sig…	Antigen activates B Cell Receptor (BCR) leading to generation of second messengers; Ion homeostasis; Effects of PIP2 hydrolysis; Glucagon-like Peptide-1 (GLP1) regulates insulin secretion; Gastrin-CREB signalling pathway via PKC and MAPK; Elevation of cytosolic Ca2+ levels	Alzheimers Disease; Myometrial Relaxation and Contraction Pathways; Calcium Regulation in the Cardiac Cell	57	1.5671e+08	1.53997e+08	1.5283e+08	1.32174e+08	1.64092e+08	1.42157e+08	1.15172e+08	1.0066e+08	1.11985e+08	1.60773e+08	1.53846e+08	1.72847e+08	High	High	High	High	High	High	High	High	High	High
High	IsMasterProtein	G3X8Y3	Naa15	N-alpha-acetyltransferase 15, NatA auxiliary subunit OS=Mus musculus OX=10090 GN=Naa15 PE=1 SV=1	Naa15	123	32	0	43	32	865	101	7.52	274.73	32	cell differentiation;development;metabolic process;regulation of biological process	cytoplasm;cytosol;membrane;nucleus	catalytic activity;protein binding;RNA binding	chromatin2;complex;cell differentiation;cell division-cycle-apoptotic	Pf12569, Pf13414	74838	ENSMUSG00000063273.11	3				0	3.04774e+08	3.46747e+08	2.83443e+08	2.86362e+08	3.17182e+08	2.7439e+08	4.25981e+08	3.82503e+08	3.82207e+08	2.3004e+08	2.85536e+08	2.27723e+08	High	High	High	High	High	High	High	High	High	High
High	IsMasterProtein	E9Q586	Dctn1	Dynactin subunit 1 OS=Mus musculus OX=10090 GN=Dctn1 PE=1 SV=1	Dctn1	119	32	0	41	32	1239	136.8	5.45	262.76	32	cell division;cell organization and biogenesis;cellular component movement;regulation of biological process;transport	chromosome;cytoplasm;cytoskeleton;cytosol;membrane;nucleus	catalytic activity;motor activity;protein binding	cell differentiation;cell division-cycle-apoptotic	Pf01302, Pf05622, Pf05667, Pf06160, Pf12128, Pf12455, Pf13166, Pf15035	13191	ENSMUSG00000031865.16	6				0	2.11254e+08	2.03669e+08	2.46809e+08	3.0157e+08	2.34377e+08	2.28195e+08	1.98806e+08	1.88364e+08	2.08972e+08	2.76575e+08	2.44934e+08	2.66889e+08	High	High	High	High	High	High	High	High	High	High
High	IsMasterProtein	F6RPJ9		Insulin-degrading enzyme (Fragment) OS=Mus musculus OX=10090 GN=Ide PE=1 SV=1	Ide	110	32	0	41	32	987	114.2	6.27	226.23	32	cell organization and biogenesis;cellular homeostasis;metabolic process;regulation of biological process	cell surface;cytoplasm;cytosol;mitochondrion;nucleus;organelle lumen;proteasome	catalytic activity;metal ion binding;nucleotide binding;protein binding		Pf00675, Pf05193		ENSMUSG00000056999.14; ENSMUSG00000111624.1	19; CHR_MG65_PATCH			Alzheimers Disease	1	1.61896e+08	1.69574e+08	1.51854e+08	1.74151e+08	1.88207e+08	1.65594e+08	1.16407e+08	1.29799e+08	1.20744e+08	1.55939e+08	1.62857e+08	1.53741e+08	High	High	High	High	High	High	High	High	High	High
High	IsMasterProtein	Q01149	Col1a2	Collagen alpha-2(I) chain OS=Mus musculus OX=10090 GN=Col1a2 PE=1 SV=2	Col1a2	62	32	0	42	32	1372	129.5	9.19	166.56	32	cell organization and biogenesis;regulation of biological process;response to stimulus	endoplasmic reticulum;extracellular	metal ion binding;protein binding;structural molecule activity		Pf01391, Pf01410	12843	ENSMUSG00000029661.16	6	PI3K-Akt signaling pathway; Platelet activation; AGE-RAGE signaling pathway in diabetic complications; ECM-receptor interaction; Protein digestion and absorption; Amoebiasis; Proteoglycans in cancer; Focal adhesion	Anchoring fibril formation; ECM proteoglycans; Cell surface interactions at the vascular wall; Platelet Aggregation (Plug Formation); Integrin cell surface interactions; Collagen degradation; Immunoregulatory interactions between a Lymphoid and a non-Lymphoid cell; Crosslinking of collagen fibrils; Collagen chain trimerization; GP1b-IX-V activation signalling; Platelet Adhesion to exposed collage…	Focal Adhesion-PI3K-Akt-mTOR-signaling pathway; Dysregulated miRNA Targeting in Insulin/PI3K-AKT Signaling; Inflammatory Response Pathway; Focal Adhesion	39	1.67706e+07	2.18879e+07	1.65175e+07	2.6822e+07	2.76118e+07	2.7489e+07	2.04165e+07	1.69434e+07	1.99992e+07	1.86334e+08	2.14396e+08	1.5701e+08	Peak Found	Peak Found	Peak Found	High	Peak Found	High	Peak Found	Peak Found	Peak Found	High
High	IsMasterProtein	P05202	Got2	Aspartate aminotransferase, mitochondrial OS=Mus musculus OX=10090 GN=Got2 PE=1 SV=1	Got2	342	31	0	69	31	430	47.4	9	848.85	31	metabolic process;response to stimulus;transport	cell surface;membrane;mitochondrion;organelle lumen	catalytic activity;protein binding;RNA binding		Pf00155	14719	ENSMUSG00000031672.8	8	Fat digestion and absorption; Alanine, aspartate and glutamate metabolism; Phenylalanine, tyrosine and tryptophan biosynthesis; Arginine biosynthesis; Cysteine and methionine metabolism; Biosynthesis of amino acids; Tyrosine metabolism; Metabolic pathways; Phenylalanine metabolism; Arginine and proline metabolism; Carbon metabolism; 2-Oxocarboxylic acid metabolism		Glycolysis and Gluconeogenesis; Alanine and aspartate metabolism	14	3.01515e+09	3.05829e+09	2.89182e+09	1.72929e+09	1.38162e+09	2.03898e+09	1.782e+09	1.7257e+09	1.82688e+09	2.32739e+09	2.13754e+09	2.18406e+09	High	High	High	High	High	High	High	High	High	High
High	IsMasterProtein	A0A498WGK2		Asparaginyl-tRNA synthetase OS=Mus musculus OX=10090 GN=Nars PE=4 SV=1	Nars	255	31	0	48	31	558	64.2	5.86	554.25	31												0	1.00172e+09	1.08232e+09	1.07925e+09	9.39705e+08	9.08353e+08	8.55094e+08	8.97029e+08	9.34824e+08	9.737e+08	3.58499e+08	4.13097e+08	3.86677e+08	High	High	High	High	High	High	High	High	High	High
High	IsMasterProtein	P54071	Idh2	Isocitrate dehydrogenase [NADP], mitochondrial OS=Mus musculus OX=10090 GN=Idh2 PE=1 SV=3	Idh2	222	31	0	62	33	452	50.9	8.69	445.17	33	metabolic process;regulation of biological process	cytosol;membrane;mitochondrion	catalytic activity;metal ion binding;nucleotide binding	cell differentiation	Pf00180	269951	ENSMUSG00000030541.16	7	Carbon metabolism; Citrate cycle (TCA cycle); Biosynthesis of amino acids; Peroxisome; 2-Oxocarboxylic acid metabolism; Metabolic pathways; Glutathione metabolism	Transcriptional activation of mitochondrial biogenesis; Citric acid cycle (TCA cycle)	TCA Cycle	15	8.49539e+08	8.13114e+08	8.66062e+08	4.77039e+08	5.0723e+08	4.60403e+08	8.51937e+08	8.69748e+08	8.94481e+08	1.11577e+09	1.21645e+09	1.27597e+09	High	High	High	High	High	High	High	High	High	High
High	IsMasterProtein	Q8JZQ9	Eif3b	Eukaryotic translation initiation factor 3 subunit B OS=Mus musculus OX=10090 GN=Eif3b PE=1 SV=1	Eif3b	194	31	0	53	31	803	91.3	5.02	452.23	31	metabolic process;regulation of biological process	cytoplasm	protein binding;RNA binding		Pf00076, Pf08662, Pf13893, Pf14259	27979	ENSMUSG00000056076.13	5	RNA transport	Formation of a pool of free 40S subunits; L13a-mediated translational silencing of Ceruloplasmin expression; Ribosomal scanning and start codon recognition; Formation of the ternary complex, and subsequently, the 43S complex; Translation initiation complex formation; GTP hydrolysis and joining of the 60S ribosomal subunit	Translation Factors; mRNA processing; IL-2 Signaling Pathway	15	3.53995e+08	3.52069e+08	3.34355e+08	4.57526e+08	4.45533e+08	4.25027e+08	3.46184e+08	3.47587e+08	3.45135e+08	4.60399e+08	4.87627e+08	4.44238e+08	High	High	High	High	High	High	High	High	High	High
High	IsMasterProtein	E9PUD2	Dnm1l	Dynamin-1-like protein OS=Mus musculus OX=10090 GN=Dnm1l PE=1 SV=1	Dnm1l	181	31	0	58	31	712	79.5	7.08	494.33	31	cell death;cell organization and biogenesis;regulation of biological process;transport	cytoplasm;cytoskeleton;cytosol;endoplasmic reticulum;Golgi;membrane;mitochondrion	catalytic activity;nucleotide binding;protein binding	cell differentiation;cell division-cycle-apoptotic	Pf00350, Pf01031, Pf02212	74006	ENSMUSG00000022789.14	16				0	2.39195e+08	2.24767e+08	2.27766e+08	1.75053e+08	1.94731e+08	1.7143e+08	2.31128e+08	2.47415e+08	2.29678e+08	1.99746e+08	2.16693e+08	2.17799e+08	High	High	High	High	High	High	High	High	High	High
High	IsMasterProtein	Q8K009	Aldh1l2	Mitochondrial 10-formyltetrahydrofolate dehydrogenase OS=Mus musculus OX=10090 GN=Aldh1l2 PE=1 SV=2	Aldh1l2	136	31	0	42	33	923	101.5	6.29	264.03	33	metabolic process	cytoplasm;mitochondrion	catalytic activity		Pf00171, Pf00550, Pf00551, Pf02911	216188	ENSMUSG00000020256.14	10	One carbon pool by folate	Metabolism of folate and pterines		5	4.12851e+08	3.15779e+08	4.18829e+08	2.83047e+08	2.71627e+08	3.04144e+08	3.62947e+08	3.41457e+08	3.91526e+08	6.18042e+07	6.8043e+07	7.48488e+07	High	High	High	High	High	High	High	High	High	High
High	IsMasterProtein	Q6ZWV3	Rpl10; Rpl10-ps1	60S ribosomal protein L10 OS=Mus musculus OX=10090 GN=Rpl10 PE=1 SV=3	Rpl10	348	30	0	78	30	214	24.6	10.08	695.22	30	cell organization and biogenesis;metabolic process;regulation of biological process	cytoplasm;endoplasmic reticulum;membrane;nucleus;ribosome	RNA binding;structural molecule activity;translation regulator activity	cell differentiation;cell division-cycle-apoptotic	Pf00252	110954; 100043391	ENSMUSG00000008682.13; ENSMUSG00000058443.5	X; 2; 9	Ribosome		Cytoplasmic Ribosomal Proteins	2	2.5235e+09	2.64243e+09	2.65318e+09	3.11411e+09	2.81492e+09	2.80034e+09	2.63948e+09	2.72718e+09	2.55041e+09	2.48433e+09	2.55194e+09	2.27325e+09	High	High	High	High	High	High	High	High	High	High
High	IsMasterProtein	E9PWE8	Dpysl3	Dihydropyrimidinase-related protein 3 OS=Mus musculus OX=10090 GN=Dpysl3 PE=1 SV=1	Dpysl3	325	30	0	65	34	683	73.8	6.46	812.05	34	cell organization and biogenesis;regulation of biological process;response to stimulus	cytoplasm;cytosol	catalytic activity;protein binding	cell differentiation	Pf01979, Pf04909, Pf13147, Pf13594	22240	ENSMUSG00000024501.19	18				0	8.42091e+08	7.78929e+08	8.06377e+08	7.5794e+08	7.05086e+08	6.9932e+08	7.9974e+08	7.57263e+08	7.68513e+08	4.55807e+08	4.42776e+08	4.68675e+08	High	High	High	High	High	High	High	High	High	High
High	IsMasterProtein	Q60854	Serpinb6a	Serpin B6 OS=Mus musculus OX=10090 GN=Serpinb6 PE=1 SV=1	Serpinb6	308	30	0	70	31	378	42.6	5.74	650.98	31	regulation of biological process;response to stimulus	cytoplasm;extracellular	enzyme regulator activity;protein binding		Pf00079	20719	ENSMUSG00000060147.15	13	Amoebiasis	Neutrophil degranulation		4	1.93342e+09	1.90184e+09	1.88726e+09	1.76003e+09	1.79353e+09	1.83253e+09	1.29444e+09	1.31757e+09	1.32224e+09	1.35601e+09	1.22942e+09	1.35902e+09	High	High	High	High	High	High	High	High	High	High
High	IsMasterProtein	P19324	Serpinh1	Serpin H1 OS=Mus musculus OX=10090 GN=Serpinh1 PE=1 SV=3	Serpinh1	305	30	0	71	30	417	46.5	8.82	809.1	30	cell organization and biogenesis;metabolic process;regulation of biological process	cytoplasm;endoplasmic reticulum;membrane;organelle lumen	enzyme regulator activity;protein binding;RNA binding	cell differentiation	Pf00079	12406	ENSMUSG00000070436.12	7		Collagen biosynthesis and modifying enzymes	Endochondral Ossification	4	1.38346e+09	1.48829e+09	1.27345e+09	2.16603e+09	1.9698e+09	1.87366e+09	2.30742e+09	2.2584e+09	2.40726e+09	1.92803e+09	2.05134e+09	2.06213e+09	High	High	High	High	High	High	High	High	High	High
High	IsMasterProtein	E9Q1G8	2007-09-01	Septin-7 OS=Mus musculus OX=10090 GN=Septin7 PE=1 SV=2	Septin7	270	30	0	67	32	437	50.6	8.57	559.9	32	cell differentiation;cell division;cell growth;cell organization and biogenesis;regulation of biological process	chromosome;cytoplasm;cytoskeleton;membrane;nucleus	nucleotide binding;protein binding	cell differentiation;cell division-cycle-apoptotic	Pf00735, Pf01926, Pf05368	235072	ENSMUSG00000001833.17	9		MAPK6/MAPK4 signaling		3	6.96812e+08	7.33472e+08	7.17535e+08	6.43862e+08	7.27912e+08	6.29735e+08	7.94831e+08	7.53703e+08	7.346e+08	7.9699e+08	7.40875e+08	7.12205e+08	High	High	High	High	High	High	High	High	High	High
High	IsMasterProtein	G3UVV4	Hk1	Hexokinase-1 OS=Mus musculus OX=10090 GN=Hk1 PE=1 SV=1	Hk1	151	30	0	44	38	917	101.8	6.67	318.45	38	cellular homeostasis;metabolic process;regulation of biological process;response to stimulus	cytosol;membrane;mitochondrion	catalytic activity;nucleotide binding;protein binding	cell differentiation;cell division-cycle-apoptotic	Pf00349, Pf03727	15275	ENSMUSG00000037012.18	10			Glucuronidation; Glycolysis and Gluconeogenesis	2	3.61427e+08	3.24453e+08	3.76123e+08	2.85647e+08	2.87187e+08	2.45091e+08	2.47432e+08	2.34501e+08	2.34005e+08	1.82523e+08	1.76063e+08	2.28433e+08	High	High	High	High	High	High	High	High	High	High
High	IsMasterProtein	Q64521	Gpd2	Glycerol-3-phosphate dehydrogenase, mitochondrial OS=Mus musculus OX=10090 GN=Gpd2 PE=1 SV=2	Gpd2	139	30	0	56	30	727	80.9	6.61	285.64	30	metabolic process	membrane;mitochondrion	catalytic activity;metal ion binding		Pf00890, Pf01266, Pf03486, Pf07992, Pf12831, Pf13499	14571	ENSMUSG00000026827.12	2	Glycerophospholipid metabolism	Triglyceride catabolism; Synthesis of PA	Fatty Acid Beta Oxidation	9	3.41269e+08	3.51396e+08	3.83376e+08	2.83594e+08	3.02302e+08	2.6332e+08	4.26487e+08	4.27435e+08	4.28615e+08	1.80709e+08	1.57425e+08	1.87745e+08	High	High	High	High	High	High	High	High	High	High
High	IsMasterProtein	P58871	Tnks1bp1	182 kDa tankyrase-1-binding protein OS=Mus musculus OX=10090 GN=Tnks1bp1 PE=1 SV=2	Tnks1bp1	120	30	0	29	30	1720	181.7	4.88	280.98	30	metabolic process;regulation of biological process;response to stimulus	chromosome;cytoplasm;cytoskeleton;nucleus	protein binding	chromatin2;complex	Pf15327	228140	ENSMUSG00000033955.12	2		TP53 regulates transcription of additional cell cycle genes whose exact role in the p53 pathway remain uncertain; Deadenylation of mRNA		9	1.10372e+08	9.9795e+07	1.00638e+08	1.15599e+08	1.12687e+08	1.22843e+08	1.27515e+08	1.23125e+08	1.20037e+08	9.98154e+07	9.96028e+07	9.4258e+07	High	High	High	High	High	High	High	High	High	High
High	IsMasterProtein	P06151	Ldha	L-lactate dehydrogenase A chain OS=Mus musculus OX=10090 GN=Ldha PE=1 SV=3	Ldha	422	29	0	83	30	332	36.5	7.74	1055.15	30	cell communication;metabolic process;response to stimulus	cytoplasm;cytosol;membrane;mitochondrion;nucleus	catalytic activity;protein binding		Pf00056, Pf02866	16828	ENSMUSG00000063229.15	7	Metabolic pathways; Central carbon metabolism in cancer; Glycolysis / Gluconeogenesis; Pyruvate metabolism; HIF-1 signaling pathway; Cysteine and methionine metabolism; Glucagon signaling pathway; Propanoate metabolism	Pyruvate metabolism	Glycolysis and Gluconeogenesis	13	2.74589e+09	2.75996e+09	2.83261e+09	2.81214e+09	2.86747e+09	3.01787e+09	3.55034e+09	3.3501e+09	3.40058e+09	1.62518e+09	1.72497e+09	1.6659e+09	High	High	High	High	High	High	High	High	High	High
High	IsMasterProtein	Q91VI7	Rnh1	Ribonuclease inhibitor OS=Mus musculus OX=10090 GN=Rnh1 PE=1 SV=1	Rnh1	295	29	0	84	29	456	49.8	4.78	838.55	29	regulation of biological process	cytoplasm;cytosol	enzyme regulator activity;protein binding			107702	ENSMUSG00000038650.15	7				0	4.98295e+08	5.20184e+08	5.52198e+08	4.4224e+08	4.48259e+08	4.00251e+08	5.00562e+08	5.10437e+08	5.19595e+08	3.32866e+08	2.82247e+08	3.21163e+08	High	High	High	High	High	High	High	High	High	High
High	IsMasterProtein	P47738	Aldh2	Aldehyde dehydrogenase, mitochondrial OS=Mus musculus OX=10090 GN=Aldh2 PE=1 SV=1	Aldh2	240	29	0	61	29	519	56.5	7.62	566.78	29	metabolic process;regulation of biological process	mitochondrion;organelle lumen	catalytic activity;nucleotide binding;protein binding	cell differentiation;cell division-cycle-apoptotic	Pf00171	11669	ENSMUSG00000029455.14	5	Lysine degradation; Tryptophan metabolism; Histidine metabolism; Ascorbate and aldarate metabolism; Fatty acid degradation; Valine, leucine and isoleucine degradation; Pyruvate metabolism; Pentose and glucuronate interconversions; beta-Alanine metabolism; Glycerolipid metabolism; Glycolysis / Gluconeogenesis; Metabolic pathways; Arginine and proline metabolism	Metabolism of serotonin; Ethanol oxidation	Fatty Acid Omega Oxidation; Tryptophan metabolism	24	8.17116e+08	7.65414e+08	8.42032e+08	4.84228e+08	5.95476e+08	5.09714e+08	9.93382e+08	1.08955e+09	1.05458e+09	7.71512e+08	8.12447e+08	7.49712e+08	High	High	High	High	High	High	High	High	High	High
High	IsMasterProtein	Q61656	Ddx5	Probable ATP-dependent RNA helicase DDX5 OS=Mus musculus OX=10090 GN=Ddx5 PE=1 SV=2	Ddx5	229	29	0	63	37	614	69.2	8.92	548.02	37	cell differentiation;cell organization and biogenesis;metabolic process;regulation of biological process;response to stimulus	cytoplasm;membrane;nucleus;spliceosomal complex	catalytic activity;nucleotide binding;protein binding;RNA binding	chromatin2;complex;cell differentiation;cell division-cycle-apoptotic	Pf00270, Pf00271, Pf08061	13207		11			mRNA processing	1	4.44024e+08	4.74078e+08	4.43344e+08	3.73095e+08	4.45682e+08	3.24858e+08	4.62222e+08	4.71863e+08	4.96341e+08	6.4899e+08	7.17597e+08	6.5054e+08	High	High	High	High	High	High	High	High	High	High
High	IsMasterProtein	Q8QZY1	Eif3l	Eukaryotic translation initiation factor 3 subunit L OS=Mus musculus OX=10090 GN=Eif3l PE=1 SV=1	Eif3l	191	29	0	53	29	564	66.6	6.44	427.35	29	metabolic process	cytoplasm;membrane	protein binding;RNA binding		Pf10255	223691	ENSMUSG00000033047.4	15		Formation of a pool of free 40S subunits; L13a-mediated translational silencing of Ceruloplasmin expression; Ribosomal scanning and start codon recognition; Formation of the ternary complex, and subsequently, the 43S complex; Translation initiation complex formation; GTP hydrolysis and joining of the 60S ribosomal subunit		11	2.9845e+08	3.05324e+08	3.07679e+08	3.43258e+08	3.6162e+08	3.22383e+08	3.27224e+08	2.94189e+08	3.21967e+08	3.82991e+08	3.93091e+08	3.96413e+08	High	High	High	High	High	High	High	High	High	High
High	IsMasterProtein	P46471	Psmc2	26S proteasome regulatory subunit 7 OS=Mus musculus OX=10090 GN=Psmc2 PE=1 SV=5	Psmc2	190	29	0	73	29	433	48.6	5.95	426.78	29	cell differentiation;metabolic process;regulation of biological process	cytoplasm;cytosol;membrane;nucleus;proteasome	catalytic activity;nucleotide binding;protein binding	cell differentiation	Pf00004, Pf00158, Pf07724, Pf07726, Pf07728, Pf13191, Pf13401	19181		5			TNF-alpha NF-kB Signaling Pathway; Proteasome Degradation	2	5.40238e+08	5.06783e+08	4.93269e+08	4.73767e+08	4.28106e+08	4.52992e+08	4.83834e+08	4.90506e+08	4.85175e+08	4.14807e+08	4.2645e+08	4.30375e+08	High	High	High	High	High	High	High	High	High	High
High	IsMasterProtein	Q9DCD0	Pgd	6-phosphogluconate dehydrogenase, decarboxylating OS=Mus musculus OX=10090 GN=Pgd PE=1 SV=3	Pgd	187	29	0	61	29	483	53.2	7.23	465.28	29	metabolic process	cytoplasm;nucleus	catalytic activity;nucleotide binding		Pf00393, Pf03446	110208	ENSMUSG00000028961.15	4	Pentose phosphate pathway; Glutathione metabolism; Carbon metabolism; Metabolic pathways	Pentose phosphate pathway (hexose monophosphate shunt)	Pentose Phosphate Pathway	8	6.14224e+08	5.74243e+08	6.51228e+08	4.88962e+08	4.63987e+08	4.90766e+08	6.51882e+08	6.78862e+08	7.02078e+08	3.6258e+08	2.8064e+08	3.67553e+08	High	High	High	High	High	High	High	High	High	High
High	IsMasterProtein	Q9EQH3	Vps35	Vacuolar protein sorting-associated protein 35 OS=Mus musculus OX=10090 GN=Vps35 PE=1 SV=1	Vps35	174	29	0	43	29	796	91.7	5.44	382.17	29	cell organization and biogenesis;metabolic process;regulation of biological process;transport	cytoplasm;cytosol;endosome;membrane;mitochondrion;vacuole	protein binding;transporter activity	cell differentiation;cell division-cycle-apoptotic	Pf03635	65114	ENSMUSG00000031696.9	8	Endocytosis	WNT ligand biogenesis and trafficking		4	5.58237e+08	5.13587e+08	4.97581e+08	4.43217e+08	5.03787e+08	4.55011e+08	5.35209e+08	5.46388e+08	5.2478e+08	5.03895e+08	4.86712e+08	5.26976e+08	High	High	High	High	High	High	High	High	High	High
High	IsMasterProtein	Q61553	Fscn1	Fascin OS=Mus musculus OX=10090 GN=Fscn1 PE=1 SV=4	Fscn1	165	29	0	60	29	493	54.5	6.89	306.75	29	cell organization and biogenesis;cellular component movement;regulation of biological process	cytoplasm;cytoskeleton;cytosol;membrane	protein binding;RNA binding		Pf06229, Pf06268	14086	ENSMUSG00000029581.14	5				0	5.12997e+08	5.5432e+08	5.23299e+08	7.87753e+08	6.9671e+08	6.76542e+08	8.79986e+08	8.20532e+08	8.40808e+08	9.17703e+08	1.06351e+09	9.79393e+08	High	High	High	High	High	High	High	High	High	High
High	IsMasterProtein	A0A0R4IZY0	Thop1	Thimet oligopeptidase OS=Mus musculus OX=10090 GN=Thop1 PE=1 SV=1	Thop1	164	29	0	47	29	687	78	5.99	361.21	29	metabolic process;regulation of biological process;response to stimulus	cytoplasm	catalytic activity;metal ion binding		Pf01432	50492	ENSMUSG00000004929.12	10	African trypanosomiasis; Renin-angiotensin system	Antigen processing: Ubiquitination & Proteasome degradation		6	3.38304e+08	3.67516e+08	3.11586e+08	2.3845e+08	2.0497e+08	2.18133e+08	2.86543e+08	2.75174e+08	2.78998e+08	9.83304e+08	2.42458e+08	2.52743e+08	High	High	High	High	High	High	High	High	High	High
High	IsMasterProtein	O35286	Dhx15	Pre-mRNA-splicing factor ATP-dependent RNA helicase DHX15 OS=Mus musculus OX=10090 GN=Dhx15 PE=1 SV=2	Dhx15	148	29	0	38	29	795	90.9	7.46	326.94	29	metabolic process;response to stimulus	cytoplasm;nucleus;spliceosomal complex	catalytic activity;nucleotide binding;protein binding;RNA binding		Pf00270, Pf00271, Pf04408, Pf07717, Pf13401	13204	ENSMUSG00000029169.11	5	Spliceosome	mRNA Splicing - Major Pathway	mRNA processing	6	2.54649e+08	2.91883e+08	2.83635e+08	2.15209e+08	2.40185e+08	2.07781e+08	2.19946e+08	2.11449e+08	2.0706e+08	2.8344e+08	3.14523e+08	2.84726e+08	High	High	High	High	High	High	High	High	High	High
High	IsMasterProtein	Q9Z110	Aldh18a1	Delta-1-pyrroline-5-carboxylate synthase OS=Mus musculus OX=10090 GN=Aldh18a1 PE=1 SV=2	Aldh18a1	138	29	0	35	29	795	87.2	7.55	312.47	29	metabolic process;response to stimulus	cytoplasm;cytosol;membrane;mitochondrion	catalytic activity;nucleotide binding;protein binding;RNA binding		Pf00171, Pf00696	56454	ENSMUSG00000025007.13	19	Metabolic pathways; Biosynthesis of amino acids; Arginine and proline metabolism	Amino acid synthesis and interconversion (transamination)		6	2.72324e+08	2.61215e+08	2.68569e+08	3.51302e+08	3.66189e+08	3.45374e+08	2.88769e+08	3.68213e+08	3.23525e+08	1.67486e+08	1.68713e+08	1.63942e+08	High	High	High	High	High	High	High	High	High	High
High	IsMasterProtein	Q8CG48	Smc2	Structural maintenance of chromosomes protein 2 OS=Mus musculus OX=10090 GN=Smc2 PE=1 SV=2	Smc2	57	29	0	31	29	1191	134.2	8.41	135.92	29	cell division;cell organization and biogenesis;metabolic process;response to stimulus	chromosome;cytoplasm;nucleus	catalytic activity;DNA binding;motor activity;nucleotide binding;protein binding	chromatin2;cell differentiation;cell division-cycle-apoptotic	Pf01576, Pf02463, Pf04111, Pf05911, Pf06470, Pf09321, Pf09726, Pf12128, Pf13166, Pf13175, Pf13304, Pf13476, Pf13555, Pf14362	14211	ENSMUSG00000028312.19	4		Condensation of Prometaphase Chromosomes; Condensation of Prophase Chromosomes		7	6.07596e+07	7.35473e+07	5.82188e+07	7.02492e+07	7.68611e+07	9.04612e+07	1.23734e+08	9.21002e+07	1.06552e+08	1.00883e+08	1.35978e+08	9.90377e+07	High	High	High	High	High	High	High	High	High	High
High	IsMasterProtein	P26043	Rdx	Radixin OS=Mus musculus OX=10090 GN=Rdx PE=1 SV=3	Rdx	822	28	0	55	48	583	68.5	6.2	1801.85	48	cell organization and biogenesis;regulation of biological process;response to stimulus	cytoplasm;cytoskeleton;membrane	protein binding;RNA binding	cell differentiation;cell division-cycle-apoptotic	Pf00373, Pf00769, Pf09379, Pf09380	19684	ENSMUSG00000032050.17	9	MicroRNAs in cancer; Proteoglycans in cancer; Regulation of actin cytoskeleton		Regulation of Actin Cytoskeleton	4	3.26728e+08	3.2039e+08	3.38425e+08	3.62012e+08	2.92682e+08	3.60425e+08	4.10211e+08	3.86502e+08	3.5519e+08	4.2548e+08	4.72494e+08	4.361e+08	High	High	High	High	High	High	High	High	High	High
High	IsMasterProtein	P29341	Pabpc1	Polyadenylate-binding protein 1 OS=Mus musculus OX=10090 GN=Pabpc1 PE=1 SV=2	Pabpc1	262	28	0	64	40	636	70.6	9.5	550.11	40	metabolic process;regulation of biological process	cytoplasm;cytosol;membrane;nucleus;spliceosomal complex	protein binding;RNA binding		Pf00076, Pf00658, Pf13893, Pf14259	18458	ENSMUSG00000022283.14	15	RNA degradation; RNA transport; mRNA surveillance pathway	L13a-mediated translational silencing of Ceruloplasmin expression; Nonsense Mediated Decay (NMD) independent of the Exon Junction Complex (EJC); Nonsense Mediated Decay (NMD) enhanced by the Exon Junction Complex (EJC); AUF1 (hnRNP D0) binds and destabilizes mRNA; Translation initiation complex formation; Deadenylation of mRNA	Translation Factors; mRNA processing	20	1.02811e+09	8.86346e+08	9.04136e+08	4.18755e+08	5.20751e+08	9.7832e+08	1.00699e+09	9.68638e+08	9.31392e+08	9.18539e+08	9.15204e+08	9.98727e+08	High	High	High	High	High	High	High	High	High	High
High	IsMasterProtein	Q9EPL8	Ipo7	Importin-7 OS=Mus musculus OX=10090 GN=Ipo7 PE=1 SV=2	Ipo7	221	28	0	34	28	1038	119.4	4.82	541.59	28	defense response;regulation of biological process;response to stimulus;transport	cytoplasm;cytosol;membrane;nucleus	protein binding;transporter activity	complex	Pf03810, Pf08506	233726	ENSMUSG00000066232.4	7			PluriNetWork	1	3.02931e+08	3.29031e+08	3.53774e+08	2.84592e+08	2.91255e+08	2.94706e+08	2.98287e+08	2.71972e+08	3.13698e+08	1.98919e+08	2.06941e+08	2.02003e+08	High	High	High	High	High	High	High	High	High	High
High	IsMasterProtein	Q9WVK4	Ehd1	EH domain-containing protein 1 OS=Mus musculus OX=10090 GN=Ehd1 PE=1 SV=1	Ehd1	186	28	0	71	33	534	60.6	6.83	401.83	33	cell organization and biogenesis;regulation of biological process;response to stimulus;transport	endosome;membrane	metal ion binding;nucleotide binding;protein binding	cell differentiation	Pf00350, Pf01926, Pf12763	13660	ENSMUSG00000024772.9; ENSMUSG00000107039.1	19; CHR_MG4249_PATCH	Endocytosis	Factors involved in megakaryocyte development and platelet production	Insulin Signaling	4	2.34592e+08	2.65985e+08	3.23344e+08	3.39897e+08	3.74322e+08	2.87004e+08	2.53393e+08	3.25185e+08	2.56433e+08	1.88098e+08	2.24397e+08	2.2322e+08	High	High	High	High	High	High	High	High	High	High
High	IsMasterProtein	Q9JIF7	Copb1	Coatomer subunit beta OS=Mus musculus OX=10090 GN=Copb1 PE=1 SV=1	Copb1	171	28	0	38	28	953	107	6	439.7	28	transport	cytoplasm;cytosol;Golgi;membrane	structural molecule activity		Pf01602, Pf07718, Pf14806	70349	ENSMUSG00000030754.9	7		COPI-mediated anterograde transport; COPI-dependent Golgi-to-ER retrograde traffic; Neutrophil degranulation		14	2.62964e+08	2.62497e+08	2.60518e+08	2.29414e+08	2.42576e+08	2.46047e+08	2.66437e+08	2.8008e+08	2.73719e+08	2.867e+08	2.7086e+08	2.73347e+08	High	High	High	High	High	High	High	High	High	High
High	IsMasterProtein	Q8CI94	Pygb	Glycogen phosphorylase, brain form OS=Mus musculus OX=10090 GN=Pygb PE=1 SV=3	Pygb	160	28	0	51	38	843	96.7	6.73	341.23	38	metabolic process	cytoplasm;membrane	catalytic activity;protein binding		Pf00343	110078	ENSMUSG00000033059.7	2	Metabolic pathways; Starch and sucrose metabolism; Glucagon signaling pathway; Insulin resistance; Insulin signaling pathway	Neutrophil degranulation	Glycogen Metabolism	9	1.80985e+08	1.79655e+08	1.7581e+08	1.60175e+08	1.77818e+08	1.48942e+08	2.50431e+08	2.63757e+08	2.80617e+08	2.61704e+08	2.62335e+08	2.45923e+08	High	High	High	High	High	High	High	High	High	High
High	IsMasterProtein	P56399	Usp5	Ubiquitin carboxyl-terminal hydrolase 5 OS=Mus musculus OX=10090 GN=Usp5 PE=1 SV=1	Usp5	151	28	0	48	29	858	95.8	5.01	386.89	29	metabolic process;regulation of biological process		catalytic activity;metal ion binding;protein binding		Pf00443, Pf00627, Pf02148, Pf13423	22225	ENSMUSG00000038429.10	6		Ub-specific processing proteases; Synthesis of active ubiquitin: roles of E1 and E2 enzymes		6	3.42158e+08	3.21006e+08	3.57156e+08	2.75267e+08	3.13177e+08	3.36008e+08	2.46123e+08	2.46223e+08	2.57345e+08	2.76143e+08	2.68149e+08	2.67036e+08	High	High	High	High	High	High	High	High	High	High
High	IsMasterProtein	P37040	Por	NADPH--cytochrome P450 reductase OS=Mus musculus OX=10090 GN=Por PE=1 SV=2	Por	148	28	0	42	28	678	77	5.53	446.42	28	metabolic process;regulation of biological process;response to stimulus	endoplasmic reticulum;membrane;mitochondrion	catalytic activity;nucleotide binding;protein binding	cell differentiation;cell division-cycle-apoptotic	Pf00175, Pf00258, Pf00667	18984	ENSMUSG00000005514.14	5		Cytochrome P450 - arranged by substrate type	Oxidation by Cytochrome P450	5	2.25579e+08	2.15298e+08	2.34213e+08	1.98615e+08	1.73517e+08	1.98786e+08	2.43366e+08	2.35567e+08	2.48115e+08	3.24671e+08	3.20901e+08	3.42301e+08	High	High	High	High	High	High	High	High	High	High
High	IsMasterProtein	P61222	Abce1	ATP-binding cassette sub-family E member 1 OS=Mus musculus OX=10090 GN=Abce1 PE=1 SV=1	Abce1	148	28	0	54	28	599	67.3	8.34	330.64	28	cell organization and biogenesis;metabolic process;regulation of biological process;transport	cytoplasm;cytosol;membrane;mitochondrion	catalytic activity;enzyme regulator activity;metal ion binding;nucleotide binding		Pf00005, Pf04068, Pf13304, Pf13671	24015	ENSMUSG00000058355.8	8		Interferon alpha/beta signaling		4	7.59788e+08	8.03879e+08	7.57061e+08	4.98484e+08	5.11042e+08	5.6466e+08	6.17759e+08	6.8064e+08	6.36517e+08	4.42683e+08	5.35752e+08	5.01378e+08	High	High	High	High	High	High	High	High	High	High
High	IsMasterProtein	P48722	Hspa4l	Heat shock 70 kDa protein 4L OS=Mus musculus OX=10090 GN=Hspa4l PE=1 SV=2	Hspa4l	144	28	0	47	31	838	94.3	5.74	292.77	31	metabolic process;response to stimulus	cytoplasm;cytosol;nucleus	nucleotide binding;protein binding		Pf00012	18415	ENSMUSG00000025757.12	3	Protein processing in endoplasmic reticulum			1	2.74463e+08	2.68737e+08	2.76677e+08	1.57814e+08	1.63412e+08	1.7989e+08	3.15358e+08	3.25127e+08	3.12635e+08	1.09007e+08	1.09529e+08	1.2555e+08	High	High	High	High	High	High	High	High	High	High
High	IsMasterProtein	Q8K2B3	Sdha	Succinate dehydrogenase [ubiquinone] flavoprotein subunit, mitochondrial OS=Mus musculus OX=10090 GN=Sdha PE=1 SV=1	Sdha	140	28	0	56	28	664	72.5	7.37	295.1	28	metabolic process;transport	membrane;mitochondrion	catalytic activity;nucleotide binding		Pf00890, Pf02910	66945	ENSMUSG00000021577.13	13	Parkinson's disease; Metabolic pathways; Non-alcoholic fatty liver disease (NAFLD); Alzheimer's disease; Oxidative phosphorylation; Huntington's disease; Citrate cycle (TCA cycle); Carbon metabolism	Citric acid cycle (TCA cycle)	Electron Transport Chain; TCA Cycle	14	5.45125e+08	5.27091e+08	4.95929e+08	3.38064e+08	3.15281e+08	4.04812e+08	5.17177e+08	5.39238e+08	5.04912e+08	3.59866e+08	2.8673e+08	3.19536e+08	High	High	High	High	High	High	High	High	High	High
High	IsMasterProtein	O54988	Slk	STE20-like serine/threonine-protein kinase OS=Mus musculus OX=10090 GN=Slk PE=1 SV=2	Slk	105	28	0	27	29	1233	141.4	5.14	191.43	29	cell death;cell organization and biogenesis;metabolic process;regulation of biological process;response to stimulus	cytoplasm	catalytic activity;nucleotide binding;protein binding	chromatin2;complex;cell differentiation;cell division-cycle-apoptotic	Pf00069, Pf07714, Pf12474, Pf14531	20874	ENSMUSG00000025060.14	19	Oocyte meiosis			1	2.33644e+08	2.53664e+08	2.34425e+08	2.12958e+08	2.25926e+08	2.09893e+08	2.55315e+08	2.5501e+08	2.50954e+08	1.55277e+08	1.59311e+08	1.30046e+08	High	High	High	High	High	High	High	High	High	High
High	IsMasterProtein	Q8VHY0	Cspg4	Chondroitin sulfate proteoglycan 4 OS=Mus musculus OX=10090 GN=Cspg4 PE=1 SV=3	Cspg4	52	28	0	18	28	2327	252.2	5.44	127.38	28	cell differentiation;cell proliferation;cellular component movement;defense response;development;regulation of biological process;response to stimulus	cell surface;membrane	protein binding;signal transducer activity	cell differentiation	Pf00054, Pf02210, Pf13385	121021	ENSMUSG00000032911.6	9		A tetrasaccharide linker sequence is required for GAG synthesis; CS/DS degradation; Dermatan sulfate biosynthesis; Chondroitin sulfate biosynthesis	Spinal Cord Injury	10	3.55961e+07	4.36206e+07	4.759e+07	6.06458e+07	5.31653e+07	8.05614e+07	2.39962e+07	1.86612e+07	2.00109e+07	1.06123e+08	1.02148e+08	1.17355e+08	High	Peak Found	High	High	High	High	Peak Found	Peak Found	Peak Found	High
High	IsMasterProtein	P62754	Rps6-ps4; Rps6; LOC105244208	40S ribosomal protein S6 OS=Mus musculus OX=10090 GN=Rps6 PE=1 SV=1	Rps6	270	27	0	66	27	249	28.7	10.84	638.26	27	cell death;cell differentiation;cell proliferation;metabolic process;regulation of biological process;response to stimulus	cytoplasm;membrane;nucleus;ribosome	protein binding;RNA binding;structural molecule activity	cell differentiation;cell division-cycle-apoptotic	Pf01092	667739; 20104; 105244208	ENSMUSG00000028495.14	2; 4	Ribosome; EGFR tyrosine kinase inhibitor resistance; HIF-1 signaling pathway; Proteoglycans in cancer; mTOR signaling pathway; PI3K-Akt signaling pathway; Insulin signaling pathway		Cytoplasmic Ribosomal Proteins; Focal Adhesion-PI3K-Akt-mTOR-signaling pathway; mRNA processing	10	2.26915e+09	1.97916e+09	2.19196e+09	2.35402e+09	2.07967e+09	2.34478e+09	2.21617e+09	2.25398e+09	2.03013e+09	1.90976e+09	1.9546e+09	1.82913e+09	High	High	High	High	High	High	High	High	High	High
High	IsMasterProtein	P12970	Rpl7a	60S ribosomal protein L7a OS=Mus musculus OX=10090 GN=Rpl7a PE=1 SV=2	Rpl7a	264	27	0	59	27	266	30	10.56	466.34	27	metabolic process	cytoplasm;membrane;nucleus;ribosome	protein binding;RNA binding		Pf01248	27176	ENSMUSG00000062647.16	2	Ribosome	L13a-mediated translational silencing of Ceruloplasmin expression; Nonsense Mediated Decay (NMD) independent of the Exon Junction Complex (EJC); Nonsense Mediated Decay (NMD) enhanced by the Exon Junction Complex (EJC); GTP hydrolysis and joining of the 60S ribosomal subunit; Formation of a pool of free 40S subunits; Major pathway of rRNA processing in the nucleolus and cytosol; SRP-dependent cot…	Cytoplasmic Ribosomal Proteins	17	3.48472e+09	3.45626e+09	3.7235e+09	3.84217e+09	3.51565e+09	3.7155e+09	3.64183e+09	3.79173e+09	3.74715e+09	3529894268	3.29768e+09	3.27842e+09	High	High	High	High	High	High	High	High	High	High
High	IsMasterProtein	P50247	Ahcy; Gm4737	Adenosylhomocysteinase OS=Mus musculus OX=10090 GN=Ahcy PE=1 SV=3	Ahcy	200	27	0	59	28	432	47.7	6.54	474.83	28	defense response;metabolic process;response to stimulus;transport	cytoplasm;cytosol;nucleus	catalytic activity;metal ion binding;nucleotide binding;protein binding		Pf00670, Pf02254, Pf02826, Pf05221	269378; 11615	ENSMUSG00000048087.5; ENSMUSG00000027597.15	2; 16	Cysteine and methionine metabolism; Metabolic pathways	Sulfur amino acid metabolism; Methylation	One Carbon Metabolism; Glutathione and one carbon metabolism	10	7.56552e+08	7.12573e+08	6.85065e+08	7.45497e+08	7.75552e+08	8.12778e+08	7.90318e+08	7.67439e+08	7.4042e+08	9.87882e+08	9.52222e+08	1.0149e+09	High	High	High	High	High	High	High	High	High	High
High	IsMasterProtein	P35564	Canx	Calnexin OS=Mus musculus OX=10090 GN=Canx PE=1 SV=1	Canx	183	27	0	41	27	591	67.2	4.64	373.15	27	metabolic process;transport	cytoplasm;endoplasmic reticulum;membrane;ribosome	metal ion binding;protein binding;RNA binding		Pf00262	12330	ENSMUSG00000020368.15	11	HTLV-I infection; Protein processing in endoplasmic reticulum; Thyroid hormone synthesis; Antigen processing and presentation; Phagosome	Calnexin/calreticulin cycle; Antigen Presentation: Folding, assembly and peptide loading of class I MHC; MHC class II antigen presentation; Interleukin-35 Signalling		19	8.68402e+08	8.24424e+08	9.29194e+08	6.80998e+08	7.63621e+08	6.14644e+08	7.90745e+08	7.71576e+08	8.38617e+08	7.45057e+08	8.76033e+08	8.48297e+08	High	High	High	High	High	High	High	High	High	High
High	IsMasterProtein	Q8R1F1	Fam129b	Protein Niban 2 OS=Mus musculus OX=10090 GN=Niban2 PE=1 SV=2	Niban2	169	27	0	52	27	749	84.8	5.94	461.6	27	metabolic process;regulation of biological process;transport	cytoplasm;cytosol;membrane;nucleus	protein binding	complex;cell differentiation;cell division-cycle-apoptotic		227737	ENSMUSG00000026796.16	2				0	2.91552e+08	2.82311e+08	2.37541e+08	2.35363e+08	2.5247e+08	2.3008e+08	3.46126e+08	3.43009e+08	3.59594e+08	2.3366e+08	2.47603e+08	2.6044e+08	High	High	High	High	High	High	High	High	High	High
High	IsMasterProtein	Q9D6Z1	Nop56	Nucleolar protein 56 OS=Mus musculus OX=10090 GN=Nop56 PE=1 SV=2	Nop56	162	27	0	52	27	580	64.4	9.14	380.67	27	metabolic process	cytoplasm;membrane;nucleus	protein binding;RNA binding	complex	Pf01798, Pf08060, Pf08156	67134	ENSMUSG00000027405.16	2	Ribosome biogenesis in eukaryotes	Major pathway of rRNA processing in the nucleolus and cytosol		5	2.58065e+08	2.51627e+08	2.78614e+08	3.15253e+08	3.48806e+08	2.956e+08	2.25784e+08	2.47964e+08	2.07108e+08	2.80766e+08	2.39523e+08	2.9709e+08	High	High	High	High	High	High	High	High	High	High
High	IsMasterProtein	Q8BGD9	Eif4b	Eukaryotic translation initiation factor 4B OS=Mus musculus OX=10090 GN=Eif4b PE=1 SV=1	Eif4b	160	27	0	47	27	611	68.8	5.67	295.68	27	cell organization and biogenesis;metabolic process		RNA binding		Pf00076, Pf14259	75705	ENSMUSG00000058655.8	15	mTOR signaling pathway; RNA transport; Proteoglycans in cancer; PI3K-Akt signaling pathway	L13a-mediated translational silencing of Ceruloplasmin expression; mTORC1-mediated signalling; Ribosomal scanning and start codon recognition; GTP hydrolysis and joining of the 60S ribosomal subunit; Translation initiation complex formation; Deadenylation of mRNA	Focal Adhesion-PI3K-Akt-mTOR-signaling pathway; Translation Factors	21	4.27087e+08	4.92324e+08	4.69622e+08	5.5219e+08	5.78479e+08	4.11153e+08	5.07877e+08	4.79295e+08	5.19604e+08	6.2807e+08	6.793e+08	5.66467e+08	High	High	High	High	High	High	High	High	High	High
High	IsMasterProtein	Q00612	G6pdx	Glucose-6-phosphate 1-dehydrogenase X OS=Mus musculus OX=10090 GN=G6pdx PE=1 SV=3	G6pdx	159	27	0	55	27	515	59.2	6.49	329.69	27	metabolic process;regulation of biological process;response to stimulus	cytoplasm;cytosol;membrane;nucleus	catalytic activity;nucleotide binding;protein binding	cell differentiation;cell division-cycle-apoptotic	Pf00479, Pf02781	14381	ENSMUSG00000031400.10	X	Pentose phosphate pathway; Carbon metabolism; Glutathione metabolism; Central carbon metabolism in cancer; Metabolic pathways	Pentose phosphate pathway (hexose monophosphate shunt); TP53 Regulates Metabolic Genes	Glutathione metabolism; Pentose Phosphate Pathway; Glutathione and one carbon metabolism	16	2.9201e+08	2.67823e+08	3.02142e+08	4.49214e+08	4.06066e+08	4.35722e+08	3.44944e+08	3.87807e+08	4.06495e+08	2.28808e+08	2.55617e+08	2.48279e+08	High	High	High	High	High	High	High	High	High	High
High	IsMasterProtein	P51125	Cast	Calpastatin OS=Mus musculus OX=10090 GN=Cast PE=1 SV=2	Cast	152	27	0	56	27	788	84.9	5.52	360.68	27	metabolic process;regulation of biological process	cytoplasm;cytosol;endoplasmic reticulum;membrane;nucleus	enzyme regulator activity;protein binding;RNA binding	cell differentiation;cell division-cycle-apoptotic	Pf00748	12380		13		Degradation of the extracellular matrix		2	1.95569e+08	2.41557e+08	2.40027e+08	2.60587e+08	2.93761e+08	2.30291e+08	1.7871e+08	1.81282e+08	1.88226e+08	1.92773e+08	2.12633e+08	1.77659e+08	High	High	High	High	High	High	High	High	High	High
High	IsMasterProtein	Q922B2	Dars	Aspartate--tRNA ligase, cytoplasmic OS=Mus musculus OX=10090 GN=Dars1 PE=1 SV=2	Dars1	152	27	0	52	27	501	57.1	6.49	322.36	27	metabolic process	cytoplasm;cytosol;membrane	catalytic activity;nucleotide binding;RNA binding		Pf00152, Pf01336	226414	ENSMUSG00000026356.15	1	Aminoacyl-tRNA biosynthesis		Alanine and aspartate metabolism	2	6.73616e+08	6.82257e+08	7.23766e+08	6.29487e+08	5.95941e+08	5.96537e+08	6.42197e+08	6.33298e+08	5.93966e+08	6.40835e+08	5.23336e+08	6.17363e+08	High	High	High	High	High	High	High	High	High	High
High	IsMasterProtein	Q9CQN1	Trap1	Heat shock protein 75 kDa, mitochondrial OS=Mus musculus OX=10090 GN=Trap1 PE=1 SV=1	Trap1	144	27	0	44	28	706	80.2	6.68	321.88	28	metabolic process;regulation of biological process;response to stimulus	membrane;mitochondrion;organelle lumen	nucleotide binding;protein binding;RNA binding	cell differentiation;cell division-cycle-apoptotic	Pf00183, Pf02518, Pf13589	68015	ENSMUSG00000005981.11	16				0	2.10203e+08	2.1032e+08	2.44759e+08	2.26757e+08	2.1403e+08	2.26083e+08	1.84486e+08	1.82196e+08	1.8598e+08	2.04328e+08	2.25918e+08	2.20258e+08	High	High	High	High	High	High	High	High	High	High
High	IsMasterProtein	Q3U7R1	Esyt1	Extended synaptotagmin-1 OS=Mus musculus OX=10090 GN=Esyt1 PE=1 SV=2	Esyt1	137	27	0	30	27	1092	121.5	5.95	308.76	27	transport	endoplasmic reticulum;membrane	metal ion binding;protein binding		Pf00168	23943	ENSMUSG00000025366.8	10		Glycosphingolipid metabolism		4	2.29125e+08	2.28218e+08	2.39666e+08	2.26553e+08	2.27718e+08	2.06668e+08	2.89465e+08	2.8781e+08	2.85326e+08	1.24732e+08	1.19791e+08	1.06018e+08	High	High	High	High	High	High	High	High	High	High
High	IsMasterProtein	Q3TW96	Uap1l1	UDP-N-acetylhexosamine pyrophosphorylase-like protein 1 OS=Mus musculus OX=10090 GN=Uap1l1 PE=1 SV=1	Uap1l1	131	27	0	56	28	507	56.6	5.43	298.9	28	metabolic process	cytosol	catalytic activity		Pf01704, Pf12804	227620	ENSMUSG00000026956.15	2	Metabolic pathways; Amino sugar and nucleotide sugar metabolism			2	1.84044e+08	1.61416e+08	1.72754e+08	2.59426e+08	2.88075e+08	2.63737e+08	2.9714e+08	2.93306e+08	3.09625e+08	2.98555e+08	2.66524e+08	3.23262e+08	High	High	High	High	High	High	High	High	High	High
High	IsMasterProtein	Q8R0X7	Sgpl1	Sphingosine-1-phosphate lyase 1 OS=Mus musculus OX=10090 GN=Sgpl1 PE=1 SV=1	Sgpl1	124	27	0	46	27	568	63.6	9.1	238.18	27	cell death;cell differentiation;cellular component movement;metabolic process;regulation of biological process;response to stimulus	endoplasmic reticulum;membrane	catalytic activity	cell differentiation;cell division-cycle-apoptotic	Pf00155, Pf00266, Pf00282, Pf01212, Pf05889	20397	ENSMUSG00000020097.14	10	Sphingolipid metabolism; Metabolic pathways; Sphingolipid signaling pathway	Sphingolipid de novo biosynthesis	Kennedy pathway	8	5.33838e+08	4.95512e+08	5.38253e+08	3.99639e+08	3.7568e+08	3.78252e+08	4.30242e+08	4.43746e+08	4.31385e+08	2.3582e+08	2.36988e+08	2.20503e+08	High	High	High	High	High	High	High	High	High	High
High	IsMasterProtein	Q5XJY5	Arcn1	Coatomer subunit delta OS=Mus musculus OX=10090 GN=Arcn1 PE=1 SV=2	Arcn1	122	27	0	53	27	511	57.2	6.21	230.5	27	response to stimulus;transport	cytoplasm;endoplasmic reticulum;Golgi;membrane	RNA binding		Pf00928	213827	ENSMUSG00000032096.16	9		COPI-mediated anterograde transport; COPI-dependent Golgi-to-ER retrograde traffic		11	4.02659e+08	4.28963e+08	4.57776e+08	3.66404e+08	3.8976e+08	3.38612e+08	3.95986e+08	3.82501e+08	3.58997e+08	4.06053e+08	4.07626e+08	4.21888e+08	High	High	High	High	High	High	High	High	High	High
High	IsMasterProtein	P62192	Psmc1	26S proteasome regulatory subunit 4 OS=Mus musculus OX=10090 GN=Psmc1 PE=1 SV=1	Psmc1	115	27	0	63	29	440	49.2	6.21	269.76	29	metabolic process;regulation of biological process;response to stimulus	cytoplasm;cytosol;membrane;nucleus;proteasome	catalytic activity;nucleotide binding;protein binding;RNA binding	cell differentiation	Pf00004, Pf00910, Pf01078, Pf05496, Pf05673, Pf05729, Pf07724, Pf07726, Pf07728, Pf13191, Pf13401	19179	ENSMUSG00000021178.8	12	Viral carcinogenesis; Epstein-Barr virus infection; Proteasome	The role of GTSE1 in G2/M progression after G2 checkpoint; CDT1 association with the CDC6:ORC:origin complex; Ubiquitin Mediated Degradation of Phosphorylated Cdc25A; RUNX1 regulates transcription of genes involved in differentiation of HSCs; Degradation of beta-catenin by the destruction complex; Autodegradation of the E3 ubiquitin ligase COP1; UCH proteinases; MAPK6/MAPK4 signaling; SCF-beta-Tr…	TNF-alpha NF-kB Signaling Pathway; Proteasome Degradation	132	2.818e+08	2.94316e+08	3.0057e+08	2.60096e+08	2.83253e+08	2.50248e+08	2.88278e+08	2.79808e+08	2.90412e+08	2.22182e+08	2.25196e+08	2.31275e+08	High	High	High	High	High	High	High	High	High	High
High	IsMasterProtein	P49718		DNA replication licensing factor MCM5 OS=Mus musculus OX=10090 GN=Mcm5 PE=1 SV=2	Mcm5	110	27	0	45	27	734	82.4	8.29	242.24	27												0	1.45169e+08	1.30408e+08	1.35293e+08	1.75175e+08	1.97285e+08	2.03654e+08	1.96129e+08	1.78991e+08	1.67829e+08	246200204	2.75207e+08	2.26981e+08	High	High	High	High	High	High	High	High	High	High
High	IsMasterProtein	A2AKI5	Itgav	Integrin alpha-V OS=Mus musculus OX=10090 GN=Itgav PE=1 SV=1	Itgav	104	27	0	28	27	1008	111.4	5.67	212.81	27	cell differentiation;cell growth;cell organization and biogenesis;cellular component movement;cellular homeostasis;defense response;development;metabolic process;regulation of biological process;response to stimulus;transport	cell surface;cytosol;membrane;nucleus	metal ion binding;protein binding;transporter activity	cell differentiation;cell division-cycle-apoptotic	Pf01839, Pf08441, Pf13517	16410	ENSMUSG00000027087.11	2			Primary Focal Segmental Glomerulosclerosis FSGS; Integrin-mediated Cell Adhesion	2	1.37771e+08	1.30788e+08	1.35054e+08	1.65185e+08	1.53646e+08	1.89756e+08	2.10321e+08	2.09676e+08	2.12336e+08	1.64728e+08	1.74913e+08	1.72179e+08	High	High	High	High	High	High	High	High	High	High
High	IsMasterProtein	Z4YL78		Cytoskeleton-associated protein 5 OS=Mus musculus OX=10090 GN=Ckap5 PE=1 SV=1	Ckap5	92	27	0	18	27	1972	218.6	8.12	181.59	27					Pf12348		ENSMUSG00000040549.16	2		Anchoring of the basal body to the plasma membrane; AURKA Activation by TPX2; Loss of Nlp from mitotic centrosomes; Recruitment of mitotic centrosome proteins and complexes; Regulation of PLK1 Activity at G2/M Transition; Recruitment of NuMA to mitotic centrosomes; Amplification of signal from unattached kinetochores via a MAD2 inhibitory signal; Resolution of Sister Chromatid Cohesion; Separatio…		28	9.22279e+07	1.00261e+08	1.03448e+08	8.89256e+07	1.13272e+08	9.65447e+07	1.57908e+08	1.42232e+08	1.4626e+08	8.58644e+07	1.10986e+08	9.77588e+07	High	High	High	High	High	High	High	High	High	High
High	IsMasterProtein	Q9Z1T1	Ap3b1	AP-3 complex subunit beta-1 OS=Mus musculus OX=10090 GN=Ap3b1 PE=1 SV=2	Ap3b1	84	27	0	26	27	1105	122.7	5.66	157.68	27	cell organization and biogenesis;cellular component movement;coagulation;regulation of biological process;transport	Golgi;membrane	protein binding	cell differentiation	Pf01602, Pf13646, Pf14796	11774	ENSMUSG00000021686.4	13	Lysosome	Golgi Associated Vesicle Biogenesis		6	1.42276e+08	1.54323e+08	1.37179e+08	1.72024e+08	1.28415e+08	1.68125e+08	1.62167e+08	1.53674e+08	1.35585e+08	1.90236e+08	1.99213e+08	1.89709e+08	High	High	High	High	High	High	High	High	High	High
High	IsMasterProtein	P56480	Atp5b	ATP synthase subunit beta, mitochondrial OS=Mus musculus OX=10090 GN=Atp5f1b PE=1 SV=2	Atp5f1b	683	26	0	73	26	529	56.3	5.34	1838.25	26	cell differentiation;cellular homeostasis;metabolic process;regulation of biological process;transport	cell surface;membrane;mitochondrion;nucleus	catalytic activity;metal ion binding;nucleotide binding;protein binding;receptor activity;transporter activity	cell differentiation	Pf00006, Pf00306, Pf02874	11947	ENSMUSG00000025393.12	10	Huntington's disease; Parkinson's disease; Alzheimer's disease; Oxidative phosphorylation; Metabolic pathways	Cristae formation; Formation of ATP by chemiosmotic coupling	Oxidative phosphorylation; Electron Transport Chain	14	3.0122e+09	3.00165e+09	3.1344e+09	2.9144e+09	2.93357e+09	2.7128e+09	2.93394e+09	2.94041e+09	3.13908e+09	2.71767e+09	2.50749e+09	2.93249e+09	High	High	High	High	High	High	High	High	High	High
High	IsMasterProtein	Q9D8N0	Eef1g	Elongation factor 1-gamma OS=Mus musculus OX=10090 GN=Eef1g PE=1 SV=3	Eef1g	309	26	0	55	26	437	50	6.74	690.82	26	metabolic process;response to stimulus	cytoplasm;endoplasmic reticulum;membrane;nucleus	catalytic activity;protein binding;RNA binding		Pf00043, Pf00647, Pf02798, Pf13409, Pf13410, Pf13417, Pf14497	67160	ENSMUSG00000071644.10	19	Legionellosis	Eukaryotic Translation Elongation	Translation Factors	5	2.7241e+09	2.66269e+09	2.59293e+09	3.56575e+09	3.4576e+09	3.22966e+09	3.15065e+09	3.26516e+09	3.14941e+09	2.08962e+09	2.06681e+09	2.18584e+09	High	High	High	High	High	High	High	High	High	High
High	IsMasterProtein	Q9QZE5	Copg; Copg1	Coatomer subunit gamma-1 OS=Mus musculus OX=10090 GN=Copg1 PE=1 SV=1	Copg1	210	26	0	45	28	874	97.5	5.35	499.18	28	cellular component movement;transport	cytoplasm;cytosol;Golgi;membrane	structural molecule activity		Pf01602, Pf08752	54161	ENSMUSG00000030058.17	6		COPI-mediated anterograde transport; COPI-dependent Golgi-to-ER retrograde traffic		11	3.28062e+08	3.65582e+08	3.20725e+08	2.37771e+08	2.63564e+08	2.41099e+08	3.51485e+08	3.70072e+08	3.05733e+08	3.53731e+08	3.21532e+08	3.23235e+08	High	High	High	High	High	High	High	High	High	High
High	IsMasterProtein	Q99K85	Psat1	Phosphoserine aminotransferase OS=Mus musculus OX=10090 GN=Psat1 PE=1 SV=1	Psat1	163	26	0	69	26	370	40.4	8.03	316.31	26	metabolic process	cytoplasm;cytosol	catalytic activity		Pf00266	107272	ENSMUSG00000024640.9	19	Vitamin B6 metabolism; Biosynthesis of amino acids; Carbon metabolism; Glycine, serine and threonine metabolism; Metabolic pathways	Serine biosynthesis		9	1.28187e+09	1.17648e+09	1.12307e+09	1.13185e+09	9.94691e+08	1.04513e+09	9.05091e+08	9.03149e+08	8.95398e+08	6.12344e+08	6.57711e+08	5.34678e+08	High	High	High	High	High	High	High	High	High	High
High	IsMasterProtein	O35129	Phb2	Prohibitin-2 OS=Mus musculus OX=10090 GN=Phb2 PE=1 SV=1	Phb2	154	26	0	80	26	299	33.3	9.83	316.52	26	cell organization and biogenesis;metabolic process;regulation of biological process;response to stimulus;transport	cell surface;cytoplasm;membrane;mitochondrion;nucleus	protein binding	cell differentiation;cell division-cycle-apoptotic	Pf01145	12034	ENSMUSG00000004264.17	6		Processing of SMDT1		3	6.26876e+08	6.10529e+08	6.25926e+08	6.43719e+08	6.42538e+08	6.28674e+08	5.55576e+08	5.56382e+08	5.84578e+08	5.67188e+08	5.82115e+08	5.71189e+08	High	High	High	High	High	High	High	High	High	High
High	IsMasterProtein	Q07076	Anxa7	Annexin A7 OS=Mus musculus OX=10090 GN=Anxa7 PE=1 SV=2	Anxa7	153	26	0	50	26	463	49.9	6.18	320.66	26	cell differentiation;cell organization and biogenesis;cell proliferation;cellular homeostasis;metabolic process;regulation of biological process;response to stimulus	cytosol;membrane;nucleus	metal ion binding;protein binding;RNA binding	cell differentiation	Pf00191	11750	ENSMUSG00000021814.16	14				0	7.64214e+08	7.78384e+08	7.18904e+08	5.36477e+08	5.56738e+08	5.95968e+08	5.45712e+08	5.30182e+08	5.35592e+08	3.04406e+08	2.76491e+08	2.93212e+08	High	High	High	High	High	High	High	High	High	High
High	IsMasterProtein	P50516	Atp6v1a	V-type proton ATPase catalytic subunit A OS=Mus musculus OX=10090 GN=Atp6v1a PE=1 SV=2	Atp6v1a	148	26	0	54	26	617	68.3	5.58	351.98	26	cellular homeostasis;metabolic process;response to stimulus;transport	cytosol;membrane;mitochondrion	catalytic activity;nucleotide binding;transporter activity		Pf00006, Pf00306, Pf02874	11964	ENSMUSG00000052459.13	16	Metabolic pathways; Synaptic vesicle cycle; mTOR signaling pathway; Phagosome; Rheumatoid arthritis; Collecting duct acid secretion; Oxidative phosphorylation	Ion channel transport; ROS, RNS production in phagocytes; Transferrin endocytosis and recycling; Insulin receptor recycling		18	3.78809e+08	3.4531e+08	3.49073e+08	2.93096e+08	3.10342e+08	3.01252e+08	2.82767e+08	2.6198e+08	2.69933e+08	3.70884e+08	3.51496e+08	3.73299e+08	High	High	High	High	High	High	High	High	High	High
High	IsMasterProtein	Q3TXS7	Psmd1	26S proteasome non-ATPase regulatory subunit 1 OS=Mus musculus OX=10090 GN=Psmd1 PE=1 SV=1	Psmd1	143	26	0	37	26	953	105.7	5.39	343.48	26	metabolic process;regulation of biological process	membrane;nucleus;proteasome	catalytic activity;enzyme regulator activity;protein binding		Pf01851, Pf13513, Pf13646	70247	ENSMUSG00000026229.17	1	Proteasome; Epstein-Barr virus infection	The role of GTSE1 in G2/M progression after G2 checkpoint; CDT1 association with the CDC6:ORC:origin complex; Ubiquitin Mediated Degradation of Phosphorylated Cdc25A; RUNX1 regulates transcription of genes involved in differentiation of HSCs; Degradation of beta-catenin by the destruction complex; Autodegradation of the E3 ubiquitin ligase COP1; UCH proteinases; MAPK6/MAPK4 signaling; SCF-beta-Tr…	TNF-alpha NF-kB Signaling Pathway; Proteasome Degradation	130	3.20805e+08	3.47617e+08	3.36038e+08	2.72952e+08	3.24357e+08	2.96904e+08	2.78289e+08	2.92842e+08	2.68222e+08	2.8737e+08	3.04043e+08	3.03739e+08	High	High	High	High	High	High	High	High	High	High
High	IsMasterProtein	Q61881	Mcm7	DNA replication licensing factor MCM7 OS=Mus musculus OX=10090 GN=Mcm7 PE=1 SV=1	Mcm7	142	26	0	40	26	719	81.2	6.37	282.71	26	cell proliferation;metabolic process;regulation of biological process;response to stimulus	cytosol;membrane;nucleus	catalytic activity;DNA binding;nucleotide binding;protein binding	cell differentiation;cell division-cycle-apoptotic	Pf00493, Pf07728, Pf14551	17220	ENSMUSG00000029730.16	5	Cell cycle; DNA replication	Removal of licensing factors from origins; Activation of the pre-replicative complex; Assembly of the pre-replicative complex; Orc1 removal from chromatin; M/G1 Transition; Activation of ATR in response to replication stress; Regulation of DNA replication	DNA Replication; miRNA regulation of DNA Damage Response; TNF-alpha NF-kB Signaling Pathway; G1 to S cell cycle control	24	1.2419e+08	1.17097e+08	1.24243e+08	1.70489e+08	1.7765e+08	1.51605e+08	1.73572e+08	1.60693e+08	1.64216e+08	2.05216e+08	2.49959e+08	2.15667e+08	High	High	High	High	High	High	High	High	High	High
High	IsMasterProtein	B1AU25	Aifm1	Apoptosis-inducing factor 1, mitochondrial OS=Mus musculus OX=10090 GN=Aifm1 PE=1 SV=1	Aifm1	139	26	0	47	26	608	66.1	9.11	326.82	26	cell death;cell differentiation;cell organization and biogenesis;metabolic process;regulation of biological process;response to stimulus	cytoplasm;cytosol;membrane;mitochondrion;nucleus	catalytic activity;DNA binding;nucleotide binding;protein binding	cell differentiation;cell division-cycle-apoptotic	Pf00070, Pf07992, Pf14721, Pf14962	26926	ENSMUSG00000036932.14	X			Apoptosis Modulation by HSP70	1	2.33506e+08	2.27748e+08	2.53822e+08	3.70581e+08	3.93093e+08	3.2471e+08	2.28503e+08	2.21611e+08	2.38696e+08	3.13616e+08	3.19361e+08	3.13289e+08	High	High	High	High	High	High	High	High	High	High
High	IsMasterProtein	O35074	Ptgis	Prostacyclin synthase OS=Mus musculus OX=10090 GN=Ptgis PE=1 SV=1	Ptgis	135	26	0	61	26	501	57	6.73	397.46	26	metabolic process;regulation of biological process;response to stimulus	cytoplasm;endoplasmic reticulum;membrane;nucleus	catalytic activity;metal ion binding	cell differentiation;cell division-cycle-apoptotic	Pf00067	19223	ENSMUSG00000017969.13	2	Metabolic pathways; Arachidonic acid metabolism	Eicosanoids; Nicotinamide salvaging; Synthesis of Prostaglandins (PG) and Thromboxanes (TX)	Selenium Micronutrient Network; Folic Acid Network; Eicosanoid Synthesis; Prostaglandin Synthesis and Regulation; Adipogenesis genes	20	1.64744e+08	1.72434e+08	1.76208e+08	1.08418e+08	1.13905e+08	1.04681e+08	9.71382e+06	1.03966e+07	1.06101e+07	5.1928e+08	4.83769e+08	5.48207e+08	High	High	High	High	High	High	Peak Found	Peak Found	Peak Found	High
High	IsMasterProtein	Q9Z1Z0	Uso1	General vesicular transport factor p115 OS=Mus musculus OX=10090 GN=Uso1 PE=1 SV=2	Uso1	122	26	0	38	26	959	106.9	4.93	273.26	26	cell organization and biogenesis;transport	cytoplasm;cytosol;endoplasmic reticulum;Golgi;membrane	protein binding;RNA binding;transporter activity		Pf04869, Pf04871, Pf13514	56041	ENSMUSG00000029407.10	5		COPI-mediated anterograde transport; COPII (Coat Protein 2) Mediated Vesicle Transport		9	2.71694e+08	3.04934e+08	3.0592e+08	1.30384e+08	1.70363e+08	1.67838e+08	2.42359e+08	2.33805e+08	2.34342e+08	2.35102e+08	2.123e+08	2.33861e+08	High	High	High	High	High	High	High	High	High	High
High	IsMasterProtein	Q8CGK3	Lonp1	Lon protease homolog, mitochondrial OS=Mus musculus OX=10090 GN=Lonp1 PE=1 SV=2	Lonp1	114	26	0	31	26	949	105.8	6.57	292.52	26	cell organization and biogenesis;metabolic process;response to stimulus	cytosol;membrane;mitochondrion;nucleus;organelle lumen	catalytic activity;DNA binding;nucleotide binding;protein binding;RNA binding		Pf00004, Pf00910, Pf01695, Pf02190, Pf05362, Pf05496, Pf07724, Pf07726, Pf07728, Pf08298, Pf13173, Pf13191, Pf13207, Pf13401, Pf13541	74142	ENSMUSG00000041168.9	17				0	2.09951e+08	2.03436e+08	1.99484e+08	2.28517e+08	2.11766e+08	2.12997e+08	2.91656e+08	2.83862e+08	3.18383e+08	1.28122e+08	1.267e+08	1.46036e+08	High	High	High	High	High	High	High	High	High	High
High	IsMasterProtein	Q1HFZ0	Nsun2	RNA cytosine C(5)-methyltransferase NSUN2 OS=Mus musculus OX=10090 GN=Nsun2 PE=1 SV=2	Nsun2	100	26	0	48	26	757	85.4	6.58	218.02	26	cell division;metabolic process	cytoplasm;cytoskeleton;nucleus	catalytic activity;RNA binding	cell differentiation;cell division-cycle-apoptotic	Pf01189, Pf13659	28114	ENSMUSG00000021595.18	13				0	1.59409e+08	1.37679e+08	1.33802e+08	1.83043e+08	1.99188e+08	2.01015e+08	1.48055e+08	1.4977e+08	1.49892e+08	9.53558e+07	1.23844e+08	1.02545e+08	High	High	High	High	High	High	High	High	High	High
High	IsMasterProtein	Q921M3	Sf3b3	Splicing factor 3B subunit 3 OS=Mus musculus OX=10090 GN=Sf3b3 PE=1 SV=1	Sf3b3	97	26	0	26	26	1217	135.5	5.26	205.54	26	metabolic process;regulation of biological process	nucleus;spliceosomal complex	protein binding;RNA binding		Pf03178, Pf10433	101943	ENSMUSG00000033732.10	8	Spliceosome	mRNA Splicing - Major Pathway; mRNA Splicing - Minor Pathway	mRNA processing	7	2.07999e+08	2.17995e+08	2.72491e+08	2.14383e+08	2.14053e+08	2.04516e+08	1.97002e+08	2.07778e+08	2.00267e+08	3.3107e+08	2.69804e+08	3.20102e+08	High	High	High	High	High	High	High	High	High	High
High	IsMasterProtein	Q5SWU9	Acaca	Acetyl-CoA carboxylase 1 OS=Mus musculus OX=10090 GN=Acaca PE=1 SV=1	Acaca	93	26	0	17	28	2345	265.1	6.39	218.37	28	cell organization and biogenesis;metabolic process;response to stimulus	cytoplasm;cytoskeleton;cytosol;mitochondrion	catalytic activity;metal ion binding;nucleotide binding;protein binding		Pf00289, Pf00364, Pf01039, Pf02222, Pf02655, Pf02785, Pf02786, Pf07478, Pf08326, Pf13535, Pf15632	107476	ENSMUSG00000020532.18	11	AMPK signaling pathway; Fatty acid metabolism; Glucagon signaling pathway; Metabolic pathways; Pyruvate metabolism; Fatty acid biosynthesis; Propanoate metabolism; Insulin signaling pathway	ChREBP activates metabolic gene expression; Biotin transport and metabolism; Fatty acyl-CoA biosynthesis; Import of palmitoyl-CoA into the mitochondrial matrix	Focal Adhesion-PI3K-Akt-mTOR-signaling pathway; Fatty Acid Biosynthesis; Dysregulated miRNA Targeting in Insulin/PI3K-AKT Signaling; Leptin and adiponectin	22	8.79317e+07	8.64637e+07	7.54193e+07	7.47481e+07	9.42076e+07	8.50729e+07	6.12619e+07	6.70697e+07	7.13201e+07	8.7177e+07	8.58625e+07	7.90018e+07	High	High	High	High	High	High	High	High	High	High
High	IsMasterProtein	H3BJU7		Rho guanine nucleotide exchange factor 2 OS=Mus musculus OX=10090 GN=Arhgef2 PE=1 SV=1	Arhgef2	91	26	0	40	26	956	108.5	6.87	222.48	26	regulation of biological process;response to stimulus		metal ion binding		Pf00130, Pf00169, Pf00621, Pf07649		ENSMUSG00000028059.15	3				0	8.04732e+07	9.02223e+07	8.44152e+07	1.06202e+08	1.09503e+08	1.11506e+08	1.85083e+08	1.82112e+08	1.81421e+08	7.60208e+07	8.76729e+07	7.61483e+07	High	High	High	High	High	High	High	High	High	High
High	IsMasterProtein	Q6PB44	Ptpn23	Tyrosine-protein phosphatase non-receptor type 23 OS=Mus musculus OX=10090 GN=Ptpn23 PE=1 SV=2	Ptpn23	88	26	0	25	26	1692	185.1	6.8	191.93	26	cell organization and biogenesis;metabolic process;regulation of biological process;transport	cytoplasm;cytoskeleton;cytosol;endosome;nucleus	catalytic activity;protein binding		Pf00102, Pf03097, Pf13949	104831	ENSMUSG00000036057.11	9				0	1.27716e+08	1.04331e+08	1.23949e+08	1.66097e+08	1.47646e+08	1.39883e+08	1.40574e+08	1.60212e+08	1.5359e+08	1.45715e+08	1.4301e+08	1.52392e+08	High	High	High	High	High	High	High	High	High	High
High	IsMasterProtein	Q6P4T2	Snrnp200	U5 small nuclear ribonucleoprotein 200 kDa helicase OS=Mus musculus OX=10090 GN=Snrnp200 PE=1 SV=1	Snrnp200	88	26	0	18	26	2136	244.4	6.06	234.82	26	cell differentiation;metabolic process	membrane;nucleus;spliceosomal complex	catalytic activity;DNA binding;nucleotide binding;protein binding;RNA binding	cell differentiation	Pf00270, Pf00271, Pf02889, Pf04851	320632	ENSMUSG00000003660.10	2	Spliceosome	mRNA Splicing - Major Pathway; mRNA Splicing - Minor Pathway		6	8.19461e+07	8.1968e+07	7.5374e+07	7.68583e+07	8.89057e+07	9.59088e+07	7.56065e+07	8.47797e+07	7.36966e+07	8.15622e+07	8.42995e+07	1.08032e+08	High	High	High	High	High	High	High	High	High	High
High	IsMasterProtein	E9Q6R7	Utrn	Utrophin OS=Mus musculus OX=10090 GN=Utrn PE=1 SV=1	Utrn	77	26	0	12	28	3430	392.5	5.33	159.34	28	cell organization and biogenesis;regulation of biological process;response to stimulus	cytoplasm;cytoskeleton;membrane	metal ion binding;protein binding		Pf00307, Pf00397, Pf00435, Pf00569, Pf09068, Pf09069, Pf11971	22288	ENSMUSG00000019820.10	10			Primary Focal Segmental Glomerulosclerosis FSGS	1	7.18979e+07	6.93417e+07	6.73231e+07	6.65326e+07	6.59131e+07	5.85868e+07	7.99359e+07	8.24618e+07	7.26997e+07	4.99052e+07	7.12741e+07	7.55101e+07	High	High	High	High	High	High	High	High	High	High
High	IsMasterProtein	P63101	Ywhaz	14-3-3 protein zeta/delta OS=Mus musculus OX=10090 GN=Ywhaz PE=1 SV=1	Ywhaz	426	25	0	82	32	245	27.8	4.79	973.15	32	cell organization and biogenesis;regulation of biological process;response to stimulus;transport	cytoplasm;cytosol;membrane;mitochondrion;nucleus	protein binding;RNA binding	cell differentiation	Pf00244	22631	ENSMUSG00000022285.16	15	Cell cycle; Viral carcinogenesis; Hepatitis B; Epstein-Barr virus infection; PI3K-Akt signaling pathway; Oocyte meiosis; Hippo signaling pathway	Translocation of GLUT4 to the plasma membrane; Activation of BAD and translocation to mitochondria ; Deactivation of the beta-catenin transactivating complex; RHO GTPases activate PKNs; Rap1 signalling; KSRP (KHSRP) binds and destabilizes mRNA; GP1b-IX-V activation signalling; TP53 Regulates Metabolic Genes; Chk1/Chk2(Cds1) mediated inactivation of Cyclin B:Cdk1 complex; Interleukin-3, 5 and GM-C…	IL-5 Signaling Pathway; TNF-alpha NF-kB Signaling Pathway; IL-3 Signaling Pathway; Myometrial Relaxation and Contraction Pathways; Alpha6-Beta4 Integrin Signaling Pathway; Calcium Regulation in the Cardiac Cell	50	2.86904e+09	2.89397e+09	2.8601e+09	1.75268e+09	2.15458e+09	2.26042e+09	2.7394e+09	2.77936e+09	2.80869e+09	2.54356e+09	2.67227e+09	2.8956e+09	High	High	High	High	High	High	High	High	High	High
High	IsMasterProtein	P08249	Mdh2	Malate dehydrogenase, mitochondrial OS=Mus musculus OX=10090 GN=Mdh2 PE=1 SV=3	Mdh2	389	25	0	72	25	338	35.6	8.68	954.41	25	metabolic process	membrane;mitochondrion;nucleus;organelle lumen	catalytic activity;nucleotide binding;protein binding;RNA binding		Pf00056, Pf01073, Pf01118, Pf02866, Pf13460	17448	ENSMUSG00000019179.10	5	Carbon metabolism; Metabolic pathways; Pyruvate metabolism; Glyoxylate and dicarboxylate metabolism; Cysteine and methionine metabolism; Citrate cycle (TCA cycle)	Gluconeogenesis; Citric acid cycle (TCA cycle)	Glycolysis and Gluconeogenesis; TCA Cycle	15	1.98164e+09	1.88252e+09	2.11499e+09	1.98744e+09	1.95657e+09	2.01726e+09	2.44421e+09	2.57087e+09	2.72987e+09	2.214e+09	2.39371e+09	2.49517e+09	High	High	High	High	High	High	High	High	High	High
High	IsMasterProtein	O08553	Dpysl2	Dihydropyrimidinase-related protein 2 OS=Mus musculus OX=10090 GN=Dpysl2 PE=1 SV=2	Dpysl2	292	25	0	63	29	572	62.2	6.38	700.41	29	cell differentiation;cell organization and biogenesis;cellular component movement;development;regulation of biological process;response to stimulus;transport	cytoplasm;cytoskeleton;cytosol;membrane;mitochondrion	catalytic activity;protein binding	cell differentiation	Pf01979, Pf07969, Pf13147, Pf13594	12934	ENSMUSG00000022048.8	14	Axon guidance	Recycling pathway of L1; CRMPs in Sema3A signaling	PluriNetWork	8	8.05918e+08	7.94772e+08	8.12914e+08	6.86833e+08	6.60743e+08	6.98779e+08	7.33e+08	7.02325e+08	7.64813e+08	7.27129e+08	6.77779e+08	7.9679e+08	High	High	High	High	High	High	High	High	High	High
High	IsMasterProtein	P68040	Gnb2l1; Rack1	Receptor of activated protein C kinase 1 OS=Mus musculus OX=10090 GN=Rack1 PE=1 SV=3	Rack1	263	25	0	74	25	317	35.1	7.69	650.41	25	cell death;cell differentiation;cellular homeostasis;development;metabolic process;regulation of biological process;response to stimulus	cytoplasm;cytosol;membrane;mitochondrion;nucleus;ribosome	enzyme regulator activity;protein binding;receptor activity;RNA binding	cell differentiation;cell division-cycle-apoptotic	Pf00400	14694	ENSMUSG00000020372.15	11	Measles	TNFR1-mediated ceramide production; TNFR1-induced NFkappaB signaling pathway; Regulation of TNFR1 signaling	TNF-alpha NF-kB Signaling Pathway; IL-3 Signaling Pathway; IL-2 Signaling Pathway	10	1.63915e+09	1.63794e+09	1.60072e+09	1.6209e+09	1.44423e+09	1.51458e+09	1.68964e+09	1.62843e+09	1.59984e+09	1.40834e+09	1.30653e+09	1.40993e+09	High	High	High	High	High	High	High	High	High	High
High	IsMasterProtein	Q9DBG3	Ap2b1	AP-2 complex subunit beta OS=Mus musculus OX=10090 GN=Ap2b1 PE=1 SV=1	Ap2b1	231	25	0	47	41	937	104.5	5.38	598.31	41	cell organization and biogenesis;transport	membrane	protein binding;transporter activity		Pf01602, Pf02883, Pf09066, Pf12717, Pf13646	71770	ENSMUSG00000035152.14	11	Huntington's disease; Endocytosis; Synaptic vesicle cycle; Endocrine and other factor-regulated calcium reabsorption	WNT5A-dependent internalization of FZD4; Trafficking of GluR2-containing AMPA receptors; VLDLR internalisation and degradation; Retrograde neurotrophin signalling; WNT5A-dependent internalization of FZD2, FZD5 and ROR2; Recycling pathway of L1; MHC class II antigen presentation; Cargo recognition for clathrin-mediated endocytosis; LDL clearance		36	2.30262e+08	2.58497e+08	2.5382e+08	2.04807e+08	2.33103e+08	2.28365e+08	2.55392e+08	2.38098e+08	2.40134e+08	2.18789e+08	2.08449e+08	2.1753e+08	High	High	High	High	High	High	High	High	High	High
High	IsMasterProtein	P62270	Rps18	40S ribosomal protein S18 OS=Mus musculus OX=10090 GN=Rps18 PE=1 SV=3	Rps18	210	25	0	81	25	152	17.7	10.99	373.76	25	metabolic process	cytoplasm;cytosol;membrane;nucleus;ribosome	protein binding;RNA binding;structural molecule activity		Pf00416	20084	ENSMUSG00000008668.14	17	Ribosome	L13a-mediated translational silencing of Ceruloplasmin expression; Nonsense Mediated Decay (NMD) independent of the Exon Junction Complex (EJC); Nonsense Mediated Decay (NMD) enhanced by the Exon Junction Complex (EJC); Ribosomal scanning and start codon recognition; GTP hydrolysis and joining of the 60S ribosomal subunit; Formation of a pool of free 40S subunits; SRP-dependent cotranslational pr…	Cytoplasmic Ribosomal Proteins	18	2.72507e+09	2.73344e+09	2.78026e+09	2.73245e+09	2.73909e+09	2.74683e+09	2.82746e+09	3.17079e+09	2.96948e+09	2.38905e+09	2.45468e+09	2.16779e+09	High	High	High	High	High	High	High	High	High	High
High	IsMasterProtein	Q9R0X4	Acot9	Acyl-coenzyme A thioesterase 9, mitochondrial OS=Mus musculus OX=10090 GN=Acot9 PE=1 SV=1	Acot9	198	25	0	52	25	439	50.5	8.59	416.97	25	metabolic process	mitochondrion	catalytic activity;protein binding		Pf03061	56360	ENSMUSG00000025287.15	X		Mitochondrial Fatty Acid Beta-Oxidation		4	6.73774e+08	6.58682e+08	6.20231e+08	6.05573e+08	6.32103e+08	5.91622e+08	6.73081e+08	6.95553e+08	7.36494e+08	4.84231e+08	4.89701e+08	4.75251e+08	High	High	High	High	High	High	High	High	High	High
High	IsMasterProtein	P17427	Ap2a2	AP-2 complex subunit alpha-2 OS=Mus musculus OX=10090 GN=Ap2a2 PE=1 SV=2	Ap2a2	196	25	0	44	36	938	104	6.93	442.13	36	regulation of biological process;transport	Golgi;membrane	protein binding;transporter activity	pluripotent;cell differentiation	Pf01602, Pf02296, Pf02883, Pf13646	11772	ENSMUSG00000002957.11	7	Endocrine and other factor-regulated calcium reabsorption; Synaptic vesicle cycle; Huntington's disease; Endocytosis	WNT5A-dependent internalization of FZD4; Trafficking of GluR2-containing AMPA receptors; Neutrophil degranulation; VLDLR internalisation and degradation; Retrograde neurotrophin signalling; WNT5A-dependent internalization of FZD2, FZD5 and ROR2; Recycling pathway of L1; MHC class II antigen presentation; Cargo recognition for clathrin-mediated endocytosis; LDL clearance		38	2.69962e+08	2.80066e+08	2.86508e+08	3.03322e+08	2.51517e+08	3.2067e+08	3.48348e+08	3.54112e+08	3.22574e+08	2.79208e+08	2.35447e+08	2.38064e+08	High	High	High	High	High	High	High	High	High	High
High	IsMasterProtein	O88685	Psmc3	26S proteasome regulatory subunit 6A OS=Mus musculus OX=10090 GN=Psmc3 PE=1 SV=2	Psmc3	187	25	0	62	25	442	49.5	5.19	453.38	25	metabolic process;regulation of biological process;response to stimulus	cytoplasm;membrane;nucleus;proteasome	catalytic activity;nucleotide binding;protein binding		Pf00004, Pf01078, Pf05496, Pf07724, Pf07728, Pf13191	19182	ENSMUSG00000002102.15	2	Proteasome; Epstein-Barr virus infection	The role of GTSE1 in G2/M progression after G2 checkpoint; CDT1 association with the CDC6:ORC:origin complex; Ubiquitin Mediated Degradation of Phosphorylated Cdc25A; RUNX1 regulates transcription of genes involved in differentiation of HSCs; Degradation of beta-catenin by the destruction complex; Autodegradation of the E3 ubiquitin ligase COP1; UCH proteinases; MAPK6/MAPK4 signaling; SCF-beta-Tr…	TNF-alpha NF-kB Signaling Pathway; Proteasome Degradation	130	3.96701e+08	3.55408e+08	4.1442e+08	3.12501e+08	3.37687e+08	3.75131e+08	3.92009e+08	3.92666e+08	4.23888e+08	3.38376e+08	3.07732e+08	2.73014e+08	High	High	High	High	High	High	High	High	High	High
High	IsMasterProtein	P62334	Psmc6	26S proteasome regulatory subunit 10B OS=Mus musculus OX=10090 GN=Psmc6 PE=1 SV=1	Psmc6	179	25	0	71	25	389	44.1	7.49	403.82	25	metabolic process;regulation of biological process;response to stimulus	cytoplasm;membrane;nucleus;proteasome	catalytic activity;nucleotide binding;protein binding;RNA binding		Pf00004, Pf00910, Pf01078, Pf05496, Pf07724, Pf07726, Pf07728, Pf13191, Pf13207, Pf13401	67089	ENSMUSG00000021832.7	14	Epstein-Barr virus infection; Proteasome	The role of GTSE1 in G2/M progression after G2 checkpoint; CDT1 association with the CDC6:ORC:origin complex; Ubiquitin Mediated Degradation of Phosphorylated Cdc25A; RUNX1 regulates transcription of genes involved in differentiation of HSCs; Degradation of beta-catenin by the destruction complex; Autodegradation of the E3 ubiquitin ligase COP1; UCH proteinases; MAPK6/MAPK4 signaling; SCF-beta-Tr…	Proteasome Degradation	128	4.15017e+08	4.02175e+08	4.42411e+08	3.38282e+08	3.11245e+08	3.21978e+08	3.43849e+08	3.86085e+08	4.03047e+08	3.41079e+08	3.34227e+08	3.32612e+08	High	High	High	High	High	High	High	High	High	High
High	IsMasterProtein	Q9CR16	Ppid	Peptidyl-prolyl cis-trans isomerase D OS=Mus musculus OX=10090 GN=Ppid PE=1 SV=3	Ppid	166	25	0	76	26	370	40.7	7.43	372.22	26	cell death;cell organization and biogenesis;metabolic process;regulation of biological process;response to stimulus;transport	cytoplasm;cytosol;mitochondrion;nucleus	catalytic activity;protein binding	cell differentiation;cell division-cycle-apoptotic	Pf00160, Pf00515, Pf07719, Pf13414, Pf13424, Pf13432, Pf14559	67738	ENSMUSG00000027804.13	3				0	4.50525e+08	4.83296e+08	4.69267e+08	2.67691e+08	2.96474e+08	3.31783e+08	5.89723e+08	5.46948e+08	5.43598e+08	452489825	4.70563e+08	4.42551e+08	High	High	High	High	High	High	High	High	High	High
High	IsMasterProtein	Q6ZWX6	Eif2s1	Eukaryotic translation initiation factor 2 subunit 1 OS=Mus musculus OX=10090 GN=Eif2s1 PE=1 SV=3	Eif2s1	163	25	0	73	25	315	36.1	5.08	335.31	25	cell communication;metabolic process;regulation of biological process;response to stimulus	cytoplasm;membrane;nucleus;ribosome	protein binding;RNA binding	cell differentiation;cell division-cycle-apoptotic	Pf00575, Pf07541	13665	ENSMUSG00000021116.10	12	RNA transport; Measles; Influenza A; Herpes simplex infection; Apoptosis; Protein processing in endoplasmic reticulum; Hepatitis C; Non-alcoholic fatty liver disease (NAFLD)	L13a-mediated translational silencing of Ceruloplasmin expression; PERK regulates gene expression; Recycling of eIF2:GDP; Ribosomal scanning and start codon recognition; GTP hydrolysis and joining of the 60S ribosomal subunit; ABC-family proteins mediated transport; Formation of the ternary complex, and subsequently, the 43S complex; Translation initiation complex formation	Translation Factors	24	6.94805e+08	6.80268e+08	6.83828e+08	7.31236e+08	7.64123e+08	7.13612e+08	9.23456e+08	8.76352e+08	8.40121e+08	6.34288e+08	6.32778e+08	6.40305e+08	High	High	High	High	High	High	High	High	High	High
High	IsMasterProtein	Q8CI51	Pdlim5	PDZ and LIM domain protein 5 OS=Mus musculus OX=10090 GN=Pdlim5 PE=1 SV=4	Pdlim5	161	25	0	52	25	591	63.3	8.25	288.71	25	cell growth;regulation of biological process	cytoplasm;cytoskeleton;cytosol;membrane	metal ion binding;protein binding	cell differentiation	Pf00412, Pf00595	56376	ENSMUSG00000028273.15	3				0	3.135e+08	3.02134e+08	2.90065e+08	3.23375e+08	3.20811e+08	3.15678e+08	4.60038e+08	4.32153e+08	4.42746e+08	3.15301e+08	2.84071e+08	3.04772e+08	High	High	High	High	High	High	High	High	High	High
High	IsMasterProtein	Q8C483	Sars	Serine--tRNA ligase, cytoplasmic OS=Mus musculus OX=10090 GN=Sars PE=1 SV=1	Sars	160	25	0	55	25	536	61.1	7.43	366.93	25	metabolic process;regulation of biological process	cytoplasm;cytosol;mitochondrion;nucleus	catalytic activity;DNA binding;nucleotide binding;protein binding		Pf00587, Pf02403	20226	ENSMUSG00000068739.13	3			Selenium metabolism/Selenoproteins	1	3.91056e+08	3.99874e+08	4.01942e+08	3.79062e+08	4.15075e+08	3.60726e+08	4.92237e+08	4.77848e+08	5.473e+08	2.84174e+08	3.07036e+08	3.08493e+08	High	High	High	High	High	High	High	High	High	High
High	IsMasterProtein	O70433	Fhl2	Four and a half LIM domains protein 2 OS=Mus musculus OX=10090 GN=Fhl2 PE=1 SV=1	Fhl2	135	25	0	90	25	279	32.1	7.3	274.12	25	cell differentiation;metabolic process;regulation of biological process;response to stimulus	cytoplasm;nucleus	metal ion binding;protein binding	cell differentiation;cell division-cycle-apoptotic	Pf00412	14200	ENSMUSG00000008136.14	1	Osteoclast differentiation		Wnt Signaling Pathway NetPath	2	2.4838e+08	2.33756e+08	2.12026e+08	3.61466e+08	3.7179e+08	3.3892e+08	2.09812e+08	1.94717e+08	1.97602e+08	349040308	3.31774e+08	3.33058e+08	High	High	High	High	High	High	High	High	High	High
High	IsMasterProtein	Q9EQK5	Mvp	Major vault protein OS=Mus musculus OX=10090 GN=Mvp PE=1 SV=4	Mvp	130	25	0	35	25	861	95.9	5.59	344.44	25	cell proliferation;metabolic process;regulation of biological process;response to stimulus	cytoplasm;cytoskeleton;cytosol;membrane;nucleus	protein binding	cell differentiation	Pf01145, Pf01505, Pf11978	78388		7				0	1.77088e+08	1.85925e+08	1.9156e+08	1.2232e+08	1.20492e+08	1.46428e+08	1.98338e+08	1.99275e+08	1.97283e+08	2.06503e+08	2.179e+08	2.21626e+08	High	High	High	High	High	High	High	High	High	High
High	IsMasterProtein	Q64133	Maoa	Amine oxidase [flavin-containing] A OS=Mus musculus OX=10090 GN=Maoa PE=1 SV=3	Maoa	128	25	0	45	25	526	59.6	7.81	262.36	25	metabolic process;transport	membrane;mitochondrion	catalytic activity;nucleotide binding;protein binding		Pf00070, Pf00890, Pf01266, Pf01494, Pf01593, Pf01946, Pf02254, Pf03486, Pf07992, Pf12831, Pf13450	17161	ENSMUSG00000025037.6	X	Alcoholism; Drug metabolism - cytochrome P450; Histidine metabolism; Tyrosine metabolism; Glycine, serine and threonine metabolism; Tryptophan metabolism; Metabolic pathways; Serotonergic synapse; Dopaminergic synapse; Phenylalanine metabolism; Arginine and proline metabolism; Cocaine addiction; Amphetamine addiction	Biogenic amines are oxidatively deaminated to aldehydes by MAOA and MAOB; Metabolism of serotonin; Norepinephrine Neurotransmitter Release Cycle; Enzymatic degradation of Dopamine by monoamine oxidase; Enzymatic degradation of dopamine by COMT	SIDS Susceptibility Pathways; Oxidative Stress; Biogenic Amine Synthesis	31	2.35577e+08	2.07566e+08	2.49635e+08	1.66354e+08	1.96786e+08	1.67562e+08	2.81339e+08	2.87828e+08	2.72438e+08	558972955	5.00693e+08	5.60631e+08	High	High	High	High	High	High	High	High	High	High
High	IsMasterProtein	Q8BTI8	Srrm2	Serine/arginine repetitive matrix protein 2 OS=Mus musculus OX=10090 GN=Srrm2 PE=1 SV=3	Srrm2	126	25	0	14	25	2703	294.7	12.03	284.2	25	metabolic process	nucleus;spliceosomal complex	protein binding;RNA binding			75956	ENSMUSG00000039218.16	17		mRNA Splicing - Major Pathway		4	2.08655e+08	2.11963e+08	2.29869e+08	2.71025e+08	2.14064e+08	2.35269e+08	2.79118e+08	2.49066e+08	2.52003e+08	2.97538e+08	3.02614e+08	2.82902e+08	High	High	High	High	High	High	High	High	High	High
High	IsMasterProtein	Q3UDE2	Ttll12	Tubulin--tyrosine ligase-like protein 12 OS=Mus musculus OX=10090 GN=Ttll12 PE=1 SV=1	Ttll12	124	25	0	61	25	639	74	5.63	294.29	25	metabolic process		catalytic activity;nucleotide binding		Pf03133	223723	ENSMUSG00000016757.10	15				0	2.04591e+08	2.23406e+08	2.54399e+08	1.62162e+08	1.84325e+08	1.7186e+08	1.58467e+08	1.53921e+08	1.67093e+08	2.17189e+08	2.33941e+08	2.61579e+08	High	High	High	High	High	High	High	High	High	High
High	IsMasterProtein	Q9Z1F9	Uba2	SUMO-activating enzyme subunit 2 OS=Mus musculus OX=10090 GN=Uba2 PE=1 SV=1	Uba2	117	25	0	54	25	638	70.5	5.24	242.97	25	metabolic process	cytoplasm;nucleus	catalytic activity;metal ion binding;nucleotide binding;protein binding		Pf00899, Pf02134, Pf10585, Pf14732	50995	ENSMUSG00000052997.15	7	Ubiquitin mediated proteolysis	SUMO is transferred from E1 to E2 (UBE2I, UBC9); SUMO is conjugated to E1 (UBA2:SAE1)		7	2.02143e+08	2.13344e+08	2.10682e+08	1.86278e+08	1.91729e+08	2.16635e+08	2.12188e+08	2.32381e+08	2.45012e+08	2.29558e+08	2.71516e+08	2.93958e+08	High	High	High	High	High	High	High	High	High	High
High	IsMasterProtein	Q3THK7	Gmps	GMP synthase [glutamine-hydrolyzing] OS=Mus musculus OX=10090 GN=Gmps PE=1 SV=2	Gmps	115	25	0	52	25	693	76.7	6.73	286.28	25	metabolic process	cytoplasm;cytosol	catalytic activity;nucleotide binding		Pf00117, Pf00733, Pf00958, Pf01171, Pf02540, Pf03054, Pf06508, Pf07722	229363	ENSMUSG00000027823.9	3	Purine metabolism; Drug metabolism - other enzymes; Metabolic pathways	Purine ribonucleoside monophosphate biosynthesis	Purine metabolism	8	1.91377e+08	1.68356e+08	2.04991e+08	2.12816e+08	2.01496e+08	1.97533e+08	2.81871e+08	2.99708e+08	3.01595e+08	2.48358e+08	2.49726e+08	2.49433e+08	High	High	High	High	High	High	High	High	High	High
High	IsMasterProtein	Q8C052	Map1s; Mtap1s	Microtubule-associated protein 1S OS=Mus musculus OX=10090 GN=Map1s PE=1 SV=2	Map1s	111	25	0	33	27	973	102.9	7.02	221.52	27	cell death;cell organization and biogenesis;regulation of biological process	cytoplasm;cytoskeleton;cytosol;nucleus	DNA binding;protein binding	chromatin2;cell differentiation;cell division-cycle-apoptotic	Pf08905	270058	ENSMUSG00000019261.3	8				0	1.75644e+08	2.07614e+08	2.13329e+08	1.43304e+08	1.54553e+08	1.24265e+08	1.40369e+08	1.42134e+08	1.47267e+08	1.49252e+08	1.53427e+08	1.5582e+08	High	High	High	High	High	High	High	High	High	High
High	IsMasterProtein	Q99KC8	Vwa5a	von Willebrand factor A domain-containing protein 5A OS=Mus musculus OX=10090 GN=Vwa5a PE=1 SV=2	Vwa5a	97	25	0	35	25	793	87.1	6.58	226.35	25					Pf00092, Pf08487, Pf13519, Pf13757, Pf13768	67776	ENSMUSG00000023186.14	9				0	1.57091e+08	1.58566e+08	1.7023e+08	1.4478e+08	1.32076e+08	1.40801e+08	1.62954e+08	1.84279e+08	1.60532e+08	3.54373e+08	3.86872e+08	3.78869e+08	High	High	High	High	High	High	High	High	High	High
High	IsMasterProtein	P25206	Mcm3	DNA replication licensing factor MCM3 OS=Mus musculus OX=10090 GN=Mcm3 PE=1 SV=2	Mcm3	95	25	0	40	25	812	91.5	5.55	221.28	25	metabolic process	cytoplasm;membrane;nucleus	catalytic activity;DNA binding;nucleotide binding	cell division-cycle-apoptotic	Pf00493, Pf01078, Pf07728, Pf14551	17215	ENSMUSG00000041859.10	1	Cell cycle; DNA replication	Removal of licensing factors from origins; Activation of the pre-replicative complex; Assembly of the pre-replicative complex; Orc1 removal from chromatin; M/G1 Transition; Activation of ATR in response to replication stress; Regulation of DNA replication	DNA Replication; G1 to S cell cycle control	22	1.14461e+08	1.11469e+08	1.01717e+08	1.46844e+08	1.72485e+08	1.49499e+08	1.3637e+08	1.49579e+08	1.39156e+08	1.85578e+08	2.32088e+08	1.67437e+08	High	High	High	High	High	High	High	High	High	High
High	IsMasterProtein	Q6A0A9	Fam120a	Constitutive coactivator of PPAR-gamma-like protein 1 OS=Mus musculus OX=10090 GN=FAM120A PE=1 SV=2	FAM120A	90	25	0	30	25	1112	121.6	8.92	195.36	25		cytoplasm;cytosol;membrane;nucleus	RNA binding		Pf13458	218236	ENSMUSG00000038014.7	13				0	1.03893e+08	9.73681e+07	8.16905e+07	8.29293e+07	7.24361e+07	8.94143e+07	1.07349e+08	8.19317e+07	1.11093e+08	1.08529e+08	1.17833e+08	1.29576e+08	High	High	High	High	High	High	High	High	High	High
High	IsMasterProtein	Q6A068	Cdc5l	Cell division cycle 5-like protein OS=Mus musculus OX=10090 GN=Cdc5l PE=1 SV=2	Cdc5l	87	25	0	43	25	802	92.1	8.02	193.75	25	cell differentiation;metabolic process;regulation of biological process;response to stimulus	cytoplasm;membrane;nucleus;spliceosomal complex	DNA binding;protein binding;RNA binding	complex;cell differentiation;cell division-cycle-apoptotic	Pf00249, Pf11831, Pf13921	71702	ENSMUSG00000023932.8	17	Spliceosome	mRNA Splicing - Major Pathway		5	1.05744e+08	1.1452e+08	9.46521e+07	1.12388e+08	1.26094e+08	1.22096e+08	1.12e+08	1.14719e+08	1.0956e+08	1.10516e+08	1.50907e+08	1.17134e+08	High	High	High	High	High	High	High	High	High	High
High	IsMasterProtein	A0A0N4SW73	Rab11fip5	Rab11 family-interacting protein 5 OS=Mus musculus OX=10090 GN=Rab11fip5 PE=1 SV=1	Rab11fip5	85	25	0	32	25	1318	139.5	5.12	201.75	25	regulation of biological process;response to stimulus;transport	cytoplasm;endosome;Golgi;membrane;mitochondrion	protein binding		Pf00168, Pf09457	52055	ENSMUSG00000051343.11	6				0	7.27319e+07	7.80112e+07	7.34516e+07	1.36386e+08	1.32036e+08	1.44296e+08	4.50004e+07	4.29937e+07	4.07442e+07	8.82854e+07	9.6653e+07	7.98837e+07	High	High	High	High	High	High	High	High	High	High
High	IsMasterProtein	D4AFX7	Dnajc13	DnaJ heat shock protein family (Hsp40) member C13 OS=Mus musculus OX=10090 GN=Dnajc13 PE=1 SV=1	Dnajc13	78	25	0	15	25	2248	254.9	6.77	181.05	25	cell differentiation;cell organization and biogenesis;regulation of biological process;transport	cytosol;membrane		cell differentiation	Pf00226, Pf14237	235567	ENSMUSG00000032560.14	9		Neutrophil degranulation		3	8.13748e+07	6.78674e+07	7.8409e+07	6.55561e+07	7.15529e+07	6.5473e+07	8.61356e+07	8.374e+07	8.46491e+07	7.71338e+07	7.26384e+07	8.33098e+07	High	High	High	High	High	High	High	High	High	High
High	IsMasterProtein	P97310	Mcm2	DNA replication licensing factor MCM2 OS=Mus musculus OX=10090 GN=Mcm2 PE=1 SV=3	Mcm2	71	25	0	35	25	904	102	5.72	172.73	25	cell death;cell organization and biogenesis;metabolic process;response to stimulus	chromosome;cytoplasm;cytoskeleton;cytosol;nucleus	catalytic activity;DNA binding;metal ion binding;nucleotide binding;protein binding	chromatin2;complex;cell differentiation;cell division-cycle-apoptotic	Pf00493, Pf01078, Pf07728, Pf12619, Pf14551	17216	ENSMUSG00000002870.8	6	Cell cycle; DNA replication	Removal of licensing factors from origins; Activation of the pre-replicative complex; Assembly of the pre-replicative complex; Orc1 removal from chromatin; M/G1 Transition; Activation of ATR in response to replication stress; Regulation of DNA replication	DNA Replication; G1 to S cell cycle control	22	8.65531e+07	8.31404e+07	8.60561e+07	1.42723e+08	1.36282e+08	1.31162e+08	1.17292e+08	1.14753e+08	1.21228e+08	1.77168e+08	1.96998e+08	1.66904e+08	High	High	High	High	High	High	High	High	High	High
High	IsMasterProtein	Q9QY06	Myo9b	Unconventional myosin-IXb OS=Mus musculus OX=10090 GN=Myo9b PE=1 SV=2	Myo9b	67	25	0	20	25	2114	238.7	8.63	168.98	25	cell organization and biogenesis;cellular component movement;regulation of biological process;response to stimulus	cytoplasm;cytoskeleton;cytosol;membrane	catalytic activity;enzyme regulator activity;metal ion binding;motor activity;nucleotide binding;protein binding		Pf00063, Pf00130, Pf00612, Pf00620, Pf00788	17925		8				0	7.76228e+07	8.81735e+07	8.43876e+07	5.39894e+07	5.78799e+07	5.94525e+07	3.73649e+07	3.13608e+07	4.21367e+07	7.16679e+07	7.67043e+07	7.94536e+07	High	High	High	High	High	High	High	High	High	High
High	IsMasterProtein	Q9WVA4	Tagln2	Transgelin-2 OS=Mus musculus OX=10090 GN=Tagln2 PE=1 SV=4	Tagln2	287	24	0	94	24	199	22.4	8.24	679.34	24	cell differentiation		protein binding	cell differentiation	Pf00307, Pf00402	21346	ENSMUSG00000026547.15	1		Platelet degranulation		4	1.97006e+09	2.13044e+09	1.88359e+09	1.93636e+09	1.40464e+09	1.77976e+09	1.66187e+09	1.44902e+09	1.52185e+09	2.02009e+09	2.09825e+09	1.83295e+09	High	High	High	High	High	High	High	High	High	High
High	IsMasterProtein	Q76MZ3	Ppp2r1a	Serine/threonine-protein phosphatase 2A 65 kDa regulatory subunit A alpha isoform OS=Mus musculus OX=10090 GN=Ppp2r1a PE=1 SV=3	Ppp2r1a	259	24	0	52	30	589	65.3	5.11	777.75	30	cell organization and biogenesis;metabolic process;regulation of biological process	chromosome;cytoplasm;cytosol;membrane	catalytic activity;enzyme regulator activity;protein binding	cell differentiation;cell division-cycle-apoptotic	Pf02985, Pf13513, Pf13646	51792	ENSMUSG00000007564.14	17	Tight junction; Long-term depression; Dopaminergic synapse; PI3K-Akt signaling pathway; Oocyte meiosis; mRNA surveillance pathway; TGF-beta signaling pathway; Sphingolipid signaling pathway; Adrenergic signaling in cardiomyocytes; Hippo signaling pathway; AMPK signaling pathway; Chagas disease (American trypanosomiasis); Hepatitis C	Loss of Nlp from mitotic centrosomes; RAF activation; Resolution of Sister Chromatid Cohesion; Separation of Sister Chromatids; Spry regulation of FGF signaling; Anchoring of the basal body to the plasma membrane; AURKA Activation by TPX2; Activated TLR4 signalling; Nonsense Mediated Decay (NMD) enhanced by the Exon Junction Complex (EJC); Signaling by GPCR; Regulation of TP53 Degradation; Negati…	PluriNetWork; Focal Adhesion-PI3K-Akt-mTOR-signaling pathway; Glycogen Metabolism; IL-6 signaling Pathway; Wnt Signaling Pathway and Pluripotency	120	6.33199e+08	6.50955e+08	7.1844e+08	4.39913e+08	4.97151e+08	3.79044e+08	5.45767e+08	5.68254e+08	5.60781e+08	4.06593e+08	3.69007e+08	4.41407e+08	High	High	High	High	High	High	High	High	High	High
High	IsMasterProtein	Q99L45	Eif2s2	Eukaryotic translation initiation factor 2 subunit 2 OS=Mus musculus OX=10090 GN=Eif2s2 PE=1 SV=1	Eif2s2	194	24	0	60	24	331	38.1	5.8	410.86	24	cell proliferation;metabolic process	cytoplasm	metal ion binding;protein binding;RNA binding	cell differentiation	Pf01873	67204	ENSMUSG00000074656.12	2	RNA transport	L13a-mediated translational silencing of Ceruloplasmin expression; Recycling of eIF2:GDP; Ribosomal scanning and start codon recognition; GTP hydrolysis and joining of the 60S ribosomal subunit; ABC-family proteins mediated transport; Formation of the ternary complex, and subsequently, the 43S complex; Translation initiation complex formation	Translation Factors	15	5.18239e+08	5.22143e+08	5.75708e+08	5.64924e+08	5.86917e+08	6.0123e+08	7.65769e+08	7.5846e+08	7.10206e+08	5.13848e+08	5.1512e+08	5.1574e+08	High	High	High	High	High	High	High	High	High	High
High	IsMasterProtein	O54724	Ptrf; Cavin1	Caveolae-associated protein 1 OS=Mus musculus OX=10090 GN=Cavin1 PE=1 SV=1	Cavin1	191	24	0	58	24	392	43.9	5.52	459.66	24	metabolic process;regulation of biological process	cytoplasm;cytosol;endoplasmic reticulum;membrane;mitochondrion;nucleus	protein binding;RNA binding		Pf15237	19285	ENSMUSG00000004044.9	11		RNA Polymerase I Transcription Termination		3	7.01107e+08	7.00084e+08	6.5354e+08	5.15301e+08	5.95723e+08	5.59399e+08	7.75094e+08	7.46901e+08	7.36498e+08	1.01908e+09	9.37881e+08	1.0439e+09	High	High	High	High	High	High	High	High	High	High
High	IsMasterProtein	P61161	Actr2	Actin-related protein 2 OS=Mus musculus OX=10090 GN=Actr2 PE=1 SV=1	Actr2	150	24	0	59	25	394	44.7	6.74	305.18	25	cell division;cell organization and biogenesis;cellular component movement;regulation of biological process;response to stimulus;transport	cytoplasm;cytoskeleton;cytosol;membrane	nucleotide binding;protein binding;structural molecule activity	complex;cell differentiation;cell division-cycle-apoptotic	Pf00022	66713	ENSMUSG00000020152.7	11		RHO GTPases Activate WASPs and WAVEs; Neutrophil degranulation; Clathrin-mediated endocytosis; EPHB-mediated forward signaling; Regulation of actin dynamics for phagocytic cup formation	ESC Pluripotency Pathways	17	6.38608e+08	6.01374e+08	6.06979e+08	5.89268e+08	5.60804e+08	5.74374e+08	4.81735e+08	4.91512e+08	4.4415e+08	6.83484e+08	6.2883e+08	6.24529e+08	High	High	High	High	High	High	High	High	High	High
High	IsMasterProtein	P32067	Ssb	Lupus La protein homolog OS=Mus musculus OX=10090 GN=Ssb PE=1 SV=1	Ssb	144	24	0	54	25	415	47.7	9.77	328.53	25	metabolic process;transport	cytoplasm;nucleus	RNA binding	complex	Pf00076, Pf05383, Pf08777, Pf14259	20823	ENSMUSG00000068882.13	2	Systemic lupus erythematosus		mRNA processing	2	1.94138e+08	2.19499e+08	2.12709e+08	3.99795e+08	3.62198e+08	2.59344e+08	4.1945e+08	4.42817e+08	3.81946e+08	3.06255e+08	3.00879e+08	2.83199e+08	High	High	High	High	High	High	High	High	High	High
High	IsMasterProtein	P60229	Eif3e	Eukaryotic translation initiation factor 3 subunit E OS=Mus musculus OX=10090 GN=Eif3e PE=1 SV=1	Eif3e	141	24	0	49	24	445	52.2	6.04	351.94	24	cell organization and biogenesis;metabolic process;regulation of biological process	cytoplasm;cytosol;membrane;nucleus	protein binding;RNA binding		Pf01399, Pf09440	16341	ENSMUSG00000022336.2	15	RNA transport; Hepatitis C	Formation of a pool of free 40S subunits; L13a-mediated translational silencing of Ceruloplasmin expression; Ribosomal scanning and start codon recognition; Formation of the ternary complex, and subsequently, the 43S complex; Translation initiation complex formation; GTP hydrolysis and joining of the 60S ribosomal subunit	Translation Factors	14	3.52443e+08	3.78478e+08	3.77073e+08	3.48797e+08	2.8953e+08	3.89329e+08	4.07008e+08	3.87878e+08	3.95746e+08	4.36749e+08	4.0401e+08	4.16818e+08	High	High	High	High	High	High	High	High	High	High
High	IsMasterProtein	P54822	Adsl	Adenylosuccinate lyase OS=Mus musculus OX=10090 GN=Adsl PE=1 SV=2	Adsl	140	24	0	58	24	484	54.8	7.27	396.45	24	cell organization and biogenesis;metabolic process;response to stimulus	cytosol;mitochondrion	catalytic activity		Pf00206, Pf10397	11564	ENSMUSG00000022407.9	15	Purine metabolism; Alanine, aspartate and glutamate metabolism; Metabolic pathways	Purine ribonucleoside monophosphate biosynthesis	Purine metabolism; Nucleotide Metabolism	9	1.54949e+08	1.57881e+08	1.75014e+08	1.75513e+08	1.86889e+08	1.67101e+08	1.5943e+08	1.5974e+08	1.57314e+08	2.39563e+08	2.36042e+08	2.21116e+08	High	High	High	High	High	High	High	High	High	High
High	IsMasterProtein	Q91VR5	Ddx1	ATP-dependent RNA helicase DDX1 OS=Mus musculus OX=10090 GN=Ddx1 PE=1 SV=1	Ddx1	139	24	0	43	24	740	82.4	7.21	370.39	24	development;metabolic process;regulation of biological process;response to stimulus	cytoplasm;cytosol;membrane;nucleus	catalytic activity;DNA binding;nucleotide binding;protein binding;RNA binding	chromatin2;complex	Pf00270, Pf00271, Pf00622	104721	ENSMUSG00000037149.9	12			mRNA processing	1	1.0059e+09	8.85387e+08	8.62962e+08	9.26418e+08	7.49667e+08	8.36912e+08	9.09279e+08	7.79779e+08	8.29422e+08	7.08917e+08	7.59895e+08	5.92629e+08	High	High	High	High	High	High	High	High	High	High
High	IsMasterProtein	Q61081	Cdc37	Hsp90 co-chaperone Cdc37 OS=Mus musculus OX=10090 GN=Cdc37 PE=1 SV=1	Cdc37	138	24	0	54	24	379	44.6	5.34	266.29	24	metabolic process;regulation of biological process	cytoplasm;cytosol	catalytic activity;enzyme regulator activity;protein binding		Pf03234, Pf04111, Pf08564, Pf08565, Pf10211	12539	ENSMUSG00000019471.10	9	PI3K-Akt signaling pathway	Downregulation of ERBB2 signaling	TNF-alpha NF-kB Signaling Pathway; Focal Adhesion-PI3K-Akt-mTOR-signaling pathway	7	4.55069e+08	4.51752e+08	4.20834e+08	3.57337e+08	4.36854e+08	4.92008e+08	5.72653e+08	5.34858e+08	5.37918e+08	3.51218e+08	3.82578e+08	3.7411e+08	High	High	High	High	High	High	High	High	High	High
High	IsMasterProtein	O09131	Gsto1	Glutathione S-transferase omega-1 OS=Mus musculus OX=10090 GN=Gsto1 PE=1 SV=2	Gsto1	133	24	0	65	24	240	27.5	7.36	220.64	24	metabolic process;regulation of biological process;response to stimulus	cytoplasm;cytosol;membrane	antioxidant activity;catalytic activity;protein binding			14873	ENSMUSG00000025068.7	19	Platinum drug resistance; Metabolism of xenobiotics by cytochrome P450; Drug metabolism - cytochrome P450; Glutathione metabolism; Chemical carcinogenesis	Glutathione conjugation; Methylation	Metapathway biotransformation; Myometrial Relaxation and Contraction Pathways	12	1.03631e+09	1.04209e+09	1.07693e+09	1.06006e+09	9.86201e+08	8.43211e+08	1.22306e+09	1.136e+09	1.21267e+09	7.93812e+08	7.8746e+08	9.0519e+08	High	High	High	High	High	High	High	High	High	High
High	IsMasterProtein	O55143	Atp2a2	Sarcoplasmic/endoplasmic reticulum calcium ATPase 2 OS=Mus musculus OX=10090 GN=Atp2a2 PE=1 SV=2	Atp2a2	131	24	0	26	24	1044	114.8	5.34	289	24	cell organization and biogenesis;cellular homeostasis;regulation of biological process;response to stimulus;transport	cytoplasm;endoplasmic reticulum;membrane	catalytic activity;metal ion binding;nucleotide binding;protein binding;transporter activity	cell differentiation	Pf00122, Pf00689, Pf00690, Pf00702, Pf08282, Pf12710, Pf13246	11938	ENSMUSG00000029467.15	5	Calcium signaling pathway; Arrhythmogenic right ventricular cardiomyopathy (ARVC); cAMP signaling pathway; Thyroid hormone signaling pathway; Hypertrophic cardiomyopathy (HCM); Alzheimer's disease; cGMP-PKG signaling pathway; Dilated cardiomyopathy; Adrenergic signaling in cardiomyocytes; Pancreatic secretion; Cardiac muscle contraction	Ion transport by P-type ATPases; Ion homeostasis; Reduction of cytosolic Ca++ levels	Alzheimers Disease; Myometrial Relaxation and Contraction Pathways; Calcium Regulation in the Cardiac Cell	24	2.31622e+08	2.33605e+08	2.53972e+08	1.93224e+08	2.10993e+08	2.00611e+08	2.80922e+08	2.90062e+08	2.78294e+08	212820813	2.22169e+08	2.03734e+08	High	High	High	High	High	High	High	High	High	High
High	IsMasterProtein	Q93092	Taldo1	Transaldolase OS=Mus musculus OX=10090 GN=Taldo1 PE=1 SV=2	Taldo1	126	24	0	59	24	337	37.4	7.03	250.78	24	metabolic process	cytoplasm;cytosol;nucleus	catalytic activity		Pf00923	21351	ENSMUSG00000025503.5	7	Biosynthesis of amino acids; Pentose phosphate pathway; Metabolic pathways; Carbon metabolism	Pentose phosphate pathway (hexose monophosphate shunt); Insulin effects increased synthesis of Xylulose-5-Phosphate	Pentose Phosphate Pathway	10	7.65435e+08	8.01397e+08	7.55522e+08	5.91438e+08	5.00249e+08	5.92643e+08	4.98831e+08	4.99323e+08	4.54413e+08	4.96758e+08	4.63247e+08	5.0344e+08	High	High	High	High	High	High	High	High	High	High
High	IsMasterProtein	P24527	Lta4h	Leukotriene A-4 hydrolase OS=Mus musculus OX=10090 GN=Lta4h PE=1 SV=4	Lta4h	126	24	0	46	24	611	69	6.42	253.6	24	metabolic process	cytoplasm;cytosol;nucleus	catalytic activity;metal ion binding;protein binding;RNA binding		Pf01433, Pf09127, Pf13485	16993	ENSMUSG00000015889.8	10	Arachidonic acid metabolism; Metabolic pathways	Neutrophil degranulation; Synthesis of Leukotrienes (LT) and Eoxins (EX)	Eicosanoid Synthesis	11	4.06616e+08	3.80308e+08	4.20577e+08	2.43878e+08	2.5443e+08	2.77494e+08	3.50995e+08	3.77215e+08	3.62917e+08	2.34908e+08	2.39337e+08	2.59122e+08	High	High	High	High	High	High	High	High	High	High
High	IsMasterProtein	Q3U1J4	Ddb1	DNA damage-binding protein 1 OS=Mus musculus OX=10090 GN=Ddb1 PE=1 SV=2	Ddb1	122	24	0	27	24	1140	126.8	5.26	315.6	24	cell organization and biogenesis;metabolic process;regulation of biological process;response to stimulus	cytoplasm;nucleus	DNA binding;protein binding	chromatin2;complex;complex;cell differentiation;cell division-cycle-apoptotic	Pf03178, Pf10433	13194	ENSMUSG00000024740.9	19	Nucleotide excision repair; Ubiquitin mediated proteolysis; Viral carcinogenesis; Hepatitis B	Dual incision in TC-NER; Recognition of DNA damage by PCNA-containing replication complex; Dual Incision in GG-NER; DNA Damage Recognition in GG-NER; Formation of Incision Complex in GG-NER; Neddylation; Formation of TC-NER Pre-Incision Complex; Gap-filling DNA repair synthesis and ligation in TC-NER	PluriNetWork	20	1.35496e+08	1.34214e+08	1.35165e+08	1.49745e+08	1.60378e+08	1.5248e+08	1.55483e+08	1.47019e+08	1.55083e+08	2.30422e+08	2.19538e+08	2.2103e+08	High	High	High	High	High	High	High	High	High	High
High	IsMasterProtein	O55222	Ilk	Integrin-linked protein kinase OS=Mus musculus OX=10090 GN=Ilk PE=1 SV=2	Ilk	121	24	0	55	24	452	51.3	8.07	242.19	24	cell organization and biogenesis;cellular component movement;metabolic process;regulation of biological process;response to stimulus	cytoplasm;cytosol;membrane	catalytic activity;nucleotide binding;protein binding;signal transducer activity	cell differentiation;cell division-cycle-apoptotic	Pf00023, Pf00069, Pf07714, Pf12796, Pf13606, Pf13637, Pf13857	16202	ENSMUSG00000030890.16	7	Bacterial invasion of epithelial cells; Endometrial cancer; PPAR signaling pathway; Axon guidance; Focal adhesion	Localization of the PINCH-ILK-PARVIN complex to focal adhesions	Estrogen signaling; PPAR signaling pathway; Primary Focal Segmental Glomerulosclerosis FSGS; Factors and pathways affecting insulin-like growth factor (IGF1)-Akt signaling; Eukaryotic Transcription Initiation; Integrin-mediated Cell Adhesion; Focal Adhesion	16	4.12281e+08	3.96739e+08	3.85045e+08	3.28191e+08	3.19437e+08	3.61847e+08	4.01465e+08	4.11428e+08	4.1357e+08	4.03069e+08	3.81919e+08	3.94361e+08	High	High	High	High	High	High	High	High	High	High
High	IsMasterProtein	Q3U0V1	Khsrp	Far upstream element-binding protein 2 OS=Mus musculus OX=10090 GN=Khsrp PE=1 SV=2	Khsrp	113	24	0	46	27	748	76.7	7.33	245.75	27	metabolic process;regulation of biological process;response to stimulus;transport	cytoplasm;cytosol;membrane;nucleus	DNA binding;RNA binding		Pf00013, Pf07650, Pf09005, Pf13014	16549	ENSMUSG00000007670.9	17		KSRP (KHSRP) binds and destabilizes mRNA		3	2.68731e+08	2.67865e+08	2.35517e+08	1.32141e+08	8.01465e+07	2.18405e+08	2.61901e+08	2.469e+08	2.7657e+08	2.6357e+08	3.30347e+08	2.63258e+08	High	High	High	High	High	High	High	High	High	High
High	IsMasterProtein	F8VQC1	Srp72	Signal recognition particle subunit SRP72 OS=Mus musculus OX=10090 GN=Srp72 PE=1 SV=1	Srp72	108	24	0	45	24	671	74.6	9.23	249.2	24	cell organization and biogenesis;response to stimulus;transport	cytoplasm;endoplasmic reticulum	protein binding;RNA binding		Pf08492, Pf12895, Pf13424, Pf14559	66661	ENSMUSG00000036323.14	5	Protein export	Translation; SRP-dependent cotranslational protein targeting to membrane		4	2.87865e+08	3.25532e+08	2.47908e+08	1.90101e+08	1.65618e+08	2.0997e+08	2.6412e+08	2.83047e+08	2.74576e+08	2.7912e+08	2.53581e+08	2.60098e+08	High	High	High	High	High	High	High	High	High	High
High	IsMasterProtein	Q91VH2	Snx9	Sorting nexin-9 OS=Mus musculus OX=10090 GN=Snx9 PE=1 SV=1	Snx9	105	24	0	49	24	595	66.5	5.52	248.55	24	cell division;cell organization and biogenesis;regulation of biological process;transport	cytoplasm;cytosol;Golgi;membrane	protein binding	complex;cell differentiation;cell division-cycle-apoptotic	Pf00018, Pf00787, Pf07653, Pf10456, Pf14604	66616	ENSMUSG00000002365.9	17		Clathrin-mediated endocytosis; Golgi Associated Vesicle Biogenesis		6	1.73785e+08	1.84434e+08	1.3308e+08	1.47205e+08	1.53522e+08	1.14286e+08	2.98781e+08	2.78913e+08	2.41416e+08	3.29346e+08	2.83122e+08	3.15273e+08	High	High	High	High	High	High	High	High	High	High
High	IsMasterProtein	Q91VD9	Ndufs1	NADH-ubiquinone oxidoreductase 75 kDa subunit, mitochondrial OS=Mus musculus OX=10090 GN=Ndufs1 PE=1 SV=2	Ndufs1	102	24	0	40	24	727	79.7	5.72	244.67	24	cell organization and biogenesis;metabolic process;transport	membrane;mitochondrion	catalytic activity;metal ion binding	cell differentiation;cell division-cycle-apoptotic	Pf00111, Pf00384, Pf09326, Pf10588, Pf13510	227197	ENSMUSG00000025968.16	1	Non-alcoholic fatty liver disease (NAFLD); Alzheimer's disease; Metabolic pathways; Oxidative phosphorylation; Huntington's disease; Parkinson's disease	Complex I biogenesis	Oxidative phosphorylation; Electron Transport Chain	13	1.60839e+08	1.54051e+08	1.68096e+08	1.15481e+08	1.45535e+08	1.07576e+08	7.45425e+07	8.57239e+07	8.75271e+07	1.79611e+08	1.36623e+08	1.82494e+08	High	High	High	High	High	High	High	High	High	High
High	IsMasterProtein	A0A0R4J1Q0	Edc4	Enhancer of mRNA-decapping protein 4 OS=Mus musculus OX=10090 GN=Edc4 PE=1 SV=1	Edc4	92	24	0	29	24	1390	150.6	5.68	234.79	24	metabolic process	cytoplasm;membrane;nucleus	protein binding		Pf00400	234699	ENSMUSG00000036270.16	8		mRNA decay by 5' to 3' exoribonuclease		3	9.51038e+07	1.19922e+08	1.09403e+08	9.7249e+07	8.30537e+07	9.0238e+07	1.08437e+08	1.08081e+08	1.20179e+08	1.3207e+08	1.4175e+08	1.35923e+08	High	High	High	High	High	High	High	High	High	High
High	IsMasterProtein	Q8BMA6	Srp68	Signal recognition particle subunit SRP68 OS=Mus musculus OX=10090 GN=Srp68 PE=1 SV=2	Srp68	86	24	0	44	24	625	70.5	8.57	157.26	24	cell organization and biogenesis;response to stimulus;transport	cytoplasm;cytosol;endoplasmic reticulum;nucleus	protein binding;RNA binding			217337	ENSMUSG00000020780.15	11	Protein export	Translation; SRP-dependent cotranslational protein targeting to membrane	mRNA processing	5	1.81464e+08	1.72765e+08	1.66452e+08	1.35159e+08	1.34352e+08	1.25138e+08	1.42582e+08	1.37714e+08	1.43735e+08	1.47203e+08	1.50747e+08	1.28684e+08	High	High	High	High	High	High	High	High	High	High
High	IsMasterProtein	A0A494BBB0		Calpain-1 catalytic subunit (Fragment) OS=Mus musculus OX=10090 GN=Capn1 PE=1 SV=1	Capn1	76	24	0	38	24	699	80.3	5.87	162.06	24												0	1.48167e+08	1.42164e+08	1.42549e+08	1.3738e+08	1.37283e+08	1.26699e+08	1.02043e+08	1.10663e+08	1.02458e+08	1.00397e+08	1.31889e+08	1.25911e+08	High	High	High	High	High	High	High	High	High	High
High	IsMasterProtein	Q99JY9	Actr3	Actin-related protein 3 OS=Mus musculus OX=10090 GN=Actr3 PE=1 SV=3	Actr3	217	23	0	59	23	418	47.3	5.88	514.09	23	cell differentiation;cell division;cell organization and biogenesis;cellular component movement;regulation of biological process;response to stimulus	cytoplasm;cytoskeleton;membrane	nucleotide binding;protein binding;structural molecule activity	complex;cell differentiation;cell division-cycle-apoptotic	Pf00022	74117	ENSMUSG00000026341.16	1		RHO GTPases Activate WASPs and WAVEs; Clathrin-mediated endocytosis; EPHB-mediated forward signaling; Regulation of actin dynamics for phagocytic cup formation		15	5.35986e+08	5.51727e+08	5.25222e+08	4.33456e+08	3.94794e+08	4.62849e+08	3.52813e+08	3.53184e+08	3.60693e+08	6.43207e+08	5.08966e+08	5.94631e+08	High	High	High	High	High	High	High	High	High	High
High	IsMasterProtein	O88569	Hnrnpa2b1	Heterogeneous nuclear ribonucleoproteins A2/B1 OS=Mus musculus OX=10090 GN=Hnrnpa2b1 PE=1 SV=2	Hnrnpa2b1	216	23	0	63	25	353	37.4	8.95	503.24	25	cell organization and biogenesis;metabolic process;regulation of biological process;transport	chromosome;cytoplasm;extracellular;membrane;nucleus;spliceosomal complex	DNA binding;protein binding;RNA binding	chromatin2	Pf00076, Pf13893, Pf14259	53379	ENSMUSG00000004980.16	6		mRNA Splicing - Major Pathway	mRNA processing	5	5.55628e+08	4.91259e+08	5.56803e+08	7.38848e+08	9.40501e+08	6.07562e+08	6.09159e+08	5.31947e+08	5.43213e+08	5.62739e+08	5.41675e+08	5.07671e+08	High	High	High	High	High	High	High	High	High	High
High	IsMasterProtein	Q9CZU6	Cs	Citrate synthase, mitochondrial OS=Mus musculus OX=10090 GN=Cs PE=1 SV=1	Cs	211	23	0	47	23	464	51.7	8.57	552.96	23	metabolic process	mitochondrion;nucleus;organelle lumen	catalytic activity;RNA binding		Pf00285	12974	ENSMUSG00000005683.8	10	Citrate cycle (TCA cycle); 2-Oxocarboxylic acid metabolism; Metabolic pathways; Carbon metabolism; Biosynthesis of amino acids; Glyoxylate and dicarboxylate metabolism	Citric acid cycle (TCA cycle)	TCA Cycle	11	1.68618e+09	1.64359e+09	1.82311e+09	1.58426e+09	1.5502e+09	1.49645e+09	1.54799e+09	1.69294e+09	1.64431e+09	1.29777e+09	1.29195e+09	1.31992e+09	High	High	High	High	High	High	High	High	High	High
High	IsMasterProtein	P30416	Fkbp4	Peptidyl-prolyl cis-trans isomerase FKBP4 OS=Mus musculus OX=10090 GN=Fkbp4 PE=1 SV=5	Fkbp4	165	23	0	52	23	458	51.5	5.72	364.5	23	cell organization and biogenesis;metabolic process;regulation of biological process;response to stimulus;transport	cytoplasm;cytoskeleton;cytosol;mitochondrion;nucleus	catalytic activity;nucleotide binding;protein binding;RNA binding	cell differentiation	Pf00254, Pf00515, Pf07719, Pf13414, Pf13424, Pf13432, Pf14559	14228	ENSMUSG00000030357.10	6	Estrogen signaling pathway	Attenuation phase; HSP90 chaperone cycle for steroid hormone receptors (SHR)		7	3.96758e+08	3.8362e+08	3.45675e+08	3.57805e+08	3.31499e+08	3.68008e+08	3.08463e+08	2.74634e+08	3.00835e+08	3.98999e+08	3.85832e+08	3.86117e+08	High	High	High	High	High	High	High	High	High	High
High	IsMasterProtein	Q6ZWN5	Rps9	40S ribosomal protein S9 OS=Mus musculus OX=10090 GN=Rps9 PE=1 SV=3	Rps9	164	23	0	70	23	194	22.6	10.65	281.2	23	metabolic process;regulation of biological process	cytoplasm;membrane;nucleus;ribosome	RNA binding;structural molecule activity;translation regulator activity	cell differentiation	Pf00163, Pf01479	76846	ENSMUSG00000006333.14	7	Ribosome	L13a-mediated translational silencing of Ceruloplasmin expression; Nonsense Mediated Decay (NMD) independent of the Exon Junction Complex (EJC); Nonsense Mediated Decay (NMD) enhanced by the Exon Junction Complex (EJC); Ribosomal scanning and start codon recognition; GTP hydrolysis and joining of the 60S ribosomal subunit; Formation of a pool of free 40S subunits; Major pathway of rRNA processing…	mRNA processing	21	2.36319e+09	2.42502e+09	2.26153e+09	2.55329e+09	2.27059e+09	2.50045e+09	2.36099e+09	2.56358e+09	2.24159e+09	2.03918e+09	1.81684e+09	2.01698e+09	High	High	High	High	High	High	High	High	High	High
High	IsMasterProtein	P32921	Wars	Tryptophan--tRNA ligase, cytoplasmic OS=Mus musculus OX=10090 GN=Wars1 PE=1 SV=2	Wars1	155	23	0	59	23	481	54.3	6.89	354.58	23	metabolic process;regulation of biological process	cytoplasm;cytosol;nucleus	catalytic activity;enzyme regulator activity;nucleotide binding;protein binding		Pf00458, Pf00579	22375	ENSMUSG00000021266.16	12	Aminoacyl-tRNA biosynthesis		Tryptophan metabolism	2	3.27076e+08	3.21915e+08	3.51767e+08	3.95177e+08	4.34983e+08	3.88911e+08	2.62453e+08	3.0875e+08	3.39137e+08	2.32984e+08	2.32249e+08	2.25989e+08	High	High	High	High	High	High	High	High	High	High
High	IsMasterProtein	E9Q1S3		Protein transport protein SEC23 OS=Mus musculus OX=10090 GN=Sec23a PE=1 SV=1	Sec23a	154	23	0	48	27	736	82.9	7.46	333.55	27	transport	cytoplasm;membrane	metal ion binding		Pf00626, Pf04810, Pf04811, Pf04815, Pf08033		ENSMUSG00000020986.13	12				0	4.31359e+08	3.88004e+08	4.02202e+08	2.57001e+08	2.94774e+08	3.17413e+08	5.1781e+08	4.73914e+08	4.75531e+08	2.58791e+08	2.75962e+08	2.7063e+08	High	High	High	High	High	High	High	High	High	High
High	IsMasterProtein	Q99L47	St13	Hsc70-interacting protein OS=Mus musculus OX=10090 GN=St13 PE=1 SV=1	St13	142	23	0	43	23	371	41.6	5.26	295.27	23	cell organization and biogenesis;metabolic process;regulation of biological process	cytoplasm;cytosol	nucleotide binding;protein binding		Pf00515, Pf13371, Pf13414, Pf13424, Pf13431, Pf13432	70356	ENSMUSG00000022403.14	15				0	9.47509e+08	9.21507e+08	8.40365e+08	5.62748e+08	3.35775e+08	7.9156e+08	8.37903e+08	8.65733e+08	8.03445e+08	1.42467e+09	1.14884e+09	1.11204e+09	High	High	High	High	High	High	High	High	High	High
High	IsMasterProtein	Q9WVJ2	Psmd13	26S proteasome non-ATPase regulatory subunit 13 OS=Mus musculus OX=10090 GN=Psmd13 PE=1 SV=1	Psmd13	125	23	0	66	23	376	42.8	5.71	282.57	23	cell organization and biogenesis;metabolic process	cytosol;membrane;nucleus;proteasome	catalytic activity;protein binding;structural molecule activity	cell division-cycle-apoptotic	Pf01399	23997	ENSMUSG00000025487.15	7	Epstein-Barr virus infection; Proteasome	The role of GTSE1 in G2/M progression after G2 checkpoint; CDT1 association with the CDC6:ORC:origin complex; Ubiquitin Mediated Degradation of Phosphorylated Cdc25A; RUNX1 regulates transcription of genes involved in differentiation of HSCs; Degradation of beta-catenin by the destruction complex; Autodegradation of the E3 ubiquitin ligase COP1; UCH proteinases; MAPK6/MAPK4 signaling; SCF-beta-Tr…	TNF-alpha NF-kB Signaling Pathway; Proteasome Degradation	130	3.50004e+08	3.29392e+08	3.86163e+08	3.11311e+08	3.19031e+08	2.74874e+08	2.74231e+08	2.76424e+08	2.6477e+08	2.69379e+08	2.40279e+08	2.74698e+08	High	High	High	High	High	High	High	High	High	High
High	IsMasterProtein	P54775	Psmc4	26S proteasome regulatory subunit 6B OS=Mus musculus OX=10090 GN=Psmc4 PE=1 SV=2	Psmc4	122	23	0	63	24	418	47.4	5.21	303.1	24	metabolic process;regulation of biological process;response to stimulus	cytoplasm;cytosol;membrane;nucleus;proteasome	catalytic activity;nucleotide binding;protein binding;RNA binding		Pf00004, Pf00006, Pf00910, Pf01057, Pf01078, Pf05496, Pf07724, Pf07726, Pf07728, Pf13191	23996	ENSMUSG00000030603.16	7	Epstein-Barr virus infection; Proteasome	The role of GTSE1 in G2/M progression after G2 checkpoint; CDT1 association with the CDC6:ORC:origin complex; Ubiquitin Mediated Degradation of Phosphorylated Cdc25A; RUNX1 regulates transcription of genes involved in differentiation of HSCs; Degradation of beta-catenin by the destruction complex; Autodegradation of the E3 ubiquitin ligase COP1; UCH proteinases; MAPK6/MAPK4 signaling; SCF-beta-Tr…	Proteasome Degradation	128	3.63742e+08	3.56803e+08	3.801e+08	2.90318e+08	3.3363e+08	2.86537e+08	3.15712e+08	2.98073e+08	3.00717e+08	3.02081e+08	2.99626e+08	3.2723e+08	High	High	High	High	High	High	High	High	High	High
High	IsMasterProtein	Q8R550	Sh3kbp1	SH3 domain-containing kinase-binding protein 1 OS=Mus musculus OX=10090 GN=Sh3kbp1 PE=1 SV=1	Sh3kbp1	117	23	0	39	23	709	78.1	7.55	257.41	23	cell death;cell organization and biogenesis;cellular component movement;regulation of biological process;transport	cytoplasm;cytoskeleton;membrane	protein binding	cell differentiation;cell division-cycle-apoptotic	Pf00018, Pf07653, Pf14604, Pf14931	58194	ENSMUSG00000040990.17	X	Endocytosis	Antigen activates B Cell Receptor (BCR) leading to generation of second messengers; EGFR downregulation; Reelin signalling pathway; Cargo recognition for clathrin-mediated endocytosis; Negative regulation of MET activity	Kit Receptor Signaling Pathway; EGFR1 Signaling Pathway	20	3.63537e+08	3.67418e+08	3.98184e+08	3.22129e+08	3.30263e+08	2.62571e+08	3.20632e+08	3.17906e+08	3.2156e+08	1.6507e+08	1.60056e+08	1.60126e+08	High	High	High	High	High	High	High	High	High	High
High	IsMasterProtein	Q3UJB0	Sf3b2	Splicing factor 3b, subunit 2 OS=Mus musculus OX=10090 GN=Sf3b2 PE=1 SV=1	Sf3b2	95	23	0	36	23	878	98.1	5.62	200.06	23	metabolic process	nucleus;spliceosomal complex	protein binding;RNA binding		Pf02037, Pf04037, Pf04046	319322	ENSMUSG00000024853.9	19	Spliceosome	mRNA Splicing - Major Pathway; mRNA Splicing - Minor Pathway	mRNA processing	7	1.03502e+08	1.24023e+08	1.04744e+08	9.53683e+07	1.141e+08	1.19682e+08	1.08252e+08	1.14632e+08	1.06983e+08	1.27657e+08	1.24287e+08	1.46386e+08	High	High	High	High	High	High	High	High	High	High
High	IsMasterProtein	Q99KK7	Dpp3	Dipeptidyl peptidase 3 OS=Mus musculus OX=10090 GN=Dpp3 PE=1 SV=2	Dpp3	95	23	0	38	23	738	82.8	5.38	223.34	23	metabolic process	cytoplasm;cytosol;membrane	catalytic activity;metal ion binding		Pf03571	75221	ENSMUSG00000063904.3	19				0	2.21744e+08	2.18395e+08	2.17403e+08	2.97002e+08	3.28114e+08	3.15719e+08	1.45158e+08	1.57886e+08	1.54339e+08	1.87935e+08	1.94893e+08	1.95939e+08	High	High	High	High	High	High	High	High	High	High
High	IsMasterProtein	Q8R1Q8	Dync1li1	Cytoplasmic dynein 1 light intermediate chain 1 OS=Mus musculus OX=10090 GN=Dync1li1 PE=1 SV=1	Dync1li1	93	23	0	48	24	523	56.6	6.42	208.62	24	cell division;cell organization and biogenesis;cellular component movement;metabolic process;regulation of biological process;response to stimulus;transport	chromosome;cytoplasm;cytoskeleton;endosome;membrane;vacuole	catalytic activity;motor activity;nucleotide binding;protein binding;RNA binding	cell differentiation;cell division-cycle-apoptotic	Pf00005, Pf05783, Pf10662	235661	ENSMUSG00000032435.9	9	Salmonella infection; Phagosome; Vasopressin-regulated water reabsorption	COPI-mediated anterograde transport; Neutrophil degranulation; HSP90 chaperone cycle for steroid hormone receptors (SHR); Amplification of signal from unattached kinetochores via a MAD2 inhibitory signal; Resolution of Sister Chromatid Cohesion; Separation of Sister Chromatids; COPI-independent Golgi-to-ER retrograde traffic; RHO GTPases Activate Formins; MHC class II antigen presentation		38	1.97692e+08	1.84255e+08	1.89662e+08	1.85522e+08	1.58283e+08	1.81902e+08	1.73243e+08	1.59399e+08	1.50465e+08	1.79889e+08	1.70027e+08	1.67712e+08	High	High	High	High	High	High	High	High	High	High
High	IsMasterProtein	O08810	Eftud2	116 kDa U5 small nuclear ribonucleoprotein component OS=Mus musculus OX=10090 GN=Eftud2 PE=1 SV=1	Eftud2	87	23	0	36	24	971	109.3	5	187.83	24	metabolic process	cytosol;membrane;nucleus;spliceosomal complex	catalytic activity;nucleotide binding;protein binding;RNA binding		Pf00009, Pf00679, Pf03144, Pf03764, Pf14492	20624	ENSMUSG00000020929.14	11	Spliceosome	mRNA Splicing - Major Pathway; mRNA Splicing - Minor Pathway	mRNA processing	7	9.0796e+07	8.59324e+07	9.91695e+07	1.13182e+08	1.42152e+08	1.23346e+08	8.38765e+07	9.70454e+07	8.6587e+07	1.08081e+08	1.16214e+08	1.058e+08	High	High	High	High	High	High	High	High	High	High
High	IsMasterProtein	Q04750	Top1	DNA topoisomerase 1 OS=Mus musculus OX=10090 GN=Top1 PE=1 SV=2	Top1	84	23	0	32	23	767	90.8	9.33	156.4	23	cell division;cell organization and biogenesis;metabolic process;regulation of biological process;response to stimulus	chromosome;cytoplasm;nucleus	catalytic activity;DNA binding;nucleotide binding;protein binding;RNA binding	chromatin2;cell differentiation;cell division-cycle-apoptotic	Pf01028, Pf02919, Pf14370	21969	ENSMUSG00000070544.6	2		SUMOylation of DNA replication proteins		5	8.92441e+08	7.78381e+08	8.20517e+08	1.26713e+09	1.20458e+09	1.30483e+09	1.31397e+09	1.26246e+09	1.28653e+09	7.50148e+08	7.03649e+08	6.12002e+08	High	High	High	High	High	High	High	High	High	High
High	IsMasterProtein	Q921K2	Parp1	Poly [ADP-ribose] polymerase OS=Mus musculus OX=10090 GN=Parp1 PE=1 SV=1	Parp1	77	23	0	29	23	1014	112.7	8.95	161.38	23	cell death;cell organization and biogenesis;metabolic process;regulation of biological process;response to stimulus	cytoplasm;membrane;mitochondrion;nucleus	catalytic activity;DNA binding;metal ion binding;nucleotide binding;protein binding;RNA binding	chromatin2;complex;cell differentiation;cell division-cycle-apoptotic	Pf00533, Pf00644, Pf00645, Pf02877, Pf05406, Pf08063	11545	ENSMUSG00000026496.11	1	Base excision repair; Apoptosis; NF-kappa B signaling pathway	HDR through MMEJ (alt-NHEJ); DNA Damage Recognition in GG-NER; Formation of Incision Complex in GG-NER; Downregulation of SMAD2/3:SMAD4 transcriptional activity; Dual Incision in GG-NER; POLB-Dependent Long Patch Base Excision Repair; SUMOylation of DNA damage response and repair proteins	PluriNetWork; FAS pathway and Stress induction of HSP regulation	31	7.31493e+07	8.44652e+07	7.40873e+07	9.09181e+07	1.03787e+08	6.40605e+07	8.61305e+07	7.77288e+07	4.90244e+07	1.41087e+08	1.43382e+08	1.64671e+08	High	High	Peak Found	High	High	High	High	High	High	High
High	IsMasterProtein	Q8CGF7	Tcerg1	Transcription elongation regulator 1 OS=Mus musculus OX=10090 GN=Tcerg1 PE=1 SV=2	Tcerg1	55	23	0	23	23	1100	123.7	8.65	108.81	23	metabolic process;regulation of biological process	nucleus	protein binding;RNA binding	complex	Pf00397, Pf01846, Pf13949	56070	ENSMUSG00000024498.15	18	Spliceosome			1	2.54037e+08	2.39829e+08	2.12636e+08	2.02133e+08	1.74191e+08	2.54623e+08	2.44179e+08	2.29785e+08	2.14822e+08	3.20818e+08	3.13517e+08	3.14356e+08	High	Peak Found	High	High	High	High	High	High	High	High
High	IsMasterProtein	A0A0A0MQ79	Prrc2c	Protein PRRC2C OS=Mus musculus OX=10090 GN=Prrc2c PE=1 SV=1	Prrc2c	51	23	0	14	24	2844	310.5	9.1	89.63	24	cell differentiation	membrane	protein binding;RNA binding	cell differentiation	Pf07001	226562	ENSMUSG00000040225.15	1				0	6.8622e+07	7.79971e+07	7.50786e+07	7.65802e+07	6.75261e+07	8.35747e+07	7.29196e+07	8.29874e+07	7.48983e+07	7.43475e+07	6.48092e+07	6.18056e+07	High	High	High	High	High	High	High	High	High	High
High	IsMasterProtein	P35700	Prdx1	Peroxiredoxin-1 OS=Mus musculus OX=10090 GN=Prdx1 PE=1 SV=1	Prdx1	466	22	0	79	24	199	22.2	8.12	977.96	24	cell proliferation;cellular homeostasis;defense response;metabolic process;regulation of biological process;response to stimulus	cytoplasm;cytosol;mitochondrion;nucleus;organelle lumen	antioxidant activity;catalytic activity;protein binding;RNA binding	chromatin2;complex;cell differentiation	Pf00578, Pf08534, Pf10417	18477	ENSMUSG00000028691.12	4	Peroxisome	Detoxification of Reactive Oxygen Species; TP53 Regulates Metabolic Genes		9	3.61273e+09	3.65948e+09	3.60613e+09	2.6713e+09	2.54359e+09	2.41597e+09	2.38419e+09	2.35381e+09	2.37e+09	2.51166e+09	2.23356e+09	2.56337e+09	High	High	High	High	High	High	High	High	High	High
High	IsMasterProtein	P62082	Rps7	40S ribosomal protein S7 OS=Mus musculus OX=10090 GN=Rps7 PE=2 SV=1	Rps7	364	22	0	75	22	194	22.1	10.1	1118.12	22	cell differentiation;metabolic process;regulation of biological process	cytoplasm;cytoskeleton;membrane;nucleus;ribosome	protein binding;RNA binding;structural molecule activity	cell differentiation;cell division-cycle-apoptotic	Pf01251	20115	ENSMUSG00000061477.3	12	Ribosome	L13a-mediated translational silencing of Ceruloplasmin expression; Nonsense Mediated Decay (NMD) independent of the Exon Junction Complex (EJC); Nonsense Mediated Decay (NMD) enhanced by the Exon Junction Complex (EJC); Ribosomal scanning and start codon recognition; GTP hydrolysis and joining of the 60S ribosomal subunit; Formation of a pool of free 40S subunits; Major pathway of rRNA processing…	Cytoplasmic Ribosomal Proteins; mRNA processing	22	1.3753e+09	1.36482e+09	1.32693e+09	1.5386e+09	1.96055e+09	1.7493e+09	1.35097e+09	1.30329e+09	1.36277e+09	1.37548e+09	1.38679e+09	1.23672e+09	High	High	High	High	High	High	High	High	High	High
High	IsMasterProtein	P62242	Rps8; Gm15501	40S ribosomal protein S8 OS=Mus musculus OX=10090 GN=Rps8 PE=1 SV=2	Rps8	305	22	0	74	22	208	24.2	10.32	668.36	22	metabolic process	cytoplasm;cytosol;endoplasmic reticulum;membrane;nucleus;ribosome	RNA binding;structural molecule activity		Pf01201	20116; 100040298	ENSMUSG00000047675.15	4; 7	Ribosome	L13a-mediated translational silencing of Ceruloplasmin expression; Nonsense Mediated Decay (NMD) independent of the Exon Junction Complex (EJC); Nonsense Mediated Decay (NMD) enhanced by the Exon Junction Complex (EJC); Ribosomal scanning and start codon recognition; GTP hydrolysis and joining of the 60S ribosomal subunit; Formation of a pool of free 40S subunits; SRP-dependent cotranslational pr…	Cytoplasmic Ribosomal Proteins	18	2.13795e+09	2.24656e+09	2.03542e+09	2.64076e+09	2.32509e+09	2.20776e+09	2.08946e+09	1.95127e+09	1.85406e+09	2.12579e+09	2.01164e+09	1.87629e+09	High	High	High	High	High	High	High	High	High	High
High	IsMasterProtein	Q922I7	Ptbp1	Polypyrimidine tract-binding protein 1 OS=Mus musculus OX=10090 GN=Ptbp1 PE=1 SV=1	Ptbp1	293	22	0	62	28	555	59.3	9.16	787.59	28	metabolic process;regulation of biological process	cytoplasm;membrane;nucleus	catalytic activity;DNA binding;protein binding;RNA binding	cell differentiation	Pf00076, Pf13893, Pf14259	19205	ENSMUSG00000006498.16	10		mRNA Splicing - Major Pathway; FGFR2 alternative splicing	mRNA processing	10	5.35598e+08	6.44072e+08	7.32823e+08	6.89351e+08	8.48488e+08	6.38516e+08	5.6764e+08	5.3282e+08	6.0223e+08	7.55837e+08	5.88401e+08	6.25269e+08	High	High	High	High	High	High	High	High	High	High
High	IsMasterProtein	P62259	Ywhae	14-3-3 protein epsilon OS=Mus musculus OX=10090 GN=Ywhae PE=1 SV=1	Ywhae	238	22	0	84	25	255	29.2	4.74	477.27	25	cellular component movement;cellular homeostasis;metabolic process;regulation of biological process;response to stimulus;transport	cytoplasm;cytosol;membrane;mitochondrion;nucleus	catalytic activity;protein binding;RNA binding	complex;cell differentiation	Pf00244	22627	ENSMUSG00000020849.13	11	Viral carcinogenesis; Neurotrophin signaling pathway; Epstein-Barr virus infection; PI3K-Akt signaling pathway; Oocyte meiosis; Cell cycle; Hippo signaling pathway	Activation of BAD and translocation to mitochondria ; Loss of Nlp from mitotic centrosomes; Recruitment of NuMA to mitotic centrosomes; TP53 Regulates Metabolic Genes; Signaling by Hippo; Translocation of GLUT4 to the plasma membrane; Anchoring of the basal body to the plasma membrane; Regulation of HSF1-mediated heat shock response; AURKA Activation by TPX2; RHO GTPases activate PKNs; Recruitmen…	TNF-alpha NF-kB Signaling Pathway; Myometrial Relaxation and Contraction Pathways; Alpha6-Beta4 Integrin Signaling Pathway; Calcium Regulation in the Cardiac Cell	61	7.17108e+08	7.39795e+08	7.42313e+08	6.12931e+08	6.63193e+08	7.87905e+08	6.07175e+08	6.52497e+08	5.9142e+08	5.66783e+08	5.68878e+08	5.36528e+08	High	High	High	High	High	High	High	High	High	High
High	IsMasterProtein	P62918	Rpl8	60S ribosomal protein L8 OS=Mus musculus OX=10090 GN=Rpl8 PE=1 SV=2	Rpl8	207	22	0	67	22	257	28	11.03	498.01	22	metabolic process;response to stimulus	cytoplasm;membrane;ribosome	protein binding;RNA binding;structural molecule activity		Pf00181, Pf03947	26961	ENSMUSG00000003970.8	15	Ribosome	L13a-mediated translational silencing of Ceruloplasmin expression; Nonsense Mediated Decay (NMD) independent of the Exon Junction Complex (EJC); Nonsense Mediated Decay (NMD) enhanced by the Exon Junction Complex (EJC); GTP hydrolysis and joining of the 60S ribosomal subunit; Formation of a pool of free 40S subunits; Major pathway of rRNA processing in the nucleolus and cytosol; SRP-dependent cot…	Cytoplasmic Ribosomal Proteins; TNF-alpha NF-kB Signaling Pathway; mRNA processing	19	1.73441e+09	1.90673e+09	2.00184e+09	2.20696e+09	2.10249e+09	2.17728e+09	1.78492e+09	1.91593e+09	1.76188e+09	1.80351e+09	1.98486e+09	1.90023e+09	High	High	High	High	High	High	High	High	High	High
High	IsMasterProtein	Q9DAV6	Serpinb9b	R86 OS=Mus musculus OX=10090 GN=Serpinb9b PE=1 SV=1	Serpinb9b	179	22	0	67	28	377	42.7	6.67	355.16	28	regulation of biological process	cytoplasm	enzyme regulator activity;protein binding		Pf00079	20706	ENSMUSG00000021403.2	13	Amoebiasis			1	3.95174e+08	3.33801e+08	3.3053e+08	5.74943e+08	5.58534e+08	5.32752e+08	1.20483e+08	9.8922e+07	1.21337e+08	3.61654e+08	4.14317e+08	3.82021e+08	High	High	High	High	High	High	High	High	High	High
High	IsMasterProtein	Q8BFR5	Tufm	Elongation factor Tu, mitochondrial OS=Mus musculus OX=10090 GN=Tufm PE=1 SV=1	Tufm	177	22	0	57	22	452	49.5	7.56	380.78	22	metabolic process;response to stimulus	membrane;mitochondrion	catalytic activity;nucleotide binding;RNA binding		Pf00009, Pf03143, Pf03144	233870	ENSMUSG00000073838.10	7				0	4.38513e+08	4.23777e+08	4.7721e+08	4.67924e+08	4.13573e+08	3.97161e+08	4.84604e+08	4.44356e+08	4.57054e+08	4.61894e+08	4.90064e+08	3.88035e+08	High	High	High	High	High	High	High	High	High	High
High	IsMasterProtein	Q9WV32	Arpc1b	Actin-related protein 2/3 complex subunit 1B OS=Mus musculus OX=10090 GN=Arpc1b PE=1 SV=4	Arpc1b	176	22	0	65	24	372	41	8.35	415.14	24	cell organization and biogenesis;regulation of biological process;response to stimulus	cytoplasm;cytoskeleton	protein binding;structural molecule activity	complex	Pf00400	11867	ENSMUSG00000029622.16	5	Regulation of actin cytoskeleton; Fc gamma R-mediated phagocytosis; Bacterial invasion of epithelial cells; Salmonella infection; Endocytosis	RHO GTPases Activate WASPs and WAVEs; EPHB-mediated forward signaling; Regulation of actin dynamics for phagocytic cup formation	Microglia Pathogen Phagocytosis Pathway	18	5.59745e+08	5.84986e+08	5.9847e+08	4.35178e+08	4.27661e+08	4.70721e+08	3.83306e+08	3.79964e+08	3.59721e+08	478248347	5.17323e+08	5.53196e+08	High	High	High	High	High	High	High	High	High	High
High	IsMasterProtein	P29758	Oat	Ornithine aminotransferase, mitochondrial OS=Mus musculus OX=10090 GN=Oat PE=1 SV=1	Oat	159	22	0	69	22	439	48.3	6.62	371.74	22	cell organization and biogenesis;metabolic process	cytoplasm;mitochondrion;organelle lumen	catalytic activity;protein binding		Pf00202	18242	ENSMUSG00000030934.9	7	Arginine and proline metabolism; Metabolic pathways	Amino acid synthesis and interconversion (transamination)		5	3.38799e+08	3.59736e+08	3.303e+08	2.44574e+08	2.34993e+08	2.44879e+08	3.24177e+08	3.66136e+08	3.57718e+08	3.54504e+08	3.16632e+08	3.35059e+08	High	High	High	High	High	High	High	High	High	High
High	IsMasterProtein	Q8CAY6	Acat2	Acetyl-CoA acetyltransferase, cytosolic OS=Mus musculus OX=10090 GN=Acat2 PE=1 SV=2	Acat2	146	22	0	73	22	397	41.3	7.5	386.86	22	metabolic process;regulation of biological process	cytoplasm;cytosol;mitochondrion;nucleus	catalytic activity		Pf00108, Pf00109, Pf02803, Pf08541	110460	ENSMUSG00000023832.13	17	Fat digestion and absorption; Synthesis and degradation of ketone bodies; Terpenoid backbone biosynthesis; Tryptophan metabolism; Glyoxylate and dicarboxylate metabolism; Butanoate metabolism; Fatty acid metabolism; Lysine degradation; Metabolic pathways; Carbon metabolism; Valine, leucine and isoleucine degradation; Propanoate metabolism; Pyruvate metabolism; Fatty acid degradation	Cholesterol biosynthesis		18	1.82946e+08	1.77109e+08	1.70253e+08	2.24343e+08	2.60133e+08	2.59687e+08	3.31749e+08	3.75764e+08	3.7836e+08	3.60912e+08	5.08418e+08	3.9666e+08	High	High	High	High	High	High	High	High	High	High
High	IsMasterProtein	Q8QZT1	Acat1	Acetyl-CoA acetyltransferase, mitochondrial OS=Mus musculus OX=10090 GN=Acat1 PE=1 SV=1	Acat1	136	22	0	62	22	424	44.8	8.51	344.57	22	cell organization and biogenesis;metabolic process;response to stimulus	membrane;mitochondrion;organelle lumen	catalytic activity;metal ion binding;protein binding		Pf00108, Pf00109, Pf02803	110446	ENSMUSG00000032047.5	9	Synthesis and degradation of ketone bodies; Lysine degradation; Pyruvate metabolism; Butanoate metabolism; Metabolic pathways; Carbon metabolism; Tryptophan metabolism; Propanoate metabolism; Fatty acid metabolism; Fatty acid degradation; Terpenoid backbone biosynthesis; Glyoxylate and dicarboxylate metabolism; Valine, leucine and isoleucine degradation	Synthesis of Ketone Bodies; Utilization of Ketone Bodies; Branched-chain amino acid catabolism	Fatty Acid Beta Oxidation; Synthesis and Degradation of Ketone Bodies; Tryptophan metabolism	23	1.9431e+08	1.9925e+08	2.32477e+08	1.97373e+08	1.99899e+08	1.89091e+08	1.92183e+08	2.00947e+08	2.18668e+08	4.08319e+08	3.80226e+08	3.60459e+08	High	High	High	High	High	High	High	High	High	High
High	IsMasterProtein	P62196	Psmc5	26S proteasome regulatory subunit 8 OS=Mus musculus OX=10090 GN=Psmc5 PE=1 SV=1	Psmc5	134	22	0	67	24	406	45.6	7.55	316.49	24	metabolic process;regulation of biological process;response to stimulus	cytoplasm;membrane;nucleus;proteasome	catalytic activity;nucleotide binding;protein binding;RNA binding		Pf00004, Pf00910, Pf01057, Pf01078, Pf05496, Pf06068, Pf06414, Pf07724, Pf07726, Pf07728, Pf13191, Pf13207, Pf13401	19184	ENSMUSG00000020708.12	11	Epstein-Barr virus infection; Proteasome	The role of GTSE1 in G2/M progression after G2 checkpoint; CDT1 association with the CDC6:ORC:origin complex; Ubiquitin Mediated Degradation of Phosphorylated Cdc25A; RUNX1 regulates transcription of genes involved in differentiation of HSCs; Degradation of beta-catenin by the destruction complex; Autodegradation of the E3 ubiquitin ligase COP1; UCH proteinases; MAPK6/MAPK4 signaling; SCF-beta-Tr…	Proteasome Degradation	128	1.86485e+08	1.80702e+08	2.07159e+08	1.80028e+08	1.96755e+08	1.71145e+08	1.52128e+08	1.60833e+08	1.81493e+08	175986294	1.77038e+08	1.96147e+08	High	High	High	High	High	High	High	High	High	High
High	IsMasterProtein	P51174	Acadl	Long-chain specific acyl-CoA dehydrogenase, mitochondrial OS=Mus musculus OX=10090 GN=Acadl PE=1 SV=2	Acadl	131	22	0	47	22	430	47.9	8.31	268.26	22	cell organization and biogenesis;metabolic process;regulation of biological process;response to stimulus	membrane;mitochondrion;organelle lumen	catalytic activity;nucleotide binding		Pf00441, Pf02770, Pf02771, Pf08028	11363		1	Fatty acid metabolism; Metabolic pathways; Fatty acid degradation; PPAR signaling pathway		Fatty Acid Beta Oxidation; PPAR signaling pathway; Mitochondrial LC-Fatty Acid Beta-Oxidation	7	4.03006e+08	4.11071e+08	4.42391e+08	4.5342e+08	4.04277e+08	4.37666e+08	3.79225e+08	3.41002e+08	3.96954e+08	3.59115e+08	3.10166e+08	3.23776e+08	High	High	High	High	High	High	High	High	High	High
High	IsMasterProtein	Q8BH64	Ehd2	EH domain-containing protein 2 OS=Mus musculus OX=10090 GN=Ehd2 PE=1 SV=1	Ehd2	120	22	0	49	24	543	61.1	6.51	297.44	24	cell organization and biogenesis;regulation of biological process;transport	cytoplasm;cytoskeleton;cytosol;endosome;membrane	catalytic activity;metal ion binding;nucleotide binding;protein binding	cell differentiation	Pf00350, Pf01926, Pf12763	259300	ENSMUSG00000074364.6	7	Endocytosis	Factors involved in megakaryocyte development and platelet production	Insulin Signaling	4	2.49494e+08	2.49971e+08	2.45875e+08	2.15789e+08	2.31134e+08	2.46224e+08	2.62094e+08	2.29815e+08	2.64368e+08	2.78347e+08	2.64837e+08	2.99704e+08	High	High	High	High	High	High	High	High	High	High
High	IsMasterProtein	P70698	Ctps	CTP synthase 1 OS=Mus musculus OX=10090 GN=Ctps1 PE=1 SV=2	Ctps1	119	22	0	46	23	591	66.6	6.58	256.88	23	cell proliferation;metabolic process	membrane	catalytic activity;nucleotide binding;protein binding	cell differentiation	Pf00117, Pf06418, Pf07722	51797	ENSMUSG00000028633.7	4	Pyrimidine metabolism; Metabolic pathways	Interconversion of nucleotide di- and triphosphates		5	2.07662e+08	2.38553e+08	2.35238e+08	2.60969e+08	2.31865e+08	2.65409e+08	2.1976e+08	2.07953e+08	2.19897e+08	2.00434e+08	2.04149e+08	1.78262e+08	High	High	High	High	High	High	High	High	High	High
High	IsMasterProtein	Q99LF4	D10Wsu52e; Rtcb	RNA-splicing ligase RtcB homolog OS=Mus musculus OX=10090 GN=Rtcb PE=1 SV=1	Rtcb	119	22	0	52	22	505	55.2	7.23	262.88	22	metabolic process	cytoplasm;cytosol;membrane;nucleus	catalytic activity;metal ion binding;nucleotide binding;protein binding;RNA binding		Pf01139	28088	ENSMUSG00000001783.3	10				0	3.83267e+08	3.85277e+08	3.87134e+08	3.60471e+08	3.4467e+08	3.01636e+08	4.31979e+08	4.10498e+08	4.18255e+08	3.54716e+08	3.39019e+08	3.64718e+08	High	High	High	High	High	High	High	High	High	High
High	IsMasterProtein	P37804	Tagln	Transgelin OS=Mus musculus OX=10090 GN=Tagln PE=1 SV=3	Tagln	119	22	0	95	22	201	22.6	8.81	216.83	22	cell differentiation;cell organization and biogenesis	cytoplasm	protein binding	cell differentiation	Pf00307, Pf00402	21345	ENSMUSG00000032085.5	9				0	4.63359e+08	5.39136e+08	4.05994e+08	1.37545e+08	1.69294e+08	1.34052e+08	8.75452e+08	7.82105e+08	8.05524e+08	5.69688e+08	6.58924e+08	5.42119e+08	High	High	High	High	High	High	High	High	High	High
High	IsMasterProtein	Q9WUA2	Farsb	Phenylalanine--tRNA ligase beta subunit OS=Mus musculus OX=10090 GN=Farsb PE=1 SV=2	Farsb	107	22	0	39	22	589	65.7	7.12	219.3	22	cell organization and biogenesis;metabolic process	cytoplasm;membrane	catalytic activity;metal ion binding;nucleotide binding;RNA binding		Pf03483, Pf03484	23874	ENSMUSG00000026245.16	1	Aminoacyl-tRNA biosynthesis			1	2.58675e+08	2.45929e+08	2.79289e+08	3.13453e+08	3.11924e+08	2.95308e+08	2.74068e+08	2.88252e+08	2.43159e+08	2.68565e+08	2.7411e+08	2.58589e+08	High	High	High	High	High	High	High	High	High	High
High	IsMasterProtein	Q8C8U0	Ppfibp1	Liprin-beta-1 OS=Mus musculus OX=10090 GN=Ppfibp1 PE=1 SV=3	Ppfibp1	97	22	0	32	22	969	108.5	5.49	269.11	22	cell organization and biogenesis;cellular component movement;metabolic process;regulation of biological process		catalytic activity;motor activity;protein binding;structural molecule activity	cell division-cycle-apoptotic	Pf00038, Pf00536, Pf01576, Pf04111, Pf04156, Pf05483, Pf05557, Pf05622, Pf05667, Pf05701, Pf05911, Pf07647, Pf09789, Pf12128, Pf13166, Pf13851	67533	ENSMUSG00000016487.15	6		Receptor-type tyrosine-protein phosphatases		3	9.9017e+07	1.10133e+08	9.53159e+07	7.79343e+07	9.33397e+07	8.06792e+07	9.57063e+07	9.72415e+07	9.63955e+07	1.48765e+08	1.34982e+08	1.50451e+08	High	High	High	High	High	High	High	High	High	High
High	IsMasterProtein	Q6P542	Abcf1	ATP-binding cassette sub-family F member 1 OS=Mus musculus OX=10090 GN=Abcf1 PE=1 SV=1	Abcf1	88	22	0	33	22	837	94.9	6.51	206.47	22	metabolic process;regulation of biological process	cytoplasm;cytosol;membrane;nucleus;ribosome	catalytic activity;nucleotide binding;RNA binding;translation regulator activity		Pf00005, Pf13304	224742	ENSMUSG00000038762.15	17		ABC-family proteins mediated transport		2	1.70369e+08	1.92773e+08	2.03216e+08	1.67578e+08	1.59175e+08	1.49675e+08	1.95122e+08	1.93134e+08	1.82309e+08	2.00503e+08	2.08781e+08	1.97378e+08	High	High	High	High	High	High	High	High	High	High
High	IsMasterProtein	D3Z7P3	Gls	Glutaminase kidney isoform, mitochondrial OS=Mus musculus OX=10090 GN=Gls PE=1 SV=1	Gls	86	22	0	47	22	674	73.9	7.99	216.58	22	cell communication;cell organization and biogenesis;metabolic process;regulation of biological process;response to stimulus	cytoplasm;cytosol;mitochondrion;organelle lumen	catalytic activity;protein binding		Pf04960, Pf12796	14660	ENSMUSG00000026103.14	1	Proximal tubule bicarbonate reclamation; MicroRNAs in cancer; Central carbon metabolism in cancer; Metabolic pathways; D-Glutamine and D-glutamate metabolism; Glutamatergic synapse; GABAergic synapse; Arginine biosynthesis; Alanine, aspartate and glutamate metabolism	TP53 Regulates Metabolic Genes; Glutamate Neurotransmitter Release Cycle; Amino acid synthesis and interconversion (transamination)		21	1.43671e+08	1.43698e+08	1.53416e+08	1.65719e+08	1.8056e+08	1.41941e+08	1.1343e+08	1.05704e+08	1.0873e+08	1.76786e+08	1.99481e+08	1.96006e+08	High	High	High	High	High	High	High	High	High	High
High	IsMasterProtein	Q7M739	Tpr	Nuclear pore complex-associated intranuclear coiled-coil protein TPR OS=Mus musculus OX=10090 GN=Tpr PE=1 SV=1	Tpr	63	22	0	14	22	2357	266.8	5.01	127.37	22	cell division;metabolic process;regulation of biological process;response to stimulus;transport	chromosome;cytoplasm;cytoskeleton;Golgi;membrane;nucleus	catalytic activity;motor activity;protein binding;RNA binding;structural molecule activity;transporter activity	chromatin2;cell differentiation;cell division-cycle-apoptotic	Pf00038, Pf01496, Pf01576, Pf02463, Pf04111, Pf04156, Pf07926, Pf08317, Pf09726, Pf12128, Pf13166, Pf14915, Pf15070	108989	ENSMUSG00000006005.17	1				0	3.79751e+07	3.60724e+07	4.78581e+07	8.86436e+07	6.49225e+07	7.02264e+07	5.88448e+07	5.66581e+07	6.34539e+07	4.57743e+07	3.8151e+07	3.96992e+07	High	High	High	High	High	High	High	High	High	High
High	IsMasterProtein	P27046	Man2a1	Alpha-mannosidase 2 OS=Mus musculus OX=10090 GN=Man2a1 PE=1 SV=2	Man2a1	51	22	0	24	22	1150	131.5	8.03	100.42	22	cell organization and biogenesis;metabolic process;regulation of biological process	Golgi;membrane	catalytic activity;metal ion binding	cell differentiation	Pf01074, Pf03065, Pf07748, Pf09261	17158	ENSMUSG00000024085.13	17	N-Glycan biosynthesis; Metabolic pathways	Reactions specific to the complex N-glycan synthesis pathway		8	6.51317e+07	7.66128e+07	7.9849e+07	7.24798e+07	5.52728e+07	5.8682e+07	6.69757e+07	6.3876e+07	7.32734e+07	1.3978e+08	1.61507e+08	1.70892e+08	High	High	High	High	High	High	High	High	High	High
High	IsMasterProtein	Q8VEM8	Slc25a3	Phosphate carrier protein, mitochondrial OS=Mus musculus OX=10090 GN=Slc25a3 PE=1 SV=1	Slc25a3	302	21	0	58	21	357	39.6	9.26	672.14	21	transport	membrane;mitochondrion	protein binding;transporter activity		Pf00153	18674	ENSMUSG00000061904.12	10				0	2.12617e+09	2.10011e+09	2.15098e+09	1.94131e+09	1.89283e+09	1.85657e+09	1.98663e+09	2.01149e+09	2.04652e+09	1.71612e+09	1.70586e+09	1.89168e+09	High	High	High	High	High	High	High	High	High	High
High	IsMasterProtein	Q922R8	Pdia6	Protein disulfide-isomerase A6 OS=Mus musculus OX=10090 GN=Pdia6 PE=1 SV=3	Pdia6	250	21	0	51	21	440	48.1	5.14	624.16	21	cellular homeostasis;metabolic process;regulation of biological process;response to stimulus;transport	cytosol;endoplasmic reticulum;membrane;organelle lumen	catalytic activity	cell division-cycle-apoptotic	Pf00085, Pf13098, Pf13848, Pf13899, Pf13905	71853		12	Protein processing in endoplasmic reticulum			1	8.77018e+08	9.1129e+08	8.39242e+08	8.47426e+08	8.18872e+08	9.04272e+08	1.10974e+09	1.11867e+09	1.07126e+09	1.22564e+09	1.12319e+09	1.08115e+09	High	High	High	High	High	High	High	High	High	High
High	IsMasterProtein	P62751	Rpl23a	60S ribosomal protein L23a OS=Mus musculus OX=10090 GN=Rpl23a PE=1 SV=1	Rpl23a	204	21	0	68	21	156	17.7	10.45	486.4	21	cell organization and biogenesis;metabolic process	nucleus;ribosome	protein binding;RNA binding;structural molecule activity		Pf00276, Pf03939	268449	ENSMUSG00000058546.8	11	Ribosome		Cytoplasmic Ribosomal Proteins	2	1.28859e+09	1.41204e+09	1.42304e+09	1.45396e+09	1.4002e+09	1.33117e+09	1.34319e+09	1.40829e+09	1.32173e+09	1.50392e+09	1.28747e+09	1.30219e+09	High	High	High	High	High	High	High	High	High	High
High	IsMasterProtein	P14131	Rps16-ps2; Rps16	40S ribosomal protein S16 OS=Mus musculus OX=10090 GN=Rps16 PE=1 SV=4	Rps16	194	21	0	84	21	146	16.4	10.21	374.99	21	metabolic process	membrane;ribosome	RNA binding;structural molecule activity		Pf00380	100039355; 20055	ENSMUSG00000037563.15	5; 7	Ribosome	L13a-mediated translational silencing of Ceruloplasmin expression; Nonsense Mediated Decay (NMD) independent of the Exon Junction Complex (EJC); Nonsense Mediated Decay (NMD) enhanced by the Exon Junction Complex (EJC); Ribosomal scanning and start codon recognition; GTP hydrolysis and joining of the 60S ribosomal subunit; Formation of a pool of free 40S subunits; SRP-dependent cotranslational pr…	Cytoplasmic Ribosomal Proteins	18	2.4485e+09	2.49031e+09	2.47451e+09	2.53149e+09	2.63148e+09	2.41493e+09	2.4307e+09	2.46726e+09	2.46646e+09	1.94221e+09	2.26637e+09	2.1025e+09	High	High	High	High	High	High	High	High	High	High
High	IsMasterProtein	P62717	Rpl18a	60S ribosomal protein L18a OS=Mus musculus OX=10090 GN=Rpl18a PE=1 SV=1	Rpl18a	183	21	0	70	21	176	20.7	10.71	291.83	21	metabolic process;response to stimulus	membrane;ribosome	RNA binding;structural molecule activity		Pf01775	76808	ENSMUSG00000045128.9	8	Ribosome	L13a-mediated translational silencing of Ceruloplasmin expression; Nonsense Mediated Decay (NMD) independent of the Exon Junction Complex (EJC); Nonsense Mediated Decay (NMD) enhanced by the Exon Junction Complex (EJC); GTP hydrolysis and joining of the 60S ribosomal subunit; Formation of a pool of free 40S subunits; Major pathway of rRNA processing in the nucleolus and cytosol; SRP-dependent cot…	Cytoplasmic Ribosomal Proteins	17	1.50748e+09	1.72415e+09	1.74417e+09	2.06462e+09	1.93889e+09	1.65285e+09	1.27033e+09	1.30549e+09	1.34571e+09	1.53175e+09	1.68482e+09	1.52016e+09	High	High	High	High	High	High	High	High	High	High
High	IsMasterProtein	Q9CPY7	Lap3	Cytosol aminopeptidase OS=Mus musculus OX=10090 GN=Lap3 PE=1 SV=3	Lap3	182	21	0	51	21	519	56.1	7.72	454.36	21	metabolic process	cytoplasm;cytosol;mitochondrion;nucleus	catalytic activity;metal ion binding		Pf00883, Pf02789	66988	ENSMUSG00000039682.12	5	Arginine and proline metabolism; Metabolic pathways; Glutathione metabolism			3	4.54194e+08	4.48266e+08	4.31415e+08	1.9263e+08	1.87112e+08	2.52013e+08	4.14308e+08	4.07078e+08	4.06695e+08	3.47767e+08	3.19552e+08	3.44094e+08	High	High	High	High	High	High	High	High	High	High
High	IsMasterProtein	P62281	Rps11	40S ribosomal protein S11 OS=Mus musculus OX=10090 GN=Rps11 PE=1 SV=3	Rps11	168	21	0	73	21	158	18.4	10.3	325.22	21	cell differentiation;metabolic process	cytoplasm;membrane;ribosome	RNA binding;structural molecule activity	cell differentiation	Pf00366	27207	ENSMUSG00000003429.11	7	Ribosome	L13a-mediated translational silencing of Ceruloplasmin expression; Nonsense Mediated Decay (NMD) independent of the Exon Junction Complex (EJC); Nonsense Mediated Decay (NMD) enhanced by the Exon Junction Complex (EJC); Ribosomal scanning and start codon recognition; GTP hydrolysis and joining of the 60S ribosomal subunit; Formation of a pool of free 40S subunits; SRP-dependent cotranslational pr…	Cytoplasmic Ribosomal Proteins; TNF-alpha NF-kB Signaling Pathway; mRNA processing	20	2.37359e+09	2.32697e+09	2.29741e+09	2.36667e+09	2.26089e+09	2.37421e+09	1.96396e+09	2.03243e+09	1.878e+09	2.20699e+09	2.16634e+09	2.20679e+09	High	High	High	High	High	High	High	High	High	High
High	IsMasterProtein	P61255	Rpl26; Gm15772	60S ribosomal protein L26 OS=Mus musculus OX=10090 GN=Rpl26 PE=1 SV=1	Rpl26	151	21	0	77	21	145	17.2	10.55	263.38	21	metabolic process;regulation of biological process;response to stimulus	cytoplasm;membrane;ribosome	protein binding;RNA binding;structural molecule activity	cell differentiation;cell division-cycle-apoptotic	Pf00467	19941; 100034726	ENSMUSG00000060938.14	11; 5	Ribosome	L13a-mediated translational silencing of Ceruloplasmin expression; Nonsense Mediated Decay (NMD) independent of the Exon Junction Complex (EJC); Nonsense Mediated Decay (NMD) enhanced by the Exon Junction Complex (EJC); GTP hydrolysis and joining of the 60S ribosomal subunit; Formation of a pool of free 40S subunits; Major pathway of rRNA processing in the nucleolus and cytosol; SRP-dependent cot…	Cytoplasmic Ribosomal Proteins; mRNA processing	18	1.85588e+09	1.85959e+09	1.82321e+09	2.15274e+09	2.16799e+09	2.10572e+09	1.77385e+09	1.84312e+09	1.76548e+09	1.75684e+09	1.90875e+09	1.80134e+09	High	High	High	High	High	High	High	High	High	High
High	IsMasterProtein	P97807	Fh1	Fumarate hydratase, mitochondrial OS=Mus musculus OX=10090 GN=Fh PE=1 SV=3	Fh	149	21	0	53	21	507	54.3	9.04	375.03	21	metabolic process	cytoplasm;mitochondrion	catalytic activity		Pf00206, Pf10415	14194	ENSMUSG00000026526.14	1	Pathways in cancer; Carbon metabolism; Citrate cycle (TCA cycle); Renal cell carcinoma; Metabolic pathways; Pyruvate metabolism	Citric acid cycle (TCA cycle)	TCA Cycle; Amino Acid metabolism	12	2.97265e+08	2.61935e+08	2.52676e+08	3.19769e+08	2.65975e+08	2.84608e+08	2.31825e+08	2.33422e+08	2.38631e+08	3.80514e+08	4.33538e+08	4.00909e+08	High	High	High	High	High	High	High	High	High	High
High	IsMasterProtein	P60122	Ruvbl1	RuvB-like 1 OS=Mus musculus OX=10090 GN=Ruvbl1 PE=1 SV=1	Ruvbl1	145	21	0	56	21	456	50.2	6.42	342.74	21	cell division;cell organization and biogenesis;metabolic process;regulation of biological process;response to stimulus	cytosol;nucleus	catalytic activity;nucleotide binding;protein binding	chromatin2;complex;complex;cell differentiation;cell division-cycle-apoptotic	Pf00004, Pf01078, Pf01695, Pf05496, Pf06068, Pf06414, Pf07726, Pf13191, Pf13238, Pf13245, Pf13481	56505	ENSMUSG00000030079.15	6	Wnt signaling pathway	DNA Damage Recognition in GG-NER; Ub-specific processing proteases; UCH proteinases; Deposition of new CENPA-containing nucleosomes at the centromere; Formation of the beta-catenin:TCF transactivating complex	Wnt Signaling Pathway NetPath	19	2.46788e+08	2.30653e+08	2.47449e+08	2.28635e+08	2.36018e+08	2.05613e+08	3.15407e+08	3.36812e+08	3.30332e+08	2.03155e+08	1.76492e+08	1.93125e+08	High	High	High	High	High	High	High	High	High	High
High	IsMasterProtein	Q99JI4	Psmd6	26S proteasome non-ATPase regulatory subunit 6 OS=Mus musculus OX=10090 GN=Psmd6 PE=1 SV=1	Psmd6	144	21	0	48	21	389	45.5	5.52	314.25	21	metabolic process;regulation of biological process	proteasome	enzyme regulator activity;protein binding		Pf01399, Pf10602	66413	ENSMUSG00000021737.3	14	Epstein-Barr virus infection; Proteasome	The role of GTSE1 in G2/M progression after G2 checkpoint; CDT1 association with the CDC6:ORC:origin complex; Ubiquitin Mediated Degradation of Phosphorylated Cdc25A; RUNX1 regulates transcription of genes involved in differentiation of HSCs; Degradation of beta-catenin by the destruction complex; Autodegradation of the E3 ubiquitin ligase COP1; UCH proteinases; MAPK6/MAPK4 signaling; SCF-beta-Tr…	TNF-alpha NF-kB Signaling Pathway; Proteasome Degradation	130	3.28198e+08	4.07272e+08	4.0382e+08	3.16286e+08	3.22814e+08	3.06027e+08	3.22503e+08	3.1694e+08	3.57038e+08	2.94166e+08	3.18355e+08	3.10746e+08	High	High	High	High	High	High	High	High	High	High
High	IsMasterProtein	P45376	Akr1b3	Aldo-keto reductase family 1 member B1 OS=Mus musculus OX=10090 GN=Akr1b1 PE=1 SV=3	Akr1b1	141	21	0	71	22	316	35.7	7.18	258.12	22	metabolic process;regulation of biological process;response to stimulus	cytoplasm;cytosol;vacuole	catalytic activity	cell differentiation;cell division-cycle-apoptotic	Pf00248	11677	ENSMUSG00000001642.18	6	Galactose metabolism; Glycerolipid metabolism; Fructose and mannose metabolism; Pentose and glucuronate interconversions; Metabolic pathways	Pregnenolone biosynthesis; Fructose biosynthesis	Metapathway biotransformation; Polyol pathway	15	1.66513e+09	1.63216e+09	1.84263e+09	1.71336e+09	1.87777e+09	1.84595e+09	1.48636e+09	1.53143e+09	1.57866e+09	6.40288e+08	6.46817e+08	6.03252e+08	High	High	High	High	High	High	High	High	High	High
High	IsMasterProtein	O70194	Eif3d	Eukaryotic translation initiation factor 3 subunit D OS=Mus musculus OX=10090 GN=Eif3d PE=1 SV=2	Eif3d	134	21	0	46	21	548	63.9	6.05	294.4	21	cell organization and biogenesis;metabolic process;regulation of biological process	cytoplasm;membrane	RNA binding		Pf05091	55944	ENSMUSG00000016554.8	15	RNA transport	Formation of a pool of free 40S subunits; L13a-mediated translational silencing of Ceruloplasmin expression; Ribosomal scanning and start codon recognition; Formation of the ternary complex, and subsequently, the 43S complex; Translation initiation complex formation; GTP hydrolysis and joining of the 60S ribosomal subunit	Translation Factors	13	3.58951e+08	3.37989e+08	3.45022e+08	3.41185e+08	3.82148e+08	3.63795e+08	3.5064e+08	3.46307e+08	3.5449e+08	4.16752e+08	4.56802e+08	4.28911e+08	High	High	High	High	High	High	High	High	High	High
High	IsMasterProtein	Q9DBG5	Plin3	Perilipin-3 OS=Mus musculus OX=10090 GN=Plin3 PE=1 SV=1	Plin3	132	21	0	70	21	437	47.2	5.62	358.25	21	transport	cytoplasm;cytosol;endosome;membrane	protein binding		Pf03036	66905	ENSMUSG00000024197.9	17		Retrograde transport at the Trans-Golgi-Network		4	1.8069e+08	1.95429e+08	1.87292e+08	1.48919e+08	1.69241e+08	1.62057e+08	1.88386e+08	1.72485e+08	1.84083e+08	223850952	1.91206e+08	2.239e+08	High	High	High	High	High	High	High	High	High	High
High	IsMasterProtein	P62814	Atp6v1b2	V-type proton ATPase subunit B, brain isoform OS=Mus musculus OX=10090 GN=Atp6v1b2 PE=1 SV=1	Atp6v1b2	126	21	0	58	21	511	56.5	5.81	293.74	21	metabolic process;transport	cytoplasm;cytosol;membrane	catalytic activity;nucleotide binding;transporter activity		Pf00006, Pf00306, Pf02874	11966	ENSMUSG00000006273.14	8	Metabolic pathways; Synaptic vesicle cycle; mTOR signaling pathway; Phagosome; Rheumatoid arthritis; Collecting duct acid secretion; Oxidative phosphorylation	Ion channel transport; ROS, RNS production in phagocytes; Transferrin endocytosis and recycling; Insulin receptor recycling		18	2.36825e+08	2.75949e+08	2.49861e+08	2.19467e+08	2.50799e+08	2.06457e+08	2.10722e+08	2.04843e+08	2.56841e+08	2.53404e+08	2.48394e+08	2.78821e+08	High	High	High	High	High	High	High	High	High	High
High	IsMasterProtein	Q9CPR4	Rpl17	60S ribosomal protein L17 OS=Mus musculus OX=10090 GN=Rpl17 PE=1 SV=3	Rpl17	120	21	0	70	21	184	21.4	10.18	205.39	21	metabolic process;regulation of biological process	nucleus;ribosome	protein binding;RNA binding;structural molecule activity	cell division-cycle-apoptotic	Pf00237	319195		18			Cytoplasmic Ribosomal Proteins	1	7.32796e+08	7.45381e+08	7.47327e+08	1.21164e+09	1.18316e+09	9.81374e+08	7.11571e+08	8.29808e+08	6.76929e+08	1.10064e+09	1.03731e+09	1.01605e+09	High	High	High	High	High	High	High	High	High	High
High	IsMasterProtein	P67778	Phb	Prohibitin OS=Mus musculus OX=10090 GN=Phb PE=1 SV=1	Phb	117	21	0	78	21	272	29.8	5.76	251.43	21	cell differentiation;cell organization and biogenesis;metabolic process;regulation of biological process;response to stimulus	cell surface;cytoplasm;endosome;membrane;mitochondrion;nucleus	DNA binding;protein binding	chromatin2;complex;cell differentiation;cell division-cycle-apoptotic	Pf01145	18673	ENSMUSG00000038845.11	11		RAF activation; Interleukin-20 family signaling; Processing of SMDT1		12	3.62569e+08	3.71877e+08	3.78742e+08	4.21575e+08	4.19747e+08	4.03836e+08	3.33507e+08	4.54469e+08	4.74805e+08	4.50757e+08	3.59014e+08	3.45961e+08	High	High	High	High	High	High	High	High	High	High
High	IsMasterProtein	P05201	Got1	Aspartate aminotransferase, cytoplasmic OS=Mus musculus OX=10090 GN=Got1 PE=1 SV=3	Got1	114	21	0	57	21	413	46.2	7.14	245.28	21	metabolic process;regulation of biological process;response to stimulus	cytoplasm;cytosol;mitochondrion;nucleus;vacuole	catalytic activity		Pf00155	14718	ENSMUSG00000025190.13	19	Alanine, aspartate and glutamate metabolism; Biosynthesis of amino acids; Tyrosine metabolism; Cysteine and methionine metabolism; Metabolic pathways; Phenylalanine metabolism; Carbon metabolism; 2-Oxocarboxylic acid metabolism; Phenylalanine, tyrosine and tryptophan biosynthesis; Arginine biosynthesis; Arginine and proline metabolism	Gluconeogenesis; Amino acid synthesis and interconversion (transamination)	Glycolysis and Gluconeogenesis; Alanine and aspartate metabolism	19	3.82955e+08	3.24194e+08	3.73661e+08	1.3536e+08	2.901e+08	3.68011e+08	2.31624e+08	2.86753e+08	2.97534e+08	1.83939e+08	1.85958e+08	2.34493e+08	High	High	High	High	High	High	High	High	High	High
High	IsMasterProtein	Q9DB77	Uqcrc2	Cytochrome b-c1 complex subunit 2, mitochondrial OS=Mus musculus OX=10090 GN=Uqcrc2 PE=1 SV=1	Uqcrc2	113	21	0	50	21	453	48.2	9.25	249.83	21	metabolic process;transport	membrane;mitochondrion	catalytic activity;metal ion binding;protein binding		Pf00675, Pf05193	67003	ENSMUSG00000030884.12	7	Oxidative phosphorylation; Cardiac muscle contraction; Huntington's disease; Parkinson's disease; Non-alcoholic fatty liver disease (NAFLD); Metabolic pathways; Alzheimer's disease	Respiratory electron transport	Electron Transport Chain	12	2.40662e+08	2.69482e+08	3.35336e+08	2.25717e+08	2.2063e+08	2.13083e+08	2.24803e+08	2.25579e+08	2.28805e+08	2.41674e+08	1.79258e+08	2.33852e+08	High	High	High	High	High	High	High	High	High	High
High	IsMasterProtein	P63005	Pafah1b1	Platelet-activating factor acetylhydrolase IB subunit alpha OS=Mus musculus OX=10090 GN=Pafah1b1 PE=1 SV=2	Pafah1b1	112	21	0	59	21	410	46.6	7.37	250.65	21	cell communication;cell differentiation;cell division;cell organization and biogenesis;cell proliferation;cellular component movement;development;metabolic process;regulation of biological process;response to stimulus;transport	chromosome;cytoplasm;cytoskeleton;cytosol;membrane;nucleus	protein binding	pluripotent;cell differentiation;cell division-cycle-apoptotic	Pf00400, Pf08513, Pf11715	18472	ENSMUSG00000020745.15	11	Ether lipid metabolism; Metabolic pathways	Anchoring of the basal body to the plasma membrane; AURKA Activation by TPX2; Loss of Nlp from mitotic centrosomes; Recruitment of mitotic centrosome proteins and complexes; Regulation of PLK1 Activity at G2/M Transition; Recruitment of NuMA to mitotic centrosomes; Resolution of Sister Chromatid Cohesion; Amplification of signal from unattached kinetochores via a MAD2 inhibitory signal; Separatio…	Wnt Signaling Pathway; Wnt Signaling Pathway and Pluripotency	37	2.50445e+08	2.51672e+08	2.54706e+08	2.38123e+08	2.34255e+08	2.01552e+08	1.86584e+08	1.84632e+08	1.74047e+08	2.20379e+08	1.9163e+08	2.2682e+08	High	High	High	High	High	High	High	High	High	High
High	IsMasterProtein	P35486	Pdha1	Pyruvate dehydrogenase E1 component subunit alpha, somatic form, mitochondrial OS=Mus musculus OX=10090 GN=Pdha1 PE=1 SV=1	Pdha1	110	21	0	54	21	390	43.2	8.19	227.29	21	metabolic process	mitochondrion;nucleus;organelle lumen	catalytic activity		Pf00676	18597	ENSMUSG00000031299.10	X	Metabolic pathways; Central carbon metabolism in cancer; Glycolysis / Gluconeogenesis; Pyruvate metabolism; Carbon metabolism; Glucagon signaling pathway; HIF-1 signaling pathway; Citrate cycle (TCA cycle)	Regulation of pyruvate dehydrogenase (PDH) complex; Signaling by Retinoic Acid; Glyoxylate metabolism and glycine degradation	Glycolysis and Gluconeogenesis; Acetylcholine Synthesis; TCA Cycle	21	3.38034e+08	3.2579e+08	3.66597e+08	2.68823e+08	2.728e+08	3.42438e+08	3.08585e+08	3.15284e+08	3.06776e+08	1.81316e+08	1.73889e+08	1.86428e+08	High	High	High	High	High	High	High	High	High	High
High	IsMasterProtein	Q9CVB6	Arpc2	Actin-related protein 2/3 complex subunit 2 OS=Mus musculus OX=10090 GN=Arpc2 PE=1 SV=3	Arpc2	106	21	0	55	21	300	34.3	7.36	203.19	21	cell organization and biogenesis;regulation of biological process;response to stimulus	cell surface;cytoplasm;cytoskeleton;endosome;membrane	protein binding;structural molecule activity	complex;cell differentiation	Pf04045	76709	ENSMUSG00000006304.14	1	Endocytosis; Salmonella infection; Fc gamma R-mediated phagocytosis; Regulation of actin cytoskeleton; Bacterial invasion of epithelial cells	RHO GTPases Activate WASPs and WAVEs; Clathrin-mediated endocytosis; EPHB-mediated forward signaling; Regulation of actin dynamics for phagocytic cup formation		20	3.44556e+08	3.78491e+08	3.5909e+08	4.19849e+08	3.34402e+08	2.83212e+08	2.89644e+08	2.49881e+08	2.3237e+08	3.20313e+08	5.17646e+08	4.27023e+08	High	High	High	High	High	High	High	High	High	High
High	IsMasterProtein	Q8C0C7	Farsa	Phenylalanine--tRNA ligase alpha subunit OS=Mus musculus OX=10090 GN=Farsa PE=1 SV=1	Farsa	104	21	0	46	21	508	57.6	8.28	237.02	21	cell organization and biogenesis;metabolic process	cytoplasm;membrane	catalytic activity;nucleotide binding;RNA binding		Pf00152, Pf01409, Pf08279	66590	ENSMUSG00000003808.18	8	Aminoacyl-tRNA biosynthesis			1	2.41373e+08	2.44234e+08	2.54636e+08	2.43459e+08	2.2911e+08	1.92973e+08	2.48718e+08	2.50801e+08	2.29107e+08	2.35421e+08	2.62274e+08	2.30326e+08	High	High	High	High	High	High	High	High	High	High
High	IsMasterProtein	Q9DBR1	Xrn2	5'-3' exoribonuclease 2 OS=Mus musculus OX=10090 GN=Xrn2 PE=1 SV=1	Xrn2	96	21	0	28	21	951	108.6	7.59	219.95	21	cell differentiation;cell growth;metabolic process;regulation of biological process;response to stimulus	membrane;nucleus	catalytic activity;DNA binding;metal ion binding;protein binding;RNA binding	cell differentiation	Pf03159	24128	ENSMUSG00000027433.5	2	RNA degradation; Ribosome biogenesis in eukaryotes	Major pathway of rRNA processing in the nucleolus and cytosol	mRNA processing	7	1.90469e+08	2.14294e+08	1.90732e+08	2.93251e+08	3.03811e+08	2.26026e+08	2.34194e+08	2.30637e+08	2.38264e+08	1.30685e+08	1.47165e+08	1.49413e+08	High	High	High	High	High	High	High	High	High	High
High	IsMasterProtein	P70290	Mpp1	55 kDa erythrocyte membrane protein OS=Mus musculus OX=10090 GN=Mpp1 PE=1 SV=1	Mpp1	88	21	0	62	21	466	52.2	7.2	240.58	21	regulation of biological process	cytoskeleton;membrane	protein binding		Pf00018, Pf00595, Pf00625, Pf07653, Pf13180, Pf14604	17524	ENSMUSG00000031402.12	X				0	7.20577e+07	7.11588e+07	7.81152e+07	1.27231e+08	1.13588e+08	1.05764e+08	1.24593e+08	1.28877e+08	1.26258e+08	2.04364e+08	2.23572e+08	2.10072e+08	High	High	High	High	High	High	High	High	High	High
High	IsMasterProtein	Q9WUM4	Coro1c	Coronin-1C OS=Mus musculus OX=10090 GN=Coro1c PE=1 SV=2	Coro1c	83	21	0	54	22	474	53.1	7.08	185.28	22	cell organization and biogenesis;cellular component movement;regulation of biological process;transport	cytoplasm;cytoskeleton;membrane	protein binding	pluripotent;cell differentiation	Pf00400, Pf08953, Pf08954	23790	ENSMUSG00000004530.12	5				0	2.17912e+08	2.15964e+08	2.39181e+08	1.55511e+08	1.85376e+08	1.44728e+08	2.2991e+08	2.47292e+08	2.40756e+08	1.64285e+08	1.27369e+08	1.64982e+08	High	High	High	High	High	High	High	High	High	High
High	IsMasterProtein	Z4YJT3	Larp1	La-related protein 1 OS=Mus musculus OX=10090 GN=Larp1 PE=1 SV=1	Larp1	80	21	0	31	21	1072	121.1	8.79	175.46	21	cell proliferation;metabolic process;regulation of biological process;response to stimulus	cytoplasm;membrane	protein binding;RNA binding;translation regulator activity	cell differentiation	Pf05383	73158	ENSMUSG00000037331.15	11				0	7.52752e+07	7.49644e+07	7.84666e+07	7.62507e+07	9.28543e+07	7.8327e+07	5.93214e+07	6.53778e+07	6.08296e+07	5.94788e+07	5.72105e+07	5.83998e+07	High	High	High	High	High	High	High	High	High	High
High	IsMasterProtein	Q7TMB8	Cyfip1	Cytoplasmic FMR1-interacting protein 1 OS=Mus musculus OX=10090 GN=Cyfip1 PE=1 SV=1	Cyfip1	77	21	0	17	21	1253	145.1	6.9	162.25	21	cell differentiation;cell growth;cell organization and biogenesis;development;regulation of biological process;response to stimulus	cytoplasm	protein binding;RNA binding	complex;cell differentiation	Pf05994, Pf07159	20430	ENSMUSG00000030447.15	7	Regulation of actin cytoskeleton; RNA transport	RHO GTPases Activate WASPs and WAVEs; VEGFA-VEGFR2 Pathway; Neutrophil degranulation; Regulation of actin dynamics for phagocytic cup formation		14	8.53329e+07	8.90656e+07	9.35215e+07	8.41737e+07	1.1648e+08	8.79165e+07	1.03351e+08	1.17784e+08	1.06407e+08	8.86985e+07	8.76273e+07	9.60682e+07	High	High	High	High	High	High	High	High	High	High
High	IsMasterProtein	Q3TEA8	Hp1bp3	Heterochromatin protein 1-binding protein 3 OS=Mus musculus OX=10090 GN=Hp1bp3 PE=1 SV=1	Hp1bp3	75	21	0	32	21	554	60.8	9.7	148.92	21	cell organization and biogenesis;regulation of biological process;response to stimulus	chromosome;nucleus	DNA binding;protein binding	chromatin2;cell differentiation	Pf00538	15441	ENSMUSG00000028759.13	4				0	2.53296e+08	2.32863e+08	2.40415e+08	2.69267e+08	2.3729e+08	2.65684e+08	2.66198e+08	2.93028e+08	2.64787e+08	3.93107e+08	4.2795e+08	4.12282e+08	High	High	High	High	High	High	High	High	High	High
High	IsMasterProtein	Q8BJW6	Eif2a	Eukaryotic translation initiation factor 2A OS=Mus musculus OX=10090 GN=Eif2a PE=1 SV=2	Eif2a	73	21	0	51	21	581	64.4	8.91	157.9	21	cell organization and biogenesis;metabolic process;regulation of biological process;response to stimulus	cytoplasm	protein binding;RNA binding		Pf08662	229317	ENSMUSG00000027810.14	3			IL-6 signaling Pathway	1	1.31937e+08	1.56457e+08	1.30001e+08	1.54411e+08	1.23727e+08	1.30837e+08	1.97534e+08	1.84676e+08	1.75191e+08	1.5276e+08	1.70108e+08	1.60403e+08	High	High	High	High	High	High	High	High	High	High
High	IsMasterProtein	Q61941	Nnt	NAD(P) transhydrogenase, mitochondrial OS=Mus musculus OX=10090 GN=Nnt PE=1 SV=2	Nnt	73	21	0	21	21	1086	113.8	7.64	181.86	21	metabolic process;transport	membrane;mitochondrion	catalytic activity;nucleotide binding		Pf01262, Pf02233, Pf05222, Pf12769	18115		13				0	1.43564e+08	1.73538e+08	1.91458e+08	1.13961e+08	1.24739e+08	1.1876e+08	1.36156e+08	1.28499e+08	1.45826e+08	198025559	1.60524e+08	1.80275e+08	High	High	High	High	High	High	High	High	High	High
High	IsMasterProtein	Q8C7R4	Uba6	Ubiquitin-like modifier-activating enzyme 6 OS=Mus musculus OX=10090 GN=Uba6 PE=1 SV=1	Uba6	72	21	0	26	21	1053	117.9	6.11	169.59	21	metabolic process;response to stimulus	cytoplasm	catalytic activity;nucleotide binding;protein binding	cell differentiation	Pf00899, Pf02134, Pf09358, Pf10585	231380	ENSMUSG00000035898.13	5	Ubiquitin mediated proteolysis	Antigen processing: Ubiquitination & Proteasome degradation; Synthesis of active ubiquitin: roles of E1 and E2 enzymes		9	1.36375e+08	1.59351e+08	1.34399e+08	1.18028e+08	1.24927e+08	1.05688e+08	1.21975e+08	1.40097e+08	1.4523e+08	9.52507e+07	1.00152e+08	1.10329e+08	High	High	High	High	High	High	High	High	High	High
High	IsMasterProtein	D3Z0M9	Ddx23	DEAD (Asp-Glu-Ala-Asp) box polypeptide 23 OS=Mus musculus OX=10090 GN=Ddx23 PE=1 SV=1	Ddx23	67	21	0	29	21	819	95.4	9.58	128.57	21	metabolic process	cytoplasm;nucleus;spliceosomal complex	catalytic activity;DNA binding;nucleotide binding;RNA binding		Pf00270, Pf00271, Pf04851	74351	ENSMUSG00000003360.14	15	Spliceosome	mRNA Splicing - Major Pathway; mRNA Splicing - Minor Pathway		6	6.58574e+07	7.12861e+07	7.23036e+07	7.68616e+07	9.17047e+07	1.0709e+08	1.04273e+08	1.10553e+08	5.95312e+07	1.21609e+08	1.22734e+08	1.11817e+08	High	High	Peak Found	High	High	High	High	High	High	High
High	IsMasterProtein	P28660	Nckap1	Nck-associated protein 1 OS=Mus musculus OX=10090 GN=Nckap1 PE=1 SV=2	Nckap1	64	21	0	26	21	1128	128.7	6.62	140.21	21	cell organization and biogenesis;cellular component movement;regulation of biological process;response to stimulus	cytoplasm;membrane	protein binding	complex	Pf09735	50884	ENSMUSG00000027002.13	2	Regulation of actin cytoskeleton	RHO GTPases Activate WASPs and WAVEs; VEGFA-VEGFR2 Pathway; Regulation of actin dynamics for phagocytic cup formation	Exercise-induced Circadian Regulation; Regulation of Actin Cytoskeleton; Exercise-induced Circadian Regulation	15	1.5263e+08	1.41022e+08	1.47135e+08	1.26278e+08	1.08266e+08	1.07611e+08	1.63627e+08	1.56416e+08	1.68244e+08	1.24214e+08	1.2439e+08	1.19832e+08	High	High	High	High	High	High	High	High	High	High
High	IsMasterProtein	P35235		Tyrosine-protein phosphatase non-receptor type 11 OS=Mus musculus OX=10090 GN=Ptpn11 PE=1 SV=3	Ptpn11	61	21	0	46	21	593	68	7.3	118.94	21												0	6.44516e+07	7.60096e+07	7.72233e+07	7.88777e+07	7.49772e+07	7.44648e+07	8.76993e+07	7.46872e+07	8.2036e+07	8.03478e+07	9.6077e+07	7.73685e+07	High	High	High	High	High	High	High	High	High	High
High	IsMasterProtein	Q9DBR7	Ppp1r12a	Protein phosphatase 1 regulatory subunit 12A OS=Mus musculus OX=10090 GN=Ppp1r12a PE=1 SV=2	Ppp1r12a	54	21	0	24	21	1029	114.9	5.49	116.35	21	cell organization and biogenesis;metabolic process;regulation of biological process;response to stimulus	chromosome;cytoplasm;cytoskeleton;cytosol	catalytic activity;enzyme regulator activity;protein binding	cell division-cycle-apoptotic	Pf00023, Pf03961, Pf12796, Pf13606, Pf13637, Pf13857	17931	ENSMUSG00000019907.10	10	cGMP-PKG signaling pathway; Regulation of actin cytoskeleton; cAMP signaling pathway; Focal adhesion; Vascular smooth muscle contraction; Platelet activation; Proteoglycans in cancer; Oxytocin signaling pathway	RHO GTPases activate PAKs; Regulation of PLK1 Activity at G2/M Transition; RHO GTPases activate PKNs	Regulation of Actin Cytoskeleton; Focal Adhesion	20	1.8342e+08	1.75758e+08	1.63929e+08	1.53408e+08	1.06238e+08	1.39934e+08	1.69461e+08	1.52245e+08	1.49024e+08	156206370	1.53229e+08	1.31606e+08	High	High	High	High	High	High	High	High	High	High
High	IsMasterProtein	Q6ZQ08	Cnot1	CCR4-NOT transcription complex subunit 1 OS=Mus musculus OX=10090 GN=Cnot1 PE=1 SV=2	Cnot1	41	21	0	12	21	2375	266.6	7.11	91.71	21	cell differentiation;development;metabolic process;regulation of biological process	cytoplasm;cytosol;membrane;nucleus	catalytic activity;protein binding;RNA binding;structural molecule activity	complex;pluripotent;cell differentiation	Pf04054, Pf12842	234594		8	RNA degradation	TP53 regulates transcription of additional cell cycle genes whose exact role in the p53 pathway remain uncertain; Deadenylation of mRNA		10	7.47618e+07	7.08306e+07	7.64378e+07	7.00449e+07	5.44022e+07	4.85054e+07	7.04353e+07	6.13036e+07	6.93812e+07	8.2968e+07	8.41473e+07	9.02273e+07	High	High	High	High	High	High	High	Peak Found	High	High
High	IsMasterProtein	P63158	Hmgb1; Gm21596; LOC100862258	High mobility group protein B1 OS=Mus musculus OX=10090 GN=Hmgb1 PE=1 SV=2	Hmgb1	301	20	0	66	26	215	24.9	5.74	621.11	26	cell differentiation;cell organization and biogenesis;cell proliferation;cellular component movement;cellular homeostasis;defense response;metabolic process;regulation of biological process;response to stimulus;transport	cell surface;chromosome;cytoplasm;endosome;extracellular;membrane;nucleus	catalytic activity;DNA binding;enzyme regulator activity;protein binding;RNA binding	chromatin2;cell differentiation;cell division-cycle-apoptotic	Pf00505, Pf09011	15289; 100862258	ENSMUSG00000066551.12	5; 2	Base excision repair	DEx/H-box helicases activate type I IFN and inflammatory cytokines production ; Activation of DNA fragmentation factor; Activated TLR4 signalling; TAK1 activates NFkB by phosphorylation and activation of IKKs complex; RIP-mediated NFkB activation via ZBP1; Neutrophil degranulation; TRAF6 mediated NF-kB activation; Advanced glycosylation endproduct receptor signaling; Interleukin-1 family signalin…		38	1.37317e+09	1.40853e+09	1.44068e+09	1.56192e+09	1.41495e+09	1.30637e+09	1.76033e+09	1.74284e+09	1.73667e+09	2.25816e+09	2.59083e+09	2.33906e+09	High	High	High	High	High	High	High	High	High	High
High	IsMasterProtein	Q9R0P5	Dstn	Destrin OS=Mus musculus OX=10090 GN=Dstn PE=1 SV=3	Dstn	203	20	0	93	23	165	18.5	7.97	418.15	23	cell organization and biogenesis;cellular component movement;regulation of biological process	cytoplasm;cytoskeleton	protein binding	cell differentiation;cell division-cycle-apoptotic	Pf00241	56431	ENSMUSG00000015932.8	2				0	6.24077e+08	6.94219e+08	6.47983e+08	6.2532e+08	5.19022e+08	4.50036e+08	9.49223e+08	9.51477e+08	8.75841e+08	9.43695e+08	1.05065e+09	1.05842e+09	High	High	High	High	High	High	High	High	High	High
High	IsMasterProtein	Q501J6	Ddx17	Probable ATP-dependent RNA helicase DDX17 OS=Mus musculus OX=10090 GN=Ddx17 PE=1 SV=1	Ddx17	196	20	0	46	28	650	72.4	8.59	414	28	cell differentiation;cell organization and biogenesis;defense response;metabolic process;regulation of biological process;response to stimulus	cytoplasm;cytosol;membrane;nucleus	catalytic activity;nucleotide binding;protein binding;RNA binding	complex;cell differentiation	Pf00270, Pf00271	67040		15				0	2.87509e+08	2.81009e+08	2.78546e+08	3.56392e+08	3.63848e+08	2.67057e+08	3.77608e+08	3.67562e+08	3.52958e+08	2.82463e+08	2.69647e+08	2.99169e+08	High	High	High	High	High	High	High	High	High	High
High	IsMasterProtein	Q9CZX8	Rps19	40S ribosomal protein S19 OS=Mus musculus OX=10090 GN=Rps19 PE=1 SV=3	Rps19	184	20	0	79	20	145	16.1	10.4	324.52	20	cell differentiation;cell organization and biogenesis;cellular component movement;defense response;metabolic process;regulation of biological process;response to stimulus	cytoplasm;cytosol;membrane;ribosome	protein binding;RNA binding;structural molecule activity	cell differentiation	Pf01090	20085	ENSMUSG00000040952.16	7	Ribosome	L13a-mediated translational silencing of Ceruloplasmin expression; Nonsense Mediated Decay (NMD) independent of the Exon Junction Complex (EJC); Nonsense Mediated Decay (NMD) enhanced by the Exon Junction Complex (EJC); Ribosomal scanning and start codon recognition; GTP hydrolysis and joining of the 60S ribosomal subunit; Formation of a pool of free 40S subunits; SRP-dependent cotranslational pr…	Cytoplasmic Ribosomal Proteins	18	1.82929e+09	1.89286e+09	1.70587e+09	2.07738e+09	1.84741e+09	1.9511e+09	1.73444e+09	1.82555e+09	1.82108e+09	1.611e+09	1.74392e+09	1.69403e+09	High	High	High	High	High	High	High	High	High	High
High	IsMasterProtein	P47963	Rpl13	60S ribosomal protein L13 OS=Mus musculus OX=10090 GN=Rpl13 PE=1 SV=3	Rpl13	182	20	0	66	20	211	24.3	11.55	357.96	20	metabolic process	membrane;nucleus;ribosome	RNA binding;structural molecule activity		Pf01294	270106	ENSMUSG00000000740.12	8	Ribosome	L13a-mediated translational silencing of Ceruloplasmin expression; Nonsense Mediated Decay (NMD) independent of the Exon Junction Complex (EJC); Nonsense Mediated Decay (NMD) enhanced by the Exon Junction Complex (EJC); GTP hydrolysis and joining of the 60S ribosomal subunit; Formation of a pool of free 40S subunits; Major pathway of rRNA processing in the nucleolus and cytosol; SRP-dependent cot…	Cytoplasmic Ribosomal Proteins	17	1.52909e+09	1.61855e+09	1.65366e+09	2.04129e+09	1.91875e+09	1.83315e+09	1.74562e+09	1.57814e+09	1.68271e+09	1.68859e+09	1.68698e+09	1.65468e+09	High	High	High	High	High	High	High	High	High	High
High	IsMasterProtein	P35980	Rpl18	60S ribosomal protein L18 OS=Mus musculus OX=10090 GN=Rpl18 PE=1 SV=3	Rpl18	178	20	0	61	20	188	21.6	11.78	347.92	20	metabolic process	cytoplasm;cytosol;endoplasmic reticulum;membrane;nucleus;ribosome	RNA binding;structural molecule activity		Pf00828	19899	ENSMUSG00000059070.16	7	Ribosome	L13a-mediated translational silencing of Ceruloplasmin expression; Nonsense Mediated Decay (NMD) independent of the Exon Junction Complex (EJC); Nonsense Mediated Decay (NMD) enhanced by the Exon Junction Complex (EJC); GTP hydrolysis and joining of the 60S ribosomal subunit; Formation of a pool of free 40S subunits; Major pathway of rRNA processing in the nucleolus and cytosol; SRP-dependent cot…	Cytoplasmic Ribosomal Proteins	17	2.09411e+09	2.28882e+09	2.29556e+09	2.46894e+09	2.72013e+09	2.37349e+09	2.19327e+09	2.11666e+09	2.22848e+09	1.96059e+09	2.40177e+09	2.13307e+09	High	High	High	High	High	High	High	High	High	High
High	IsMasterProtein	Q922Q8	Lrrc59	Leucine-rich repeat-containing protein 59 OS=Mus musculus OX=10090 GN=Lrrc59 PE=1 SV=1	Lrrc59	169	20	0	62	21	307	34.9	9.52	406.44	21		endoplasmic reticulum;membrane;nucleus	protein binding;RNA binding		Pf12799, Pf13855	98238	ENSMUSG00000020869.8	11				0	8.887e+08	9.05581e+08	9.92051e+08	1.06018e+09	1.10086e+09	9.53589e+08	6.86153e+08	7.24431e+08	6.68186e+08	7.69502e+08	8.56591e+08	8.46468e+08	High	High	High	High	High	High	High	High	High	High
High	IsMasterProtein	Q9Z2I8	Suclg2	Succinate--CoA ligase [GDP-forming] subunit beta, mitochondrial OS=Mus musculus OX=10090 GN=Suclg2 PE=1 SV=3	Suclg2	131	20	0	51	20	433	46.8	7.02	284.05	20	metabolic process	membrane;mitochondrion	catalytic activity;metal ion binding;nucleotide binding;protein binding		Pf00549, Pf01071, Pf08442, Pf13549	20917	ENSMUSG00000061838.7	6	Propanoate metabolism; Citrate cycle (TCA cycle); Carbon metabolism; Metabolic pathways	Citric acid cycle (TCA cycle)	TCA Cycle	9	2.14554e+08	2.06256e+08	1.84031e+08	2.30764e+08	2.208e+08	2.21023e+08	1.71956e+08	1.6631e+08	1.61545e+08	2.79396e+08	2.55163e+08	2.73871e+08	High	High	High	High	High	High	High	High	High	High
High	IsMasterProtein	Q9CR57	Rpl14	60S ribosomal protein L14 OS=Mus musculus OX=10090 GN=Rpl14 PE=1 SV=3	Rpl14	129	20	0	57	20	217	23.5	11.02	194.2	20	metabolic process	membrane;ribosome	protein binding;RNA binding;structural molecule activity		Pf01929	67115	ENSMUSG00000025794.9	9	Ribosome	L13a-mediated translational silencing of Ceruloplasmin expression; Nonsense Mediated Decay (NMD) independent of the Exon Junction Complex (EJC); Nonsense Mediated Decay (NMD) enhanced by the Exon Junction Complex (EJC); GTP hydrolysis and joining of the 60S ribosomal subunit; Formation of a pool of free 40S subunits; Major pathway of rRNA processing in the nucleolus and cytosol; SRP-dependent cot…		16	1.56872e+09	1.52584e+09	1.66119e+09	1.73454e+09	1.58689e+09	1.49635e+09	1.51237e+09	1.69409e+09	1.57202e+09	1456409467	1.44667e+09	1.48147e+09	High	High	High	High	High	High	High	High	High	High
High	IsMasterProtein	Q60597	Ogdh	2-oxoglutarate dehydrogenase, mitochondrial OS=Mus musculus OX=10090 GN=Ogdh PE=1 SV=3	Ogdh	124	20	0	38	25	1023	116.4	6.83	292.87	25	cellular component movement;metabolic process	cytosol;membrane;mitochondrion;organelle lumen	catalytic activity;metal ion binding;protein binding	cell differentiation	Pf00676, Pf02779	18293	ENSMUSG00000020456.17	11	Metabolic pathways; Carbon metabolism; Tryptophan metabolism; Lysine degradation; Citrate cycle (TCA cycle)	Lysine catabolism; Citric acid cycle (TCA cycle); Glyoxylate metabolism and glycine degradation	TCA Cycle; Amino Acid metabolism; Tryptophan metabolism	16	9.52096e+07	9.75833e+07	9.71045e+07	9.01605e+07	1.01633e+08	8.17727e+07	4.33593e+07	4.72735e+07	6.4031e+07	7.91917e+07	8.90388e+07	7.427e+07	High	High	High	High	High	High	High	High	High	High
High	IsMasterProtein	Q8BJY1	Psmd5	26S proteasome non-ATPase regulatory subunit 5 OS=Mus musculus OX=10090 GN=Psmd5 PE=1 SV=4	Psmd5	120	20	0	49	20	504	55.9	5.21	260.18	20	cell organization and biogenesis				Pf10508	66998	ENSMUSG00000026869.12	2		The role of GTSE1 in G2/M progression after G2 checkpoint; CDT1 association with the CDC6:ORC:origin complex; Ubiquitin Mediated Degradation of Phosphorylated Cdc25A; RUNX1 regulates transcription of genes involved in differentiation of HSCs; Degradation of beta-catenin by the destruction complex; Autodegradation of the E3 ubiquitin ligase COP1; UCH proteinases; MAPK6/MAPK4 signaling; SCF-beta-Tr…	Proteasome Degradation	126	2.65808e+08	2.65718e+08	2.62832e+08	3.15743e+08	3.13364e+08	3.06945e+08	3.74512e+08	3.83763e+08	4.05227e+08	248108546	2.858e+08	2.59407e+08	High	High	High	High	High	High	High	High	High	High
High	IsMasterProtein	Q8BG05	Hnrnpa3	Heterogeneous nuclear ribonucleoprotein A3 OS=Mus musculus OX=10090 GN=Hnrnpa3 PE=1 SV=1	Hnrnpa3	113	20	0	49	22	379	39.6	9.01	198.54	22	metabolic process;transport	cytoplasm;nucleus;spliceosomal complex	RNA binding;transporter activity		Pf00076, Pf13893, Pf14259	229279	ENSMUSG00000059005.13	2	Spliceosome		mRNA processing	2	1.523e+08	1.49571e+08	1.66262e+08	3.83349e+08	4.05043e+08	2.22916e+08	2.72956e+08	2.45445e+08	2.51075e+08	1.6888e+08	1.6805e+08	1.5443e+08	High	High	High	High	High	High	High	High	High	High
High	IsMasterProtein	P97447	Fhl1	Four and a half LIM domains protein 1 OS=Mus musculus OX=10090 GN=Fhl1 PE=1 SV=3	Fhl1	112	20	0	64	20	280	31.9	8.37	219.77	20	cell differentiation;development;regulation of biological process	cytoplasm;cytosol;membrane;nucleus	metal ion binding;protein binding	cell differentiation;cell division-cycle-apoptotic	Pf00412	14199	ENSMUSG00000023092.16	X	Jak-STAT signaling pathway		Delta-Notch Signaling Pathway	2	8.85754e+08	7.97108e+08	7.73212e+08	4.41246e+08	5.63015e+08	3.63899e+08	8.048e+08	8.61347e+08	8.91052e+08	6.61995e+08	8.05101e+08	6.50801e+08	High	High	High	High	High	High	High	High	High	High
High	IsMasterProtein	P84091	Ap2m1	AP-2 complex subunit mu OS=Mus musculus OX=10090 GN=Ap2m1 PE=1 SV=1	Ap2m1	107	20	0	46	20	435	49.6	9.54	207.68	20	cell organization and biogenesis;metabolic process;regulation of biological process;transport	membrane;mitochondrion	protein binding		Pf00928	11773	ENSMUSG00000022841.14	16	Synaptic vesicle cycle; Endocytosis; Huntington's disease; Endocrine and other factor-regulated calcium reabsorption	WNT5A-dependent internalization of FZD4; Trafficking of GluR2-containing AMPA receptors; VLDLR internalisation and degradation; Retrograde neurotrophin signalling; WNT5A-dependent internalization of FZD2, FZD5 and ROR2; Formation of annular gap junctions; Recycling pathway of L1; MHC class II antigen presentation; Cargo recognition for clathrin-mediated endocytosis; LDL clearance		40	3.21232e+08	3.39948e+08	3.18435e+08	4.12457e+08	4.51735e+08	3.60193e+08	3.5033e+08	3.68192e+08	3.4506e+08	415856035	4.01599e+08	3.7811e+08	High	High	High	High	High	High	High	High	High	High
High	IsMasterProtein	Q62446	Fkbp3	Peptidyl-prolyl cis-trans isomerase FKBP3 OS=Mus musculus OX=10090 GN=Fkbp3 PE=1 SV=2	Fkbp3	105	20	0	73	20	224	25.1	9.28	228.94	20	metabolic process	cytoplasm;nucleus	catalytic activity;protein binding;RNA binding		Pf00254	30795	ENSMUSG00000020949.8	12				0	3.38113e+08	3.70519e+08	3.3019e+08	3.3264e+08	3.18544e+08	4.08417e+08	5.32175e+08	4.94079e+08	5.46457e+08	3.88852e+08	3.39221e+08	4.23165e+08	High	High	High	High	High	High	High	High	High	High
High	IsMasterProtein	Q80X50	Ubap2l	Ubiquitin-associated protein 2-like OS=Mus musculus OX=10090 GN=Ubap2l PE=1 SV=1	Ubap2l	104	20	0	30	20	1107	116.7	7.11	245.75	20	regulation of biological process	cytoplasm;nucleus	protein binding;RNA binding	chromatin2;complex;complex	Pf00627, Pf12478, Pf14555	74383	ENSMUSG00000042520.16	3				0	8.43978e+07	8.82896e+07	8.46151e+07	1.23597e+08	1.13257e+08	9.61536e+07	1.26735e+08	1.28209e+08	1.18175e+08	1.35047e+08	1.39587e+08	1.39214e+08	High	High	High	High	High	High	High	High	High	High
High	IsMasterProtein	Q8BK67	Rcc2	Protein RCC2 OS=Mus musculus OX=10090 GN=Rcc2 PE=1 SV=1	Rcc2	103	20	0	43	20	520	55.9	8.72	222.09	20	cell division;cell organization and biogenesis;regulation of biological process;response to stimulus	chromosome;cytoplasm;cytoskeleton;membrane;nucleus	protein binding;RNA binding	cell differentiation;cell division-cycle-apoptotic	Pf00415, Pf13540	108911	ENSMUSG00000040945.13	4		Resolution of Sister Chromatid Cohesion; Amplification of signal from unattached kinetochores via a MAD2 inhibitory signal; Separation of Sister Chromatids; RHO GTPases Activate Formins		16	1.84001e+08	1.94189e+08	2.01476e+08	2.36375e+08	2.3542e+08	1.80786e+08	3.20684e+08	3.12492e+08	3.41044e+08	1.45633e+08	1.62554e+08	1.3192e+08	High	High	High	High	High	High	High	High	High	High
High	IsMasterProtein	Q921F4	Hnrnpll; Hnrpll	Heterogeneous nuclear ribonucleoprotein L-like OS=Mus musculus OX=10090 GN=Hnrnpll PE=1 SV=3	Hnrnpll	99	20	0	49	20	591	64.1	5.85	214.33	20	metabolic process;regulation of biological process	membrane;nucleus	RNA binding		Pf00076, Pf13893, Pf14259	72692	ENSMUSG00000024095.15	17			mRNA processing	1	1.29894e+08	1.38186e+08	1.39988e+08	1.20556e+08	1.48461e+08	1.14521e+08	1.27608e+08	1.34672e+08	1.33857e+08	1.13911e+08	1.16236e+08	1.20373e+08	High	High	High	High	High	High	High	High	High	High
High	IsMasterProtein	Q8CIB5	Fermt2	Fermitin family homolog 2 OS=Mus musculus OX=10090 GN=Fermt2 PE=1 SV=1	Fermt2	84	20	0	49	20	680	77.8	6.7	236.9	20	cell organization and biogenesis;regulation of biological process;response to stimulus	cell surface;cytoplasm;cytoskeleton;membrane;nucleus		cell differentiation	Pf00169, Pf00373	218952	ENSMUSG00000037712.15	14		Cell-extracellular matrix interactions		3	1.18208e+08	1.01531e+08	8.81241e+07	5.72379e+07	5.61638e+07	6.17825e+07	1.19213e+08	1.24331e+08	1.26406e+08	8.88726e+07	9.12509e+07	7.92136e+07	High	High	High	High	High	High	High	High	High	High
High	IsMasterProtein	Q3UE92	Xpnpep1	Xaa-Pro aminopeptidase 1 OS=Mus musculus OX=10090 GN=Xpnpep1 PE=1 SV=1	Xpnpep1	82	20	0	45	20	666	74.5	5.83	195.93	20	metabolic process	cytoplasm;cytosol	catalytic activity;metal ion binding;protein binding		Pf00557, Pf01321	170750	ENSMUSG00000025027.17	19				0	1.2843e+08	1.27506e+08	1.33889e+08	1.9456e+08	2.20086e+08	1.93735e+08	1.60655e+08	1.77484e+08	1.62674e+08	9.80635e+07	1.00917e+08	9.74151e+07	High	High	High	High	High	High	High	High	High	High
High	IsMasterProtein	Q99LE6	Abcf2	ATP-binding cassette sub-family F member 2 OS=Mus musculus OX=10090 GN=Abcf2 PE=1 SV=1	Abcf2	77	20	0	30	20	628	71.7	7.05	154.97	20		membrane;mitochondrion	catalytic activity;nucleotide binding		Pf00005, Pf12848	27407	ENSMUSG00000028953.10	5				0	2.45685e+08	2.14522e+08	2.18292e+08	1.71225e+08	1.76891e+08	1.61861e+08	1.25056e+08	1.16755e+08	1.27555e+08	1.61876e+08	2.07311e+08	1.69054e+08	High	High	High	High	High	High	High	Peak Found	High	High
High	IsMasterProtein	Q91W50	Csde1	Cold shock domain-containing protein E1 OS=Mus musculus OX=10090 GN=Csde1 PE=1 SV=1	Csde1	72	20	0	28	20	798	88.7	6.37	121.31	20	metabolic process;regulation of biological process	cytoplasm;cytosol;Golgi;membrane	DNA binding;RNA binding		Pf00313, Pf12901	229663	ENSMUSG00000068823.10	3			mRNA processing	1	8.51089e+07	8.67503e+07	8.56759e+07	1.54713e+08	1.54701e+08	1.14708e+08	1.39417e+08	1.30769e+08	1.35311e+08	1.41859e+08	1.24099e+08	1.25871e+08	High	High	High	High	High	High	High	High	High	High
High	IsMasterProtein	O08528	Hk2	Hexokinase-2 OS=Mus musculus OX=10090 GN=Hk2 PE=1 SV=1	Hk2	70	20	0	32	24	917	102.5	6.11	101.84	24	cell organization and biogenesis;cellular homeostasis;metabolic process;regulation of biological process;response to stimulus;transport	cytosol;membrane;mitochondrion	catalytic activity;nucleotide binding;protein binding	cell differentiation;cell division-cycle-apoptotic	Pf00349, Pf03727	15277	ENSMUSG00000000628.10	6	Glycolysis / Gluconeogenesis; Insulin signaling pathway; Fructose and mannose metabolism; Amino sugar and nucleotide sugar metabolism; Type II diabetes mellitus; Central carbon metabolism in cancer; HIF-1 signaling pathway; Starch and sucrose metabolism; Metabolic pathways; Galactose metabolism; Carbohydrate digestion and absorption; Carbon metabolism; Neomycin, kanamycin and gentamicin biosynthe…	Glycolysis	Glycolysis and Gluconeogenesis	18	6.79065e+07	6.28838e+07	6.59619e+07	9.12515e+07	8.26318e+07	7.24329e+07	4.59318e+07	4.59047e+07	5.20292e+07	3.69229e+07	3.11435e+07	3.21225e+07	High	High	High	High	High	High	High	Peak Found	High	High
High	IsMasterProtein	Q8BVY0	Rsl1d1	Ribosomal L1 domain-containing protein 1 OS=Mus musculus OX=10090 GN=Rsl1d1 PE=1 SV=1	Rsl1d1	69	20	0	40	20	452	50.4	9.98	128.03	20	cell differentiation;metabolic process;regulation of biological process	membrane;nucleus	protein binding;RNA binding	cell differentiation;cell division-cycle-apoptotic	Pf00687	66409	ENSMUSG00000005846.11	16				0	1.06376e+08	1.10389e+08	1.11569e+08	1.38359e+08	1.39884e+08	1.28452e+08	1.25415e+08	1.15234e+08	1.13156e+08	1.0198e+08	8.67926e+07	8.77615e+07	High	High	High	High	High	High	High	High	High	High
High	IsMasterProtein	Q7TT50	Cdc42bpb	Serine/threonine-protein kinase MRCK beta OS=Mus musculus OX=10090 GN=Cdc42bpb PE=1 SV=2	Cdc42bpb	65	20	0	18	21	1713	194.6	6.46	118.74	21	cell differentiation;cell organization and biogenesis;cellular component movement;metabolic process;regulation of biological process;response to stimulus;transport	cytoplasm;cytoskeleton;Golgi;membrane	catalytic activity;metal ion binding;motor activity;nucleotide binding;protein binding	cell differentiation;cell division-cycle-apoptotic	Pf00069, Pf00130, Pf00261, Pf00433, Pf00769, Pf00780, Pf00786, Pf01576, Pf02463, Pf03148, Pf03962, Pf04111, Pf04156, Pf04849, Pf05276, Pf05483, Pf05557, Pf05622, Pf05667, Pf05701, Pf06008, Pf06160, Pf07111, Pf07321, Pf07714, Pf07888, Pf07926, Pf08317, Pf08826, Pf09726, Pf09728, Pf09730, Pf09731, Pf09787, Pf10174, Pf10473, Pf10498, Pf12072, Pf12128, Pf12718, Pf12795, Pf13514, Pf13851, Pf13868, Pf1…	217866	ENSMUSG00000021279.4	12				0	5.72549e+07	6.0236e+07	7.41666e+07	7.14114e+07	5.40118e+07	7.84428e+07	7.97624e+07	7.78602e+07	6.76457e+07	5.56222e+07	5.29253e+07	5.18193e+07	High	High	High	High	High	High	High	High	High	High
High	IsMasterProtein	A0A2C9F2A2		Ras and Rab interactor 1 OS=Mus musculus OX=10090 GN=Rin1 PE=1 SV=1	Rin1	57	20	0	35	20	774	84.3	8.81	115.09	20												0	6.13377e+07	5.92488e+07	5.59885e+07	8.74382e+07	9.23485e+07	9.17832e+07	5.50503e+07	6.4282e+07	6.38845e+07	2.25722e+07	2.5959e+07	2.48697e+07	High	High	High	High	High	High	High	High	High	High
High	IsMasterProtein	G3X956	Supt16; Supt16h	SPT16, facilitates chromatin-remodeling subunit OS=Mus musculus OX=10090 GN=Supt16 PE=1 SV=1	Supt16	44	20	0	23	20	1047	119.8	5.66	83.4	20	cell organization and biogenesis;metabolic process;regulation of biological process;response to stimulus	chromosome;nucleus	protein binding;RNA binding	chromatin2;complex	Pf00557, Pf08512, Pf08644, Pf14826	114741	ENSMUSG00000035726.7	14		Regulation of TP53 Activity through Phosphorylation; RNA Polymerase II Pre-transcription Events; TP53 Regulates Transcription of DNA Repair Genes; Formation of RNA Pol II elongation complex		10	9.89443e+07	1.0181e+08	1.04007e+08	3.86225e+07	3.19094e+07	4.43735e+07	7.91279e+07	6.55849e+07	7.53249e+07	7.81179e+07	4.91053e+07	6.77095e+07	High	High	High	High	High	Peak Found	High	High	High	High
High	IsMasterProtein	P48962	Slc25a4	ADP/ATP translocase 1 OS=Mus musculus OX=10090 GN=Slc25a4 PE=1 SV=4	Slc25a4	459	19	0	78	35	298	32.9	9.72	937.22	35	cell organization and biogenesis;regulation of biological process;transport	membrane;mitochondrion;nucleus	protein binding;transporter activity	cell differentiation;cell division-cycle-apoptotic	Pf00153	11739	ENSMUSG00000031633.4	8	Parkinson's disease; Calcium signaling pathway; HTLV-I infection; cGMP-PKG signaling pathway; Huntington's disease	Regulation of insulin secretion	Electron Transport Chain; mRNA processing	10	1.13149e+09	1.09106e+09	1.20352e+09	1.04054e+09	1.06486e+09	1.09062e+09	8.6621e+08	8.82986e+08	7.51468e+08	1.55551e+09	1.10025e+09	1.45207e+09	High	High	High	High	High	High	High	High	High	High
High	IsMasterProtein	P17751	Tpi1	Triosephosphate isomerase OS=Mus musculus OX=10090 GN=Tpi1 PE=1 SV=4	Tpi1	379	19	0	75	19	299	32.2	5.74	997.82	19	development;metabolic process	cytosol;nucleus	catalytic activity;protein binding		Pf00121	21991	ENSMUSG00000023456.14	6	Fructose and mannose metabolism; Metabolic pathways; Inositol phosphate metabolism; Biosynthesis of amino acids; Carbon metabolism; Glycolysis / Gluconeogenesis	Gluconeogenesis; Glycolysis	Fatty Acid Beta Oxidation; Glycolysis and Gluconeogenesis	13	1.40066e+09	1.36697e+09	1.33554e+09	1.30198e+09	1.17584e+09	1.38706e+09	1.66299e+09	1.51663e+09	1.71858e+09	1.29456e+09	1.24066e+09	1.18518e+09	High	High	High	High	High	High	High	High	High	High
High	IsMasterProtein	P25444	Rps2; Rps2-ps13	40S ribosomal protein S2 OS=Mus musculus OX=10090 GN=Rps2 PE=1 SV=3	Rps2	311	19	0	62	19	293	31.2	10.24	750.83	19	cell organization and biogenesis;metabolic process;regulation of biological process;response to stimulus	membrane;nucleus;ribosome	protein binding;RNA binding;structural molecule activity		Pf00333, Pf03719	16898; 546298	ENSMUSG00000044533.15	17; X	Ribosome		Cytoplasmic Ribosomal Proteins	2	2.20588e+09	2.3704e+09	2.2496e+09	2.46186e+09	2.41051e+09	2.21667e+09	2.23385e+09	2.32012e+09	2.16092e+09	2.05394e+09	2.17003e+09	1.83361e+09	High	High	High	High	High	High	High	High	High	High
High	IsMasterProtein	Q99LB4	Capg	Capping protein (Actin filament), gelsolin-like OS=Mus musculus OX=10090 GN=Capg PE=1 SV=1	Capg	244	19	0	77	19	349	38.7	6.95	601.7	19	cell organization and biogenesis;regulation of biological process	cytoplasm;extracellular;nucleus	protein binding		Pf00626	12332	ENSMUSG00000056737.14	6			TYROBP Causal Network	1	1.42063e+09	1.16635e+09	1.3229e+09	1.35198e+09	1.43128e+09	1.32726e+09	7.02908e+08	7.48151e+08	7.80551e+08	9.11762e+08	7.81286e+08	7.28774e+08	High	High	High	High	High	High	High	High	High	High
High	IsMasterProtein	Q9CZM2	Rpl15	60S ribosomal protein L15 OS=Mus musculus OX=10090 GN=Rpl15 PE=1 SV=4	Rpl15	221	19	0	63	19	204	24.1	11.62	400.89	19	metabolic process	membrane;nucleus;ribosome	protein binding;RNA binding;structural molecule activity		Pf00827	66480	ENSMUSG00000012405.15	14	Ribosome	L13a-mediated translational silencing of Ceruloplasmin expression; Nonsense Mediated Decay (NMD) independent of the Exon Junction Complex (EJC); Nonsense Mediated Decay (NMD) enhanced by the Exon Junction Complex (EJC); GTP hydrolysis and joining of the 60S ribosomal subunit; Formation of a pool of free 40S subunits; Major pathway of rRNA processing in the nucleolus and cytosol; SRP-dependent cot…	Cytoplasmic Ribosomal Proteins	17	2.2116e+09	2.39736e+09	2.32637e+09	2.59789e+09	2.91356e+09	2.45328e+09	2.26074e+09	2.32219e+09	2.31994e+09	2.09404e+09	2.26606e+09	1.82812e+09	High	High	High	High	High	High	High	High	High	High
High	IsMasterProtein	Q08093	Cnn2	Calponin-2 OS=Mus musculus OX=10090 GN=Cnn2 PE=1 SV=1	Cnn2	213	19	0	70	21	305	33.1	7.62	469.2	21	cell organization and biogenesis;regulation of biological process;response to stimulus	cytoskeleton;membrane	protein binding	cell differentiation	Pf00307, Pf00402	12798	ENSMUSG00000004665.10	10		Neutrophil degranulation	Myometrial Relaxation and Contraction Pathways	4	5.11897e+08	5.88093e+08	5.24627e+08	6.05058e+08	6.44865e+08	5.8344e+08	6.43889e+08	5.85068e+08	6.27755e+08	1.01096e+09	9.32853e+08	9.31071e+08	High	High	High	High	High	High	High	High	High	High
High	IsMasterProtein	P68254	Ywhaq; LOC102634437; Gm11226; Ywhaq-ps3; Cdk5rap2	14-3-3 protein theta OS=Mus musculus OX=10090 GN=Ywhaq PE=1 SV=1	Ywhaq	212	19	0	73	27	245	27.8	4.78	392.91	27	cell differentiation;cell organization and biogenesis;metabolic process;regulation of biological process;response to stimulus;transport	cytoplasm;cytoskeleton;cytosol;Golgi;membrane	catalytic activity;DNA binding;protein binding	cell differentiation;cell division-cycle-apoptotic	Pf00244	22630; 102634437; 214444	ENSMUSG00000076432.12	12; 4	PI3K-Akt signaling pathway; Hepatitis B; Cell cycle; Hippo signaling pathway; Viral carcinogenesis; Oocyte meiosis; Epstein-Barr virus infection	Translocation of GLUT4 to the plasma membrane; Activation of BAD and translocation to mitochondria ; RHO GTPases activate PKNs; TP53 Regulates Metabolic Genes; Chk1/Chk2(Cds1) mediated inactivation of Cyclin B:Cdk1 complex	Primary Focal Segmental Glomerulosclerosis FSGS	30	5.00968e+08	4.92073e+08	4.9732e+08	4.6833e+08	4.71807e+08	5.01273e+08	6.91576e+08	5.9651e+08	6.25127e+08	4.14968e+08	4.10916e+08	3.73663e+08	High	High	High	High	High	High	High	High	High	High
High	IsMasterProtein	P23927	Cryab	Alpha-crystallin B chain OS=Mus musculus OX=10090 GN=Cryab PE=1 SV=2	Cryab	211	19	0	77	19	175	20.1	7.33	554.38	19	cell death;cell organization and biogenesis;metabolic process;regulation of biological process;response to stimulus	cell surface;cytoplasm;cytoskeleton;cytosol;Golgi;membrane;mitochondrion;nucleus	metal ion binding;protein binding;structural molecule activity	cell differentiation;cell division-cycle-apoptotic	Pf00011, Pf00525	12955	ENSMUSG00000032060.10	9	Protein processing in endoplasmic reticulum; Longevity regulating pathway - multiple species	HSF1-dependent transactivation		6	2.25244e+09	2.15555e+09	2.02374e+09	2.26662e+09	2.12019e+09	1.93669e+09	5.81791e+08	6.31315e+08	5.94229e+08	2.85896e+08	3.42581e+08	3.29382e+08	High	High	High	High	High	High	High	High	High	High
High	IsMasterProtein	Q9DCN2	Cyb5r3	NADH-cytochrome b5 reductase 3 OS=Mus musculus OX=10090 GN=Cyb5r3 PE=1 SV=3	Cyb5r3	209	19	0	78	19	301	34.1	8.38	583.08	19	metabolic process	cytoplasm;endoplasmic reticulum;membrane;mitochondrion	catalytic activity;nucleotide binding;protein binding		Pf00175, Pf00970	109754	ENSMUSG00000018042.17	15	Amino sugar and nucleotide sugar metabolism	Phase I - Functionalization of compounds; Neutrophil degranulation; Vitamin C (ascorbate) metabolism	Oxidation by Cytochrome P450	11	9.20802e+08	8.85139e+08	1.00926e+09	7.56842e+08	6.52459e+08	7.23594e+08	7.65888e+08	7.52287e+08	7.4522e+08	1.45922e+09	1.24678e+09	1.37904e+09	High	High	High	High	High	High	High	High	High	High
High	IsMasterProtein	A0A3B2W864		Predicted gene, 49804 OS=Mus musculus OX=10090 GN=Gm49804 PE=4 SV=1	Gm49804	172	19	0	59	20	287	32.7	9.22	330.06	20												0	7.58002e+08	7.44428e+08	7.22743e+08	7.73844e+08	8.55864e+08	6.69823e+08	7.51172e+08	8.12219e+08	8.30985e+08	7.31806e+08	7.089e+08	6.26084e+08	High	High	High	High	High	High	High	High	High	High
High	IsMasterProtein	O08709	Prdx6	Peroxiredoxin-6 OS=Mus musculus OX=10090 GN=Prdx6 PE=1 SV=3	Prdx6	170	19	0	83	19	224	24.9	6.01	475.04	19	cell organization and biogenesis;cellular homeostasis;metabolic process;regulation of biological process;response to stimulus	cytoplasm;cytosol;membrane;mitochondrion;nucleus;vacuole	antioxidant activity;catalytic activity;protein binding		Pf00578, Pf08534, Pf10417	11758		1	Metabolic pathways			1	4.47458e+08	4.60395e+08	4.22093e+08	3.87566e+08	2.56407e+08	3.78198e+08	4.6135e+08	4.11541e+08	3.99368e+08	3.46019e+08	3.91574e+08	3.74934e+08	High	High	High	High	High	High	High	High	High	High
High	IsMasterProtein	H7BX95		Serine/arginine-rich-splicing factor 1 OS=Mus musculus OX=10090 GN=Srsf1 PE=1 SV=1	Srsf1	161	19	0	61	19	253	28.3	10.08	345.38	19	metabolic process	nucleus	protein binding;RNA binding		Pf00076, Pf13893, Pf14259		ENSMUSG00000018379.17; ENSMUSG00000098301.6	11; CHR_MG3829_PATCH				0	3.33685e+08	3.37239e+08	3.22301e+08	4.28809e+08	3.53406e+08	3.74885e+08	3.33573e+08	3.12138e+08	3.19563e+08	3.31681e+08	3.16163e+08	3.5313e+08	High	High	High	High	High	High	High	High	High	High
High	IsMasterProtein	P39054	Dnm2	Dynamin-2 OS=Mus musculus OX=10090 GN=Dnm2 PE=1 SV=2	Dnm2	157	19	0	44	33	870	98.1	7.43	278.86	33	cell organization and biogenesis;metabolic process;regulation of biological process;response to stimulus;transport	cytoplasm;cytoskeleton;cytosol;endosome;Golgi;membrane;nucleus	catalytic activity;nucleotide binding;protein binding	cell differentiation	Pf00169, Pf00350, Pf01031, Pf02212	13430	ENSMUSG00000033335.17	9	Phospholipase D signaling pathway; Synaptic vesicle cycle; Endocrine and other factor-regulated calcium reabsorption; Endocytosis; Bacterial invasion of epithelial cells; Fc gamma R-mediated phagocytosis	NOSTRIN mediated eNOS trafficking; Lysosome Vesicle Biogenesis; Toll Like Receptor 4 (TLR4) Cascade; Golgi Associated Vesicle Biogenesis; Formation of annular gap junctions; Recycling pathway of L1; MHC class II antigen presentation; Clathrin-mediated endocytosis	IL-5 Signaling Pathway	32	1.81448e+08	1.81172e+08	1.96561e+08	1.81525e+08	2.00266e+08	1.40811e+08	1.57968e+08	1.68524e+08	1.67773e+08	1.1239e+08	1.08342e+08	1.15162e+08	High	High	High	High	High	High	High	High	High	High
High	IsMasterProtein	Q8VDN2	Atp1a1	Sodium/potassium-transporting ATPase subunit alpha-1 OS=Mus musculus OX=10090 GN=Atp1a1 PE=1 SV=1	Atp1a1	156	19	0	31	30	1023	112.9	5.45	319.72	30	cellular homeostasis;metabolic process;regulation of biological process;response to stimulus;transport	endoplasmic reticulum;endosome;Golgi;membrane	catalytic activity;metal ion binding;nucleotide binding;protein binding;transporter activity		Pf00122, Pf00689, Pf00690, Pf00702, Pf08282, Pf12710, Pf13246	11928	ENSMUSG00000033161.10	3	Salivary secretion; Thyroid hormone signaling pathway; Carbohydrate digestion and absorption; Gastric acid secretion; cGMP-PKG signaling pathway; Endocrine and other factor-regulated calcium reabsorption; Adrenergic signaling in cardiomyocytes; Cardiac muscle contraction; Mineral absorption; Bile secretion; Pancreatic secretion; Aldosterone-regulated sodium reabsorption; Proximal tubule bicarbona…	Ion transport by P-type ATPases; Ion homeostasis	Calcium Regulation in the Cardiac Cell	24	2.49991e+08	2.52661e+08	2.61214e+08	1.97866e+08	2.25774e+08	1.89325e+08	2.30408e+08	2.424e+08	2.2284e+08	2.13244e+08	2.1656e+08	2.17216e+08	High	High	High	High	High	High	High	High	High	High
High	IsMasterProtein	Q9R1P4	Psma1	Proteasome subunit alpha type-1 OS=Mus musculus OX=10090 GN=Psma1 PE=1 SV=1	Psma1	144	19	0	63	19	263	29.5	6.46	278.25	19	metabolic process;regulation of biological process	cytoplasm;cytosol;nucleus;proteasome	catalytic activity;protein binding		Pf00227, Pf10584	26440	ENSMUSG00000030751.18	7	Proteasome	The role of GTSE1 in G2/M progression after G2 checkpoint; CDT1 association with the CDC6:ORC:origin complex; Ubiquitin Mediated Degradation of Phosphorylated Cdc25A; RUNX1 regulates transcription of genes involved in differentiation of HSCs; Degradation of beta-catenin by the destruction complex; Autodegradation of the E3 ubiquitin ligase COP1; UCH proteinases; MAPK6/MAPK4 signaling; SCF-beta-Tr…	Proteasome Degradation	127	6.28344e+08	5.54556e+08	5.23221e+08	4.93598e+08	4.05409e+08	4.36844e+08	5.73751e+08	6.02909e+08	5.84989e+08	471376227	5.24338e+08	5.31819e+08	High	High	High	High	High	High	High	High	High	High
High	IsMasterProtein	Q9CZ30	Ola1	Obg-like ATPase 1 OS=Mus musculus OX=10090 GN=Ola1 PE=1 SV=1	Ola1	137	19	0	59	20	396	44.7	7.81	339.34	20	metabolic process	cytoplasm;cytosol;membrane;nucleus	catalytic activity;metal ion binding;nucleotide binding;protein binding		Pf01926, Pf02421, Pf06071	67059	ENSMUSG00000027108.15	2		Platelet degranulation		4	2.72711e+08	2.53527e+08	2.46881e+08	2.90906e+08	3.12482e+08	2.32345e+08	4.28518e+08	4.15301e+08	4.17969e+08	2.38049e+08	2.62044e+08	2.32457e+08	High	High	High	High	High	High	High	High	High	High
High	IsMasterProtein	Q61024	Asns	Asparagine synthetase [glutamine-hydrolyzing] OS=Mus musculus OX=10090 GN=Asns PE=1 SV=3	Asns	130	19	0	40	19	561	64.2	6.58	279.91	19	cell communication;metabolic process;regulation of biological process;response to stimulus	cytosol	catalytic activity;nucleotide binding;protein binding	cell differentiation;cell division-cycle-apoptotic	Pf00310, Pf00733, Pf12481, Pf13522, Pf13537	27053	ENSMUSG00000029752.12	6	Alanine, aspartate and glutamate metabolism; Metabolic pathways	Amino acid synthesis and interconversion (transamination)		5	4.73168e+08	4.85677e+08	4.80645e+08	4.30665e+08	4.90727e+08	4.72868e+08	4.36244e+08	4.42981e+08	4.6879e+08	2.40977e+08	3.03993e+08	2.42351e+08	High	High	High	High	High	High	High	High	High	High
High	IsMasterProtein	P97429	Anxa4	Annexin A4 OS=Mus musculus OX=10090 GN=Anxa4 PE=1 SV=4	Anxa4	130	19	0	56	19	319	35.9	5.57	309.98	19	cell differentiation;regulation of biological process;response to stimulus	cell surface;cytoplasm;membrane;nucleus	metal ion binding;protein binding	cell differentiation	Pf00191, Pf05796	11746	ENSMUSG00000029994.17	6			Prostaglandin Synthesis and Regulation	1	4.9965e+08	5.26517e+08	4.87952e+08	4.52049e+08	4.87096e+08	4.67068e+08	3.26779e+08	3.06773e+08	3.00878e+08	5.99923e+08	6.38726e+08	6.3612e+08	High	High	High	High	High	High	High	High	High	High
High	IsMasterProtein	Q9D819	Ppa1	Inorganic pyrophosphatase OS=Mus musculus OX=10090 GN=Ppa1 PE=1 SV=1	Ppa1	124	19	0	74	19	289	32.6	5.6	270.06	19	metabolic process	cytoplasm	catalytic activity;metal ion binding		Pf00719	67895	ENSMUSG00000020089.8	10	Oxidative phosphorylation	Cytosolic tRNA aminoacylation; Pyrophosphate hydrolysis	Hypothetical Network for Drug Addiction	8	3.95987e+08	4.33297e+08	4.35417e+08	2.40136e+08	2.71396e+08	2.96924e+08	4.26489e+08	3.83776e+08	4.74051e+08	2.65347e+08	2.77631e+08	2.92225e+08	High	High	High	High	High	High	High	High	High	High
High	IsMasterProtein	Q99JY0	Hadhb	Trifunctional enzyme subunit beta, mitochondrial OS=Mus musculus OX=10090 GN=Hadhb PE=1 SV=1	Hadhb	115	19	0	45	19	475	51.4	9.38	280.74	19	metabolic process	endoplasmic reticulum;membrane;mitochondrion	catalytic activity;nucleotide binding;protein binding;RNA binding		Pf00108, Pf00109, Pf02803	231086	ENSMUSG00000059447.13	5	Valine, leucine and isoleucine degradation; Fatty acid elongation; Metabolic pathways; Fatty acid metabolism; Fatty acid degradation	Beta oxidation of myristoyl-CoA to lauroyl-CoA; Acyl chain remodeling of CL; Beta oxidation of palmitoyl-CoA to myristoyl-CoA; Beta oxidation of octanoyl-CoA to hexanoyl-CoA; Beta oxidation of decanoyl-CoA to octanoyl-CoA-CoA; Beta oxidation of hexanoyl-CoA to butanoyl-CoA; Beta oxidation of lauroyl-CoA to decanoyl-CoA-CoA	Fatty Acid Beta Oxidation	20	3.33611e+08	3.03541e+08	3.31922e+08	1.8547e+08	1.79975e+08	2.19857e+08	2.19921e+08	2.15404e+08	2.19991e+08	4.43837e+08	3.8315e+08	4.32371e+08	High	High	High	High	High	High	High	High	High	High
High	IsMasterProtein	Q91VA7	Idh3b	Isocitrate dehydrogenase [NAD] subunit, mitochondrial OS=Mus musculus OX=10090 GN=Idh3b PE=1 SV=1	Idh3b	113	19	0	55	19	384	42.2	8.6	254.95	19	metabolic process	mitochondrion;nucleus	catalytic activity;metal ion binding;nucleotide binding		Pf00180	170718	ENSMUSG00000027406.12	2	Citrate cycle (TCA cycle); Biosynthesis of amino acids; 2-Oxocarboxylic acid metabolism; Metabolic pathways; Carbon metabolism	Citric acid cycle (TCA cycle)	TCA Cycle	10	1.72437e+08	2.15059e+08	2.24809e+08	2.42702e+08	2.75569e+08	2.2596e+08	3.2936e+08	3.98299e+08	3.97886e+08	2.05949e+08	1.99258e+08	1.85829e+08	High	High	High	High	High	High	High	High	High	High
High	IsMasterProtein	Q9D8W5	Psmd12	26S proteasome non-ATPase regulatory subunit 12 OS=Mus musculus OX=10090 GN=Psmd12 PE=1 SV=4	Psmd12	109	19	0	42	19	456	52.9	7.06	227.41	19	metabolic process	cytoplasm;membrane;proteasome	protein binding		Pf01399	66997	ENSMUSG00000020720.13	11	Proteasome; Epstein-Barr virus infection	The role of GTSE1 in G2/M progression after G2 checkpoint; CDT1 association with the CDC6:ORC:origin complex; Ubiquitin Mediated Degradation of Phosphorylated Cdc25A; RUNX1 regulates transcription of genes involved in differentiation of HSCs; Degradation of beta-catenin by the destruction complex; Autodegradation of the E3 ubiquitin ligase COP1; UCH proteinases; MAPK6/MAPK4 signaling; SCF-beta-Tr…	TNF-alpha NF-kB Signaling Pathway; Proteasome Degradation	130	2.66205e+08	2.7436e+08	2.8206e+08	2.06646e+08	2.45695e+08	2.18325e+08	2.19565e+08	2.28502e+08	2.388e+08	1.80968e+08	2.27782e+08	2.08181e+08	High	High	High	High	High	High	High	High	High	High
High	IsMasterProtein	Q9WUM3	Coro1b	Coronin-1B OS=Mus musculus OX=10090 GN=Coro1b PE=1 SV=1	Coro1b	108	19	0	48	20	484	53.9	5.78	226.17	20	cell organization and biogenesis;cellular component movement;regulation of biological process;response to stimulus	cytoplasm;cytoskeleton;cytosol;membrane	protein binding	complex	Pf00400, Pf08953, Pf08954	23789	ENSMUSG00000024835.14; ENSMUSG00000097771.7	19; CHR_MG153_PATCH				0	2.75457e+08	3.30233e+08	3.39467e+08	3.20511e+08	3.53201e+08	2.94327e+08	2.83032e+08	2.93229e+08	2.85179e+08	2.75386e+08	3.08283e+08	3.0459e+08	High	High	High	High	High	High	High	High	High	High
High	IsMasterProtein	Q9CPN8	Igf2bp3	Insulin-like growth factor 2 mRNA-binding protein 3 OS=Mus musculus OX=10090 GN=Igf2bp3 PE=1 SV=1	Igf2bp3	97	19	0	45	21	579	63.5	8.87	205.78	21	regulation of biological process;transport	cytoplasm;cytosol;membrane;nucleus	protein binding;RNA binding		Pf00013, Pf00076, Pf13014, Pf13893, Pf14259, Pf14611	140488	ENSMUSG00000029814.10	6			mRNA processing	1	1.31998e+08	1.25351e+08	1.5164e+08	1.67745e+08	1.56157e+08	1.70709e+08	1.02069e+08	1.05911e+08	9.17474e+07	1.5664e+08	1.54054e+08	1.5563e+08	High	High	High	High	High	High	High	High	High	High
High	IsMasterProtein	P26231	Ctnna1	Catenin alpha-1 OS=Mus musculus OX=10090 GN=Ctnna1 PE=1 SV=1	Ctnna1	96	19	0	38	23	906	100	6.23	219.51	23	cell organization and biogenesis;regulation of biological process;response to stimulus	cytoplasm;cytoskeleton;cytosol;Golgi;membrane	protein binding;RNA binding;structural molecule activity	pluripotent;cell differentiation;cell division-cycle-apoptotic	Pf01044	12385	ENSMUSG00000037815.6	18	Adherens junction; Arrhythmogenic right ventricular cardiomyopathy (ARVC); Tight junction; Hippo signaling pathway; Leukocyte transendothelial migration; Bacterial invasion of epithelial cells; Pathways in cancer; Endometrial cancer	VEGFR2 mediated vascular permeability; RHO GTPases activate IQGAPs; Adherens junctions interactions; CDO in myogenesis	White fat cell differentiation	24	8.2706e+07	8.2295e+07	8.77426e+07	1.16357e+08	1.15612e+08	1.18045e+08	1.38705e+08	1.06277e+08	1.00879e+08	1.65022e+08	1.38142e+08	1.44723e+08	High	High	High	High	High	High	High	High	High	High
High	IsMasterProtein	Q9CWK8	Snx2	Sorting nexin-2 OS=Mus musculus OX=10090 GN=Snx2 PE=1 SV=2	Snx2	93	19	0	47	21	519	58.4	5.12	193.97	21	cell organization and biogenesis;transport	cytoplasm;cytosol;endosome;membrane;vacuole	protein binding		Pf00787, Pf03700, Pf05667, Pf09325, Pf10456	67804	ENSMUSG00000034484.7	18	Endocytosis	Golgi Associated Vesicle Biogenesis		6	1.51995e+08	1.36721e+08	1.55062e+08	1.39487e+08	1.22789e+08	1.27546e+08	1.98802e+08	1.96594e+08	1.86778e+08	1.10655e+08	1.09505e+08	1.30066e+08	High	High	High	High	High	High	High	High	High	High
High	IsMasterProtein	Q9WVE8	Pacsin2	Protein kinase C and casein kinase substrate in neurons protein 2 OS=Mus musculus OX=10090 GN=Pacsin2 PE=1 SV=1	Pacsin2	89	19	0	44	19	486	55.8	5.2	196.99	19	cell organization and biogenesis;metabolic process;regulation of biological process;response to stimulus;transport	cytoplasm;cytoskeleton;cytosol;endosome;membrane	catalytic activity;protein binding		Pf00018, Pf00611, Pf07653, Pf14604	23970	ENSMUSG00000016664.14	15		Clathrin-mediated endocytosis		3	2.18774e+08	2.19521e+08	2.35435e+08	1.43657e+08	1.29559e+08	1.66984e+08	1.60654e+08	1.43589e+08	1.49636e+08	2.40196e+08	2.00529e+08	2.69221e+08	High	High	High	High	High	High	High	High	High	High
High	IsMasterProtein	Q6DFW4	Nop58	Nucleolar protein 58 OS=Mus musculus OX=10090 GN=Nop58 PE=1 SV=1	Nop58	81	19	0	41	19	536	60.3	8.34	158.48	19	metabolic process	cytosol;membrane;nucleus	protein binding;RNA binding	complex	Pf01798, Pf08060, Pf08156	55989	ENSMUSG00000026020.9	1	Ribosome biogenesis in eukaryotes	Major pathway of rRNA processing in the nucleolus and cytosol; SUMOylation of RNA binding proteins		10	1.34473e+08	1.39136e+08	1.60453e+08	2.11122e+08	2.14251e+08	1.76504e+08	9.50578e+07	1.21985e+08	1.03971e+08	1.3977e+08	1.42909e+08	1.52529e+08	High	High	High	High	High	High	High	High	High	High
High	IsMasterProtein	Q62376	Snrnp70	U1 small nuclear ribonucleoprotein 70 kDa OS=Mus musculus OX=10090 GN=Snrnp70 PE=1 SV=2	Snrnp70	81	19	0	38	19	448	52	9.94	140.23	19	metabolic process;regulation of biological process;response to stimulus	cytoplasm;nucleus;spliceosomal complex	RNA binding		Pf00076, Pf12220, Pf13893, Pf14259	20637	ENSMUSG00000063511.11	7	Spliceosome	mRNA Splicing - Major Pathway	mRNA processing	6	2.3592e+08	2.7779e+08	2.56586e+08	2.32392e+08	2.59683e+08	1.96001e+08	2.00869e+08	1.81267e+08	1.91831e+08	2.27783e+08	1.5105e+08	2.17419e+08	High	High	High	High	High	High	High	High	High	High
High	IsMasterProtein	P28740	Kif2a	Kinesin-like protein KIF2A OS=Mus musculus OX=10090 GN=Kif2a PE=1 SV=2	Kif2a	79	19	0	38	21	705	79.7	6.73	146.07	21	cell differentiation;cell division;cell organization and biogenesis;cellular component movement;development	cytoplasm;cytoskeleton;membrane;nucleus;vacuole	catalytic activity;motor activity;nucleotide binding;protein binding	cell differentiation;cell division-cycle-apoptotic	Pf00225	16563	ENSMUSG00000021693.19	13		Kinesins; COPI-dependent Golgi-to-ER retrograde traffic; Amplification of signal from unattached kinetochores via a MAD2 inhibitory signal; Resolution of Sister Chromatid Cohesion; Separation of Sister Chromatids; RHO GTPases Activate Formins; MHC class II antigen presentation		27	1.03755e+08	1.23804e+08	1.08153e+08	9.04432e+07	1.00898e+08	1.05605e+08	1.86575e+08	2.13997e+08	1.94477e+08	4.90038e+07	7.23233e+07	6.62863e+07	High	High	High	High	High	High	High	High	High	High
High	IsMasterProtein	Q3ULB1	Tes	Testin OS=Mus musculus OX=10090 GN=Tes PE=1 SV=1	Tes	75	19	0	59	19	410	46.6	7.87	133.82	19	regulation of biological process	cytoplasm;cytosol;membrane;nucleus	metal ion binding;protein binding;RNA binding	cell differentiation	Pf00412, Pf06297	21753	ENSMUSG00000029552.19	6				0	2.4673e+08	2.71779e+08	2.69365e+08	2.72321e+08	2.75967e+08	2.75615e+08	2.14916e+08	2.1335e+08	2.0249e+08	1.281e+08	1.28626e+08	1.08923e+08	High	High	High	High	High	High	High	High	High	High
High	IsMasterProtein	A2AL50	Agps	Alkylglycerone-phosphate synthase OS=Mus musculus OX=10090 GN=Agps PE=1 SV=1	Agps	75	19	0	38	19	671	74.3	7.66	168.47	19	metabolic process	membrane;mitochondrion	catalytic activity;nucleotide binding		Pf01565, Pf02913	228061	ENSMUSG00000042410.15	2	Metabolic pathways; Ether lipid metabolism; Peroxisome	Plasmalogen biosynthesis	Triacylglyceride Synthesis	7	6.2163e+07	7.61678e+07	7.36509e+07	1.05674e+08	1.21419e+08	1.05141e+08	7.94806e+07	7.87477e+07	8.44981e+07	4.94905e+07	4.34805e+07	3.75118e+07	High	High	High	High	High	High	High	High	High	High
High	IsMasterProtein	P13439	Umps	Uridine 5'-monophosphate synthase OS=Mus musculus OX=10090 GN=Umps PE=1 SV=3	Umps	72	19	0	47	19	481	52.3	6.61	197.37	19	metabolic process;response to stimulus;transport	cytoplasm;nucleus	catalytic activity;protein binding		Pf00156, Pf00215	22247	ENSMUSG00000022814.6	16	Pyrimidine metabolism; Metabolic pathways; Drug metabolism - other enzymes	Pyrimidine biosynthesis		7	2.03429e+08	1.42587e+08	1.50062e+08	1.60444e+08	1.58105e+08	1.18255e+08	2.22184e+08	1.69118e+08	2.24566e+08	1.82552e+08	1.81433e+08	2.09848e+08	High	High	High	High	High	High	High	High	High	High
High	IsMasterProtein	F8WHU5	Pds5b	Sister chromatid cohesion protein PDS5 homolog B OS=Mus musculus OX=10090 GN=Pds5b PE=1 SV=1	Pds5b	61	19	0	20	22	1449	164.7	8.54	110.75	22	cell division;cell organization and biogenesis;metabolic process;regulation of biological process;response to stimulus	chromosome;nucleus	DNA binding	chromatin2;cell differentiation;cell division-cycle-apoptotic		100710	ENSMUSG00000034021.15	5				0	3.84317e+07	4.57478e+07	4.45945e+07	6.0766e+07	5.03218e+07	5.77262e+07	7.53875e+07	7.58968e+07	6.50421e+07	9.03563e+07	6.92555e+07	8.77649e+07	High	High	High	High	High	High	High	High	High	High
High	IsMasterProtein	P55302	Lrpap1	Alpha-2-macroglobulin receptor-associated protein OS=Mus musculus OX=10090 GN=Lrpap1 PE=1 SV=1	Lrpap1	59	19	0	44	19	360	42.2	7.87	96.9	19	regulation of biological process;transport	cell surface;cytoplasm;endoplasmic reticulum;endosome;extracellular;Golgi;membrane;organelle lumen	protein binding	cell differentiation	Pf06400, Pf06401	16976	ENSMUSG00000029103.16	5				0	9.27116e+07	1.06536e+08	1.1199e+08	7.66116e+07	7.58225e+07	6.7615e+07	8.71397e+07	9.99114e+07	1.00378e+08	125887829	1.45355e+08	1.30649e+08	High	High	High	High	High	High	High	Peak Found	High	High
High	IsMasterProtein	Q924C1	Xpo5	Exportin-5 OS=Mus musculus OX=10090 GN=Xpo5 PE=1 SV=1	Xpo5	57	19	0	21	19	1204	136.9	5.82	126.56	19	regulation of biological process;transport	cytoplasm;cytosol;nucleus	protein binding;RNA binding;transporter activity		Pf08389	72322	ENSMUSG00000067150.5	17	RNA transport			1	4.45569e+07	4.47479e+07	4.41869e+07	5.89242e+07	5.3896e+07	5.82392e+07	4.57443e+07	4.73049e+07	4.4733e+07	6.09282e+07	7.11848e+07	6.18445e+07	High	Peak Found	High	High	High	High	High	High	Peak Found	High
High	IsMasterProtein	B2RY56	Rbm25	RNA-binding protein 25 OS=Mus musculus OX=10090 GN=Rbm25 PE=1 SV=2	Rbm25	52	19	0	25	19	838	99.5	6.32	82.14	19	cell death;metabolic process;regulation of biological process	cytoplasm;nucleus;spliceosomal complex	RNA binding	cell differentiation;cell division-cycle-apoptotic	Pf00076, Pf01480, Pf14259	67039	ENSMUSG00000010608.15	12	Spliceosome		mRNA processing	2	5.40737e+08	5.07837e+08	5.56938e+08	5.75812e+08	6.61095e+08	6.41454e+08	5.35799e+08	5.47893e+08	5.27927e+08	3.18717e+08	3.43847e+08	3.00846e+08	High	High	High	High	High	High	High	High	High	High
High	IsMasterProtein	Q8C129	Lnpep	Leucyl-cystinyl aminopeptidase OS=Mus musculus OX=10090 GN=Lnpep PE=1 SV=1	Lnpep	47	19	0	25	19	1025	117.2	5.96	86.33	19	cell communication;metabolic process;regulation of biological process;response to stimulus	membrane	catalytic activity;metal ion binding;protein binding		Pf01433, Pf11838, Pf13485	240028	ENSMUSG00000023845.6	17	Renin-angiotensin system	Translocation of GLUT4 to the plasma membrane; Endosomal/Vacuolar pathway; Antigen processing: Ubiquitination & Proteasome degradation		10	1.01797e+08	9.92884e+07	1.07128e+08	6.08643e+07	8.55593e+07	9.76679e+07	9.12151e+07	8.82904e+07	9.48942e+07	1.38496e+08	1.44126e+08	1.44351e+08	High	High	High	High	High	High	High	Peak Found	High	High
High	IsMasterProtein	Q99PU8	Dhx30	ATP-dependent RNA helicase DHX30 OS=Mus musculus OX=10090 GN=Dhx30 PE=1 SV=1	Dhx30	42	19	0	22	20	1217	136.6	8.75	75.25	20	cell organization and biogenesis;metabolic process	cytoplasm;cytosol;mitochondrion	catalytic activity;nucleotide binding;RNA binding	chromatin2	Pf00270, Pf00271, Pf04408, Pf07717	72831	ENSMUSG00000032480.17	9				0	5.06156e+07	4.65757e+07	5.08846e+07	4.90993e+07	3.81997e+07	3.99687e+07	5.59336e+07	5.47393e+07	5.06224e+07	3.77741e+07	4.0711e+07	4.05691e+07	High	High	High	High	High	High	High	High	High	High
High	IsMasterProtein	P18760	Cfl1	Cofilin-1 OS=Mus musculus OX=10090 GN=Cfl1 PE=1 SV=3	Cfl1	1121	18	0	93	23	166	18.5	8.09	3120.53	23	cell organization and biogenesis;cellular component movement;metabolic process;regulation of biological process;response to stimulus;transport	cytoplasm;cytoskeleton;cytosol;extracellular;membrane;nucleus	protein binding	pluripotent;cell differentiation;cell division-cycle-apoptotic	Pf00241	12631	ENSMUSG00000056201.7	19	Axon guidance; Fc gamma R-mediated phagocytosis; Regulation of actin cytoskeleton; Pertussis		G13 Signaling Pathway; Regulation of Actin Cytoskeleton	6	2.20723e+09	1.9417e+09	2.10836e+09	2.68585e+09	2.37459e+09	2.44434e+09	2.493e+09	2.34471e+09	2.29333e+09	2.1447e+09	2.05993e+09	2.02271e+09	High	High	High	High	High	High	High	High	High	High
High	IsMasterProtein	Q922F4	Tubb6	Tubulin beta-6 chain OS=Mus musculus OX=10090 GN=Tubb6 PE=1 SV=1	Tubb6	611	18	0	76	33	447	50.1	4.89	1407.58	33	cell organization and biogenesis	cytoplasm;cytoskeleton;nucleus	catalytic activity;nucleotide binding;structural molecule activity		Pf00091, Pf03953, Pf10644	67951	ENSMUSG00000001473.6	18	Phagosome; Gap junction	Intraflagellar transport; Hedgehog 'on' state; Hedgehog 'off' state		9	3.71797e+08	3.32655e+08	4.07021e+08	3.73016e+08	4.35609e+08	3.3478e+08	4.92225e+08	4.01714e+08	5.04528e+08	2.36401e+08	3.25793e+08	2.83221e+08	High	High	High	High	High	High	High	High	High	High
High	IsMasterProtein	Q9Z1Q5	Clic1	Chloride intracellular channel protein 1 OS=Mus musculus OX=10090 GN=Clic1 PE=1 SV=3	Clic1	249	18	0	72	19	241	27	5.17	535.9	19	metabolic process;regulation of biological process;transport	cytoplasm;membrane;mitochondrion;nucleus	catalytic activity;protein binding;transporter activity	cell differentiation;cell division-cycle-apoptotic	Pf00043, Pf13409, Pf13410, Pf13417	114584	ENSMUSG00000007041.9	17				0	1.28971e+09	1.42923e+09	1.34819e+09	9.37883e+08	1.06469e+09	9.73635e+08	1.80606e+09	1.68408e+09	1.84378e+09	9.42002e+08	1.07394e+09	9.89026e+08	High	High	High	High	High	High	High	High	High	High
High	IsMasterProtein	Q5XJF6	Rpl10a; Rpl10a-ps1	Ribosomal protein OS=Mus musculus OX=10090 GN=Rpl10a PE=1 SV=1	Rpl10a	236	18	0	66	18	217	24.8	9.94	483.64	18	metabolic process;response to stimulus	membrane;mitochondrion;nucleus;ribosome	RNA binding;structural molecule activity		Pf00687	19896; 100043141	ENSMUSG00000037805.14	17; 1	Ribosome	L13a-mediated translational silencing of Ceruloplasmin expression; Nonsense Mediated Decay (NMD) independent of the Exon Junction Complex (EJC); Nonsense Mediated Decay (NMD) enhanced by the Exon Junction Complex (EJC); GTP hydrolysis and joining of the 60S ribosomal subunit; Formation of a pool of free 40S subunits; Major pathway of rRNA processing in the nucleolus and cytosol; SRP-dependent cot…	Cytoplasmic Ribosomal Proteins	17	1.80226e+09	1.74646e+09	1.62193e+09	2.00451e+09	1.80683e+09	1.99886e+09	1.68773e+09	1.74853e+09	1.74747e+09	1733066099	1.77625e+09	1.72908e+09	High	High	High	High	High	High	High	High	High	High
High	IsMasterProtein	P19253	Rpl13a	60S ribosomal protein L13a OS=Mus musculus OX=10090 GN=Rpl13a PE=1 SV=4	Rpl13a	230	18	0	67	25	203	23.4	11.02	385.41	25	cellular component movement;metabolic process;regulation of biological process;response to stimulus	cytoplasm;membrane;nucleus;ribosome	RNA binding;structural molecule activity		Pf00572	22121	ENSMUSG00000074129.13	7	Ribosome	L13a-mediated translational silencing of Ceruloplasmin expression; Nonsense Mediated Decay (NMD) independent of the Exon Junction Complex (EJC); Nonsense Mediated Decay (NMD) enhanced by the Exon Junction Complex (EJC); GTP hydrolysis and joining of the 60S ribosomal subunit; Formation of a pool of free 40S subunits; Major pathway of rRNA processing in the nucleolus and cytosol; SRP-dependent cot…	Cytoplasmic Ribosomal Proteins	17	6.83812e+08	7.69601e+08	7.75059e+08	1.12247e+09	1.1681e+09	1.04676e+09	9.07473e+08	9.61832e+08	9.5266e+08	9.20148e+08	9.44899e+08	8.41935e+08	High	High	High	High	High	High	High	High	High	High
High	IsMasterProtein	P14206	Rpsa; LOC100045332; LOC100505031; LOC102642689	40S ribosomal protein SA OS=Mus musculus OX=10090 GN=Rpsa PE=1 SV=4	Rpsa	229	18	0	67	18	295	32.8	4.87	604.69	18	cell differentiation;cell organization and biogenesis;metabolic process;transport	cytoplasm;cytosol;membrane;nucleus;ribosome	protein binding;receptor activity;RNA binding;structural molecule activity	cell differentiation	Pf00318	16785; 100045332; 102642689	ENSMUSG00000032518.6	9; 19	Ribosome	L13a-mediated translational silencing of Ceruloplasmin expression; Nonsense Mediated Decay (NMD) independent of the Exon Junction Complex (EJC); Nonsense Mediated Decay (NMD) enhanced by the Exon Junction Complex (EJC); Ribosomal scanning and start codon recognition; GTP hydrolysis and joining of the 60S ribosomal subunit; Formation of a pool of free 40S subunits; SRP-dependent cotranslational pr…	Cytoplasmic Ribosomal Proteins; Alpha6-Beta4 Integrin Signaling Pathway	19	9.15866e+08	9.82101e+08	1.03895e+09	1.32752e+09	1.20011e+09	9.53284e+08	9.361e+08	9.88998e+08	1.11245e+09	8.74268e+08	8.64796e+08	9.77737e+08	High	High	High	High	High	High	High	High	High	High
High	IsMasterProtein	P30681	Hmgb2	High mobility group protein B2 OS=Mus musculus OX=10090 GN=Hmgb2 PE=1 SV=3	Hmgb2	224	18	0	71	26	210	24.1	7.31	439.86	26	cell organization and biogenesis;cellular component movement;defense response;metabolic process;regulation of biological process;response to stimulus	chromosome;cytoplasm;extracellular;nucleus	DNA binding;protein binding;RNA binding	chromatin2;pluripotent;cell differentiation;cell division-cycle-apoptotic	Pf00505, Pf09011	97165	ENSMUSG00000054717.7	8		Activation of DNA fragmentation factor		5	7.99137e+08	7.94805e+08	7.62548e+08	7.10055e+08	6.61302e+08	6.15036e+08	9.07244e+08	9.61832e+08	9.06837e+08	1.02774e+09	1.09717e+09	9.49889e+08	High	High	High	High	High	High	High	High	High	High
High	IsMasterProtein	Q99PT1	Arhgdia	Rho GDP-dissociation inhibitor 1 OS=Mus musculus OX=10090 GN=Arhgdia PE=1 SV=3	Arhgdia	210	18	0	79	18	204	23.4	5.2	466.94	18	regulation of biological process;response to stimulus	cytoplasm;cytosol;membrane;nucleus	enzyme regulator activity;protein binding		Pf02115	192662	ENSMUSG00000025132.13	11	Neurotrophin signaling pathway; Vasopressin-regulated water reabsorption	Axonal growth inhibition (RHOA activation); Signalling by NGF; Rho GTPase cycle; Axonal growth stimulation		11	1.65932e+09	1.67536e+09	1.62038e+09	1.14801e+09	1.22161e+09	1.58702e+09	1.15394e+09	1.12504e+09	1.14171e+09	1.75132e+09	1.47589e+09	1.69691e+09	High	High	High	High	High	High	High	High	High	High
High	IsMasterProtein	Q62465	Vat1	Synaptic vesicle membrane protein VAT-1 homolog OS=Mus musculus OX=10090 GN=Vat1 PE=1 SV=3	Vat1	198	18	0	47	18	406	43.1	6.37	455.52	18	metabolic process;regulation of biological process	cytoplasm;membrane;mitochondrion	catalytic activity;metal ion binding		Pf00107, Pf08240, Pf13602	26949	ENSMUSG00000034993.7	11		Neutrophil degranulation		3	9.52536e+08	8.95941e+08	9.37386e+08	9.18588e+08	8.37243e+08	7.94647e+08	9.21104e+08	9.1439e+08	9.40957e+08	9.36676e+08	7.49826e+08	8.33032e+08	High	High	High	High	High	High	High	High	High	High
High	IsMasterProtein	P43276	Hist1h1b	Histone H1.5 OS=Mus musculus OX=10090 GN=H1-5 PE=1 SV=2	H1-5	194	18	0	55	24	223	22.6	10.92	365.78	24	cell organization and biogenesis	chromosome;nucleus	DNA binding;protein binding	chromatin2	Pf00538	56702	ENSMUSG00000058773.2	13				0	8.47204e+08	7.67114e+08	8.73395e+08	1.02506e+09	9.42032e+08	7.70671e+08	8.50615e+08	9.70558e+08	8.64224e+08	1.21662e+09	1.02795e+09	1.07963e+09	High	High	High	High	High	High	High	High	High	High
High	IsMasterProtein	P14869	Rplp0	60S acidic ribosomal protein P0 OS=Mus musculus OX=10090 GN=Rplp0 PE=1 SV=3	Rplp0	194	18	0	49	18	317	34.2	6.25	456.58	18	response to stimulus;transport	cytoplasm;cytosol;endoplasmic reticulum;membrane;nucleus;ribosome	RNA binding;structural molecule activity		Pf00428, Pf00466	11837	ENSMUSG00000067274.10	5	Ribosome	L13a-mediated translational silencing of Ceruloplasmin expression; Nonsense Mediated Decay (NMD) independent of the Exon Junction Complex (EJC); Nonsense Mediated Decay (NMD) enhanced by the Exon Junction Complex (EJC); GTP hydrolysis and joining of the 60S ribosomal subunit; Formation of a pool of free 40S subunits; Major pathway of rRNA processing in the nucleolus and cytosol; SRP-dependent cot…	Cytoplasmic Ribosomal Proteins	17	1.13799e+09	1.15021e+09	1.23545e+09	1.29465e+09	1.54743e+09	1.36848e+09	1.12449e+09	1.06432e+09	1.14385e+09	1.0347e+09	1.21105e+09	1.2185e+09	High	High	High	High	High	High	High	High	High	High
High	IsMasterProtein	P61358	Rpl27; LOC108167922	60S ribosomal protein L27 OS=Mus musculus OX=10090 GN=Rpl27 PE=1 SV=2	Rpl27	192	18	0	76	18	136	15.8	10.56	354.23	18	metabolic process	membrane;nucleus;ribosome	RNA binding;structural molecule activity		Pf00467, Pf01777	19942; 108167922	ENSMUSG00000063316.13; ENSMUSG00000073640.2	11; 18	Ribosome		Cytoplasmic Ribosomal Proteins	2	2.26847e+09	2.29951e+09	2.18345e+09	2.20593e+09	1.89572e+09	2.13185e+09	2.18092e+09	2.30581e+09	2.13347e+09	1.9801e+09	1.91551e+09	2.08411e+09	High	High	High	High	High	High	High	High	High	High
High	IsMasterProtein	Q7TMK9	Syncrip	Heterogeneous nuclear ribonucleoprotein Q OS=Mus musculus OX=10090 GN=Syncrip PE=1 SV=2	Syncrip	176	18	0	48	24	623	69.6	8.59	444.24	24	cell differentiation;metabolic process;regulation of biological process;response to stimulus	cytoplasm;endoplasmic reticulum;membrane;nucleus;spliceosomal complex	RNA binding	complex;cell differentiation	Pf00076, Pf13893, Pf14259	56403	ENSMUSG00000032423.12	9			mRNA processing	1	4.07919e+08	4.08738e+08	4.16491e+08	3.71774e+08	4.54067e+08	3.37836e+08	3.6684e+08	3.80482e+08	4.01898e+08	2.99964e+08	3.46214e+08	2.98361e+08	High	High	High	High	High	High	High	High	High	High
High	IsMasterProtein	Q921R2	Rps13	40S ribosomal protein S13 OS=Mus musculus OX=10090 GN=Rps13 PE=1 SV=1	Rps13	174	18	0	73	18	140	16.1	10.71	310.91	18	metabolic process;regulation of biological process	membrane;nucleus;ribosome	RNA binding;structural molecule activity		Pf00312, Pf08069	68052	ENSMUSG00000090862.3	7			Cytoplasmic Ribosomal Proteins; TNF-alpha NF-kB Signaling Pathway; mRNA processing	3	1.94861e+09	1.74332e+09	1.62319e+09	1.99256e+09	1.96203e+09	1.68819e+09	1.71217e+09	1.82425e+09	1.79649e+09	1543160242	1.61247e+09	1.60526e+09	High	High	High	High	High	High	High	High	High	High
High	IsMasterProtein	P62911	Rpl32; Rpl32p	60S ribosomal protein L32 OS=Mus musculus OX=10090 GN=Rpl32 PE=1 SV=2	Rpl32	164	18	0	71	18	135	15.9	11.33	305.7	18	metabolic process;response to stimulus	membrane;ribosome	RNA binding;structural molecule activity		Pf01655	19951; 652989	ENSMUSG00000057841.5	6; X	Ribosome	L13a-mediated translational silencing of Ceruloplasmin expression; Nonsense Mediated Decay (NMD) independent of the Exon Junction Complex (EJC); Nonsense Mediated Decay (NMD) enhanced by the Exon Junction Complex (EJC); GTP hydrolysis and joining of the 60S ribosomal subunit; Formation of a pool of free 40S subunits; Major pathway of rRNA processing in the nucleolus and cytosol; SRP-dependent cot…	Cytoplasmic Ribosomal Proteins; mRNA processing	18	1.53338e+09	1.53929e+09	1.58383e+09	1.63844e+09	1.90621e+09	1.61003e+09	1.5722e+09	1.66111e+09	1.6319e+09	1.34405e+09	1.45149e+09	1.26127e+09	High	High	High	High	High	High	High	High	High	High
High	IsMasterProtein	P14602	Hspb1	Heat shock protein beta-1 OS=Mus musculus OX=10090 GN=Hspb1 PE=1 SV=3	Hspb1	162	18	0	91	18	209	23	6.55	397.22	18	metabolic process;regulation of biological process;response to stimulus	cytoplasm;cytoskeleton;membrane;nucleus;proteasome	enzyme regulator activity;protein binding;RNA binding	cell differentiation;cell division-cycle-apoptotic	Pf00011	15507	ENSMUSG00000004951.10	5	Epstein-Barr virus infection; VEGF signaling pathway; Amoebiasis; MAPK signaling pathway	VEGFA-VEGFR2 Pathway; AUF1 (hnRNP D0) binds and destabilizes mRNA; MAPK6/MAPK4 signaling	TNF-alpha NF-kB Signaling Pathway; p38 MAPK Signaling Pathway; IL-3 Signaling Pathway; IL-6 signaling Pathway; MAPK signaling pathway; FAS pathway and Stress induction of HSP regulation	19	1.46157e+09	1.50036e+09	1.47348e+09	1.09324e+09	1.19267e+09	1.22895e+09	1.00418e+09	1.02485e+09	9.7691e+08	3.37036e+06	5.62179e+06	1.3122e+07	High	High	High	High	High	High	High	High	High	Peak Found
High	IsMasterProtein	Q9CQM8	Rpl21; Gm14648; Gm10240; Rpl21-ps15	60S ribosomal protein L21 OS=Mus musculus OX=10090 GN=Rpl21 PE=1 SV=1	Rpl21	145	18	0	63	18	160	18.6	10.49	240.1	18	metabolic process	membrane;ribosome	protein binding;RNA binding;structural molecule activity		Pf01157	19933; 676253; 100503563; 675278	ENSMUSG00000041453.12	5; X; 15	Ribosome	L13a-mediated translational silencing of Ceruloplasmin expression; Nonsense Mediated Decay (NMD) independent of the Exon Junction Complex (EJC); Nonsense Mediated Decay (NMD) enhanced by the Exon Junction Complex (EJC); GTP hydrolysis and joining of the 60S ribosomal subunit; Formation of a pool of free 40S subunits; Major pathway of rRNA processing in the nucleolus and cytosol; SRP-dependent cot…	Cytoplasmic Ribosomal Proteins	17	1.23168e+09	1.14346e+09	1.19097e+09	1.23898e+09	9.94509e+08	1.26254e+09	9.96154e+08	6.88077e+08	9.21573e+08	1.11689e+09	1.08541e+09	1.12857e+09	High	High	High	High	High	High	High	High	High	High
High	IsMasterProtein	P17426	Ap2a1	AP-2 complex subunit alpha-1 OS=Mus musculus OX=10090 GN=Ap2a1 PE=1 SV=1	Ap2a1	141	18	0	39	29	977	107.6	7.03	302.96	29	regulation of biological process;transport	membrane	protein binding;transporter activity		Pf01602, Pf02296, Pf02883, Pf13646	11771	ENSMUSG00000060279.14	7	Huntington's disease; Endocytosis; Synaptic vesicle cycle; Endocrine and other factor-regulated calcium reabsorption	WNT5A-dependent internalization of FZD4; Trafficking of GluR2-containing AMPA receptors; VLDLR internalisation and degradation; Retrograde neurotrophin signalling; WNT5A-dependent internalization of FZD2, FZD5 and ROR2; Recycling pathway of L1; MHC class II antigen presentation; Cargo recognition for clathrin-mediated endocytosis; LDL clearance	EGFR1 Signaling Pathway	37	9.78451e+07	1.01816e+08	1.2186e+08	1.22721e+08	8.91763e+07	1.19472e+08	8.63549e+07	7.69641e+07	6.94785e+07	1.75779e+08	1.35898e+08	1.44381e+08	High	High	High	High	High	High	High	High	High	High
High	IsMasterProtein	Q9JII6	Akr1a1	Aldo-keto reductase family 1 member A1 OS=Mus musculus OX=10090 GN=Akr1a1 PE=1 SV=3	Akr1a1	138	18	0	64	19	325	36.6	7.39	312.16	19	metabolic process	cytosol;membrane	catalytic activity		Pf00248	58810	ENSMUSG00000028692.14	4	Glycolysis / Gluconeogenesis; Glycerolipid metabolism; Pentose and glucuronate interconversions; Metabolic pathways	Glutathione conjugation; Catabolism of glucuronate to xylulose-5-phosphate	Metapathway biotransformation	11	3.44978e+08	3.28326e+08	3.79971e+08	2.68584e+08	2.94192e+08	2.99711e+08	2.94665e+08	2.9268e+08	3.08589e+08	3.38026e+08	3.03408e+08	3.22812e+08	High	High	High	High	High	High	High	High	High	High
High	IsMasterProtein	Q9CXW3	Cacybp	Calcyclin-binding protein OS=Mus musculus OX=10090 GN=Cacybp PE=1 SV=1	Cacybp	133	18	0	67	18	229	26.5	7.87	325.88	18	cell differentiation;regulation of biological process;response to stimulus	cytoplasm;cytosol;nucleus	protein binding	complex;cell differentiation	Pf04969, Pf05002, Pf09032	12301	ENSMUSG00000014226.10	1	Wnt signaling pathway			1	3.03532e+08	2.7968e+08	2.88267e+08	3.45051e+08	3.33019e+08	3.53617e+08	2.95396e+08	3.21525e+08	2.55876e+08	3.80831e+08	4.50769e+08	3.69892e+08	High	High	High	High	High	High	High	High	High	High
High	IsMasterProtein	Q99LC5	Etfa	Electron transfer flavoprotein subunit alpha, mitochondrial OS=Mus musculus OX=10090 GN=Etfa PE=1 SV=2	Etfa	117	18	0	60	18	333	35	8.38	284.03	18	metabolic process;transport	mitochondrion;organelle lumen	catalytic activity;nucleotide binding;protein binding		Pf00766, Pf01012	110842	ENSMUSG00000032314.14	9		Respiratory electron transport		4	4.96718e+08	4.64195e+08	4.64976e+08	4.38081e+08	4.77271e+08	5.63027e+08	3.9453e+08	4.06693e+08	3.83885e+08	5.21038e+08	5.0443e+08	4.85505e+08	High	High	High	High	High	High	High	High	High	High
High	IsMasterProtein	P31230	Aimp1	Aminoacyl tRNA synthase complex-interacting multifunctional protein 1 OS=Mus musculus OX=10090 GN=Aimp1 PE=1 SV=2	Aimp1	109	18	0	84	18	310	34	8.35	260.89	18	cell communication;cell death;cellular component movement;defense response;metabolic process;regulation of biological process;response to stimulus	cell surface;cytoplasm;cytosol;endoplasmic reticulum;extracellular;Golgi;membrane;nucleus	protein binding;RNA binding	cell differentiation;cell division-cycle-apoptotic	Pf01588	13722		3			mRNA processing	1	2.66509e+08	2.88726e+08	2.64354e+08	3.72209e+08	3.72697e+08	3.69215e+08	2.81882e+08	2.67024e+08	2.76954e+08	3.0006e+08	2.97819e+08	2.46469e+08	High	High	High	High	High	High	High	High	High	High
High	IsMasterProtein	Q99KP6	Prpf19	Pre-mRNA-processing factor 19 OS=Mus musculus OX=10090 GN=Prpf19 PE=1 SV=1	Prpf19	103	18	0	54	18	504	55.2	6.61	233.62	18	cell organization and biogenesis;cell proliferation;metabolic process;regulation of biological process;response to stimulus	cytoplasm;cytoskeleton;membrane;nucleus;spliceosomal complex	catalytic activity;metal ion binding;protein binding	cell differentiation;cell division-cycle-apoptotic	Pf00400, Pf04564, Pf08606, Pf11789	28000	ENSMUSG00000024735.13	19	Ubiquitin mediated proteolysis; Spliceosome	mRNA Splicing - Major Pathway; Dual incision in TC-NER; Gap-filling DNA repair synthesis and ligation in TC-NER; Formation of TC-NER Pre-Incision Complex		12	2.64984e+08	2.48474e+08	2.22323e+08	2.93904e+08	3.10546e+08	2.65432e+08	3.14711e+08	2.90505e+08	3.05153e+08	2.73887e+08	2.92834e+08	2.62955e+08	High	High	High	High	High	High	High	High	High	High
High	IsMasterProtein	Q60865	Caprin1	Caprin-1 OS=Mus musculus OX=10090 GN=Caprin1 PE=1 SV=2	Caprin1	102	18	0	30	18	707	78.1	5.25	250.75	18	cell differentiation;regulation of biological process	cytoplasm;cytosol;membrane	RNA binding	cell differentiation	Pf12287	53872	ENSMUSG00000027184.14	2				0	2.01505e+08	1.95941e+08	1.93736e+08	2.49435e+08	2.30166e+08	2.43503e+08	3.52137e+08	3.3655e+08	3.14865e+08	2.80185e+08	2.5222e+08	2.52198e+08	High	High	High	High	High	High	High	High	High	High
High	IsMasterProtein	Q80WJ7	Mtdh	Protein LYRIC OS=Mus musculus OX=10090 GN=Mtdh PE=1 SV=1	Mtdh	101	18	0	41	18	579	63.8	9.33	241.1	18	cell organization and biogenesis;regulation of biological process;response to stimulus	cytoplasm;endoplasmic reticulum;membrane;nucleus	protein binding;RNA binding	complex;cell differentiation;cell division-cycle-apoptotic		67154	ENSMUSG00000022255.15	15				0	1.71415e+08	1.72072e+08	1.77772e+08	1.44326e+08	1.44834e+08	1.39238e+08	1.50502e+08	1.50868e+08	1.34645e+08	2.03775e+08	2.2731e+08	2.08686e+08	High	High	High	High	High	High	High	High	High	High
High	IsMasterProtein	Q8BP67	Rpl24	60S ribosomal protein L24 OS=Mus musculus OX=10090 GN=Rpl24 PE=1 SV=2	Rpl24	101	18	0	57	18	157	17.8	11.25	163.77	18	cell organization and biogenesis;cellular component movement;metabolic process;regulation of biological process	cytoplasm;membrane;ribosome	protein binding;RNA binding;structural molecule activity	cell differentiation;cell division-cycle-apoptotic	Pf01246	68193	ENSMUSG00000098274.7	16	Ribosome	L13a-mediated translational silencing of Ceruloplasmin expression; Nonsense Mediated Decay (NMD) independent of the Exon Junction Complex (EJC); Nonsense Mediated Decay (NMD) enhanced by the Exon Junction Complex (EJC); GTP hydrolysis and joining of the 60S ribosomal subunit; Formation of a pool of free 40S subunits; Major pathway of rRNA processing in the nucleolus and cytosol; SRP-dependent cot…	Cytoplasmic Ribosomal Proteins	17	1.33663e+09	1.29634e+09	1.35363e+09	1.62071e+09	1.35977e+09	1.62068e+09	1.26368e+09	1.33032e+09	1.28415e+09	1.33278e+09	1.54228e+09	1.24638e+09	High	High	High	High	High	High	High	High	High	High
High	IsMasterProtein	Q9WTM5	Ruvbl2	RuvB-like 2 OS=Mus musculus OX=10090 GN=Ruvbl2 PE=1 SV=3	Ruvbl2	100	18	0	43	18	463	51.1	5.64	225.12	18	cell organization and biogenesis;metabolic process;regulation of biological process;response to stimulus	cytosol;nucleus	catalytic activity;DNA binding;nucleotide binding;protein binding	chromatin2;complex;complex	Pf00004, Pf03796, Pf06068, Pf13481	20174	ENSMUSG00000003868.14	7				0	2.00336e+08	1.84291e+08	1.97583e+08	1.77832e+08	1.91613e+08	1.69044e+08	2.62633e+08	2.42376e+08	2.41984e+08	1.42329e+08	1.54416e+08	1.39152e+08	High	High	High	High	High	High	High	High	High	High
High	IsMasterProtein	P61202	Cops2	COP9 signalosome complex subunit 2 OS=Mus musculus OX=10090 GN=Cops2 PE=1 SV=1	Cops2	99	18	0	50	18	443	51.6	5.53	221.59	18	cell differentiation;cell proliferation;metabolic process;regulation of biological process	cytoplasm;nucleus	protein binding	complex;cell differentiation	Pf01399, Pf10075	12848	ENSMUSG00000027206.13	2		DNA Damage Recognition in GG-NER; Neddylation; Formation of TC-NER Pre-Incision Complex; Cargo recognition for clathrin-mediated endocytosis		13	1.44213e+08	1.4313e+08	1.32971e+08	1.6705e+08	1.51717e+08	1.69781e+08	1.1825e+08	1.06651e+08	1.4056e+08	1.78718e+08	1.74448e+08	1.67828e+08	High	High	High	High	High	High	High	High	High	High
High	IsMasterProtein	Q61425	Hadh	Hydroxyacyl-coenzyme A dehydrogenase, mitochondrial OS=Mus musculus OX=10090 GN=Hadh PE=1 SV=2	Hadh	91	18	0	64	18	314	34.4	8.65	198.61	18	metabolic process;regulation of biological process;response to stimulus	cytoplasm;membrane;mitochondrion;organelle lumen	catalytic activity;nucleotide binding		Pf00070, Pf00725, Pf01266, Pf02737, Pf13450	15107	ENSMUSG00000027984.8	3	Fatty acid degradation; Tryptophan metabolism; Metabolic pathways; Butanoate metabolism; Lysine degradation; Valine, leucine and isoleucine degradation; Fatty acid metabolism; Fatty acid elongation	Beta oxidation of hexanoyl-CoA to butanoyl-CoA; Beta oxidation of butanoyl-CoA to acetyl-CoA; Beta oxidation of octanoyl-CoA to hexanoyl-CoA; Beta oxidation of decanoyl-CoA to octanoyl-CoA-CoA; Beta oxidation of lauroyl-CoA to decanoyl-CoA-CoA	Fatty Acid Beta Oxidation; Fatty Acid Biosynthesis; Mitochondrial LC-Fatty Acid Beta-Oxidation; Tryptophan metabolism	22	1.33108e+08	1.28638e+08	1.35021e+08	1.19218e+08	1.24725e+08	1.20935e+08	2.02747e+08	2.17484e+08	2.12285e+08	1.36636e+08	1.34211e+08	1.2968e+08	High	High	High	High	High	High	High	High	High	High
High	IsMasterProtein	E9PYI8	Usp14	Ubiquitin carboxyl-terminal hydrolase OS=Mus musculus OX=10090 GN=Usp14 PE=1 SV=1	Usp14	91	18	0	54	18	458	52.3	5.66	195.74	18	cell communication;metabolic process;regulation of biological process	cell surface;cytoplasm;cytosol;membrane;nucleus;proteasome	catalytic activity;enzyme regulator activity;protein binding		Pf00443, Pf13423	59025	ENSMUSG00000047879.16	18				0	2.10915e+08	1.89672e+08	2.0061e+08	2.33969e+08	2.23878e+08	1.62871e+08	2.09243e+08	2.25191e+08	2.17058e+08	1.60339e+08	2.23887e+08	1.72767e+08	High	High	High	High	High	High	High	High	High	High
High	IsMasterProtein	Q6P5F9	Xpo1	Exportin-1 OS=Mus musculus OX=10090 GN=Xpo1 PE=1 SV=1	Xpo1	87	18	0	22	18	1071	123	6.07	211.59	18	regulation of biological process;response to stimulus;transport	chromosome;cytoplasm;cytosol;membrane;nucleus	protein binding;RNA binding;transporter activity	cell division-cycle-apoptotic	Pf03810, Pf08389, Pf08767	103573	ENSMUSG00000020290.14	11	Influenza A; HTLV-I infection; RNA transport; Ribosome biogenesis in eukaryotes; Epstein-Barr virus infection	Deactivation of the beta-catenin transactivating complex; HuR (ELAVL1) binds and stabilizes mRNA; MAPK6/MAPK4 signaling; Cyclin A/B1/B2 associated events during G2/M transition; Amplification of signal from unattached kinetochores via a MAD2 inhibitory signal; Resolution of Sister Chromatid Cohesion; Separation of Sister Chromatids; RHO GTPases Activate Formins		32	1.3691e+08	1.17992e+08	1.43162e+08	1.00747e+08	9.53414e+07	1.12399e+08	1.12909e+08	1.06505e+08	1.08192e+08	1.28393e+08	9.95552e+07	1.05486e+08	High	High	High	High	High	High	High	High	High	High
High	IsMasterProtein	Q8CBM2	Asph	Aspartyl/asparaginyl beta-hydroxylase OS=Mus musculus OX=10090 GN=Asph PE=1 SV=1	Asph	85	18	0	33	18	658	75.1	4.91	188.08	18	cellular homeostasis;metabolic process;regulation of biological process;response to stimulus;transport	cytoplasm;endoplasmic reticulum;membrane	catalytic activity;metal ion binding;protein binding	cell differentiation	Pf05118, Pf05279, Pf13414, Pf13428, Pf13432, Pf14559	65973	ENSMUSG00000028207.18	4				0	1.19596e+08	1.24535e+08	1.32606e+08	1.14749e+08	1.03545e+08	1.04765e+08	1.82089e+08	2.04618e+08	2.12509e+08	1.45483e+08	1.15252e+08	1.71181e+08	High	High	High	High	High	High	High	High	High	High
High	IsMasterProtein	Q3TJD7	Pdlim7	PDZ and LIM domain protein 7 OS=Mus musculus OX=10090 GN=Pdlim7 PE=1 SV=1	Pdlim7	84	18	0	48	18	457	50.1	8.47	157.53	18	cell differentiation;cell organization and biogenesis;development;regulation of biological process	cytoplasm;cytoskeleton;nucleus	metal ion binding;protein binding	cell differentiation	Pf00412, Pf00595	67399	ENSMUSG00000021493.15	13		RET signaling	EBV LMP1 signaling	4	2.54241e+08	1.65951e+08	1.80064e+08	2.18169e+08	2.2346e+08	1.66256e+08	2.21503e+08	2.52337e+08	2.55417e+08	1.38339e+08	1.18213e+08	1.39261e+08	High	High	High	High	High	High	High	High	High	High
High	IsMasterProtein	O08784	Tcof1	Treacle protein OS=Mus musculus OX=10090 GN=Tcof1 PE=1 SV=1	Tcof1	83	18	0	18	18	1320	134.9	9.35	169.7	18	cell organization and biogenesis;metabolic process;regulation of biological process	cytosol;nucleus	protein binding;RNA binding	pluripotent;cell differentiation	Pf03546	21453	ENSMUSG00000024613.16	18	Ribosome biogenesis in eukaryotes			1	7.10179e+07	8.40583e+07	7.77521e+07	1.24871e+08	1.07852e+08	9.49819e+07	6.85439e+07	8.07269e+07	7.00291e+07	9.11873e+07	9.71516e+07	9.10788e+07	High	High	High	High	High	High	High	High	High	High
High	IsMasterProtein	O88477	Igf2bp1	Insulin-like growth factor 2 mRNA-binding protein 1 OS=Mus musculus OX=10090 GN=Igf2bp1 PE=1 SV=1	Igf2bp1	83	18	0	37	18	577	63.4	9.2	168.6	18	cell proliferation;regulation of biological process;transport	cytoplasm;cytosol;nucleus	RNA binding;translation regulator activity	pluripotent;cell differentiation	Pf00013, Pf00076, Pf13014, Pf13893, Pf14259	140486	ENSMUSG00000013415.9	11	MicroRNAs in cancer		mRNA processing	2	1.25703e+08	1.15581e+08	1.31932e+08	1.69959e+08	1.60128e+08	2.09209e+08	1.20094e+08	1.14858e+08	1.27618e+08	9.3589e+07	1.07452e+08	8.83792e+07	High	High	High	High	High	High	High	High	High	High
High	IsMasterProtein	P70336	Rock2	Rho-associated protein kinase 2 OS=Mus musculus OX=10090 GN=Rock2 PE=1 SV=1	Rock2	80	18	0	20	19	1388	160.5	5.99	163.03	19	cell organization and biogenesis;metabolic process;regulation of biological process;response to stimulus	cytoplasm;cytoskeleton;cytosol;membrane;nucleus	catalytic activity;metal ion binding;motor activity;nucleotide binding;protein binding;RNA binding;structural molecule activity	cell differentiation;cell division-cycle-apoptotic	Pf00038, Pf00069, Pf00130, Pf01576, Pf01636, Pf02185, Pf02463, Pf04111, Pf04156, Pf05557, Pf05622, Pf05667, Pf06160, Pf07714, Pf07888, Pf08912, Pf09726, Pf09731, Pf11559, Pf12128, Pf12718, Pf12795, Pf14531	19878		12	Sphingolipid signaling pathway; cAMP signaling pathway; Focal adhesion; Proteoglycans in cancer; Oxytocin signaling pathway; Vascular smooth muscle contraction; Chemokine signaling pathway; Salmonella infection; Leukocyte transendothelial migration; Platelet activation; cGMP-PKG signaling pathway; Wnt signaling pathway; Axon guidance; Pathways in cancer; Regulation of actin cytoskeleton		MicroRNAs in Cardiomyocyte Hypertrophy; PluriNetWork; Chemokine signaling pathway; G13 Signaling Pathway; Regulation of Actin Cytoskeleton; Integrin-mediated Cell Adhesion; Focal Adhesion	22	7.19203e+07	7.59005e+07	5.76223e+07	8.79348e+07	9.12608e+07	9.17136e+07	7.46214e+07	7.68081e+07	6.98465e+07	7.33631e+07	7.42665e+07	7.54748e+07	High	High	High	High	High	High	High	High	High	High
High	IsMasterProtein	O54774	Ap3d1	AP-3 complex subunit delta-1 OS=Mus musculus OX=10090 GN=Ap3d1 PE=1 SV=1	Ap3d1	76	18	0	21	18	1199	135	7.37	166.13	18	cell organization and biogenesis;cellular component movement;regulation of biological process;transport	cytoplasm;Golgi;membrane		cell differentiation	Pf01602, Pf06375	11776	ENSMUSG00000020198.8	10	Lysosome			1	1.17999e+08	1.31162e+08	1.28034e+08	1.20744e+08	1.38378e+08	1.15071e+08	1.21325e+08	1.062e+08	1.06457e+08	1.16056e+08	1.39789e+08	1.31932e+08	High	High	High	High	High	High	High	High	High	High
High	IsMasterProtein	Q9CZW5	Tomm70a	Mitochondrial import receptor subunit TOM70 OS=Mus musculus OX=10090 GN=Tomm70 PE=1 SV=2	Tomm70	74	18	0	40	18	611	67.5	7.53	122.06	18		membrane;mitochondrion	protein binding		Pf00515, Pf07719, Pf13414	28185	ENSMUSG00000022752.8	16		Pink/Parkin Mediated Mitophagy		2	1.71569e+08	1.58359e+08	1.50513e+08	1.45884e+08	1.46265e+08	1.67617e+08	1.96473e+08	1.99228e+08	1.88591e+08	1.30869e+08	1.29483e+08	1.38896e+08	High	High	High	High	High	High	High	High	High	High
High	IsMasterProtein	A2A9M4	Dock7	Dedicator of cytokinesis protein 7 OS=Mus musculus OX=10090 GN=Dock7 PE=1 SV=2	Dock7	73	18	0	12	19	2130	241.3	6.76	150.43	19	cell differentiation;cell organization and biogenesis;development;regulation of biological process;response to stimulus		protein binding	pluripotent;cell differentiation;cell division-cycle-apoptotic	Pf06920, Pf11878, Pf14429	67299	ENSMUSG00000028556.15	4		MET activates RAP1 and RAC1		5	6.41154e+07	6.75817e+07	7.64507e+07	8.53152e+07	8.51132e+07	7.18995e+07	7.36231e+07	9.17737e+07	9.50997e+07	7.14356e+07	7.28564e+07	7.12491e+07	High	High	High	High	High	High	High	High	High	High
High	IsMasterProtein	Q02248	Ctnnb1	Catenin beta-1 OS=Mus musculus OX=10090 GN=Ctnnb1 PE=1 SV=1	Ctnnb1	69	18	0	37	20	781	85.4	5.86	154.2	20	cell communication;cell differentiation;cell growth;cell organization and biogenesis;cell proliferation;cellular component movement;metabolic process;regulation of biological process;response to stimulus;transport	cytoplasm;cytoskeleton;cytosol;membrane;nucleus	DNA binding;protein binding;signal transducer activity	chromatin2;complex;complex;pluripotent;cell differentiation;cell division-cycle-apoptotic	Pf00514	12387	ENSMUSG00000006932.17	9	Focal adhesion; Prostate cancer; Rap1 signaling pathway; HTLV-I infection; Basal cell carcinoma; Wnt signaling pathway; Tight junction; Proteoglycans in cancer; Signaling pathways regulating pluripotency of stem cells; Pathways in cancer; Hippo signaling pathway; Thyroid hormone signaling pathway; Endometrial cancer; Bacterial invasion of epithelial cells; Adherens junction; Arrhythmogenic right …	Beta-catenin phosphorylation cascade; Deactivation of the beta-catenin transactivating complex; VEGFR2 mediated vascular permeability; Ca2+ pathway; Adherens junctions interactions; Formation of the beta-catenin:TCF transactivating complex; RHO GTPases activate IQGAPs; Disassembly of the destruction complex and recruitment of AXIN to the membrane; LRR FLII-interacting protein 1 (LRRFIP1) activate…	TGF Beta Signaling Pathway; IL-5 Signaling Pathway; MicroRNAs in Cardiomyocyte Hypertrophy; PluriNetWork; Ptf1a related regulatory pathway; Heart Development; Primary Focal Segmental Glomerulosclerosis FSGS; ESC Pluripotency Pathways; Wnt Signaling in Kidney Disease; Wnt Signaling Pathway; Adipogenesis genes; Id Signaling Pathway; Wnt Signaling Pathway NetPath; Wnt Signaling Pathway and Pluripote…	73	3.55727e+07	4.45717e+07	4.95627e+07	3.94564e+07	3.52139e+07	3.63473e+07	4.84601e+07	5.149e+07	4.00165e+07	8.72439e+07	8.50832e+07	9.75431e+07	High	High	High	High	High	High	High	High	High	High
High	IsMasterProtein	Q7TSC1	Prrc2a	Protein PRRC2A OS=Mus musculus OX=10090 GN=Prrc2a PE=1 SV=1	Prrc2a	68	18	0	15	19	2158	229.1	9.39	127.37	19	cell differentiation	cytoplasm;membrane;nucleus	RNA binding	cell differentiation	Pf07001	53761	ENSMUSG00000024393.14	17				0	7.26957e+07	6.69106e+07	7.02159e+07	7.74102e+07	6.37177e+07	6.50067e+07	9.46723e+07	8.26012e+07	8.01479e+07	8.00844e+07	6.96002e+07	7.28948e+07	High	High	High	High	High	High	High	High	High	High
High	IsMasterProtein	Q8BWT1	Acaa2	3-ketoacyl-CoA thiolase, mitochondrial OS=Mus musculus OX=10090 GN=Acaa2 PE=1 SV=3	Acaa2	68	18	0	57	18	397	41.8	8.09	145.2	18	cell organization and biogenesis;metabolic process;regulation of biological process;response to stimulus	membrane;mitochondrion;organelle lumen	catalytic activity;RNA binding	cell differentiation;cell division-cycle-apoptotic	Pf00108, Pf02801, Pf02803	52538	ENSMUSG00000036880.9	18	Valine, leucine and isoleucine degradation; Fatty acid degradation; Fatty acid elongation; Metabolic pathways; Fatty acid metabolism	Mitochondrial Fatty Acid Beta-Oxidation	Fatty Acid Biosynthesis	10	2.26511e+08	1.74907e+08	2.44345e+08	1.24734e+08	1.31978e+08	1.25085e+08	2.02894e+08	1.68053e+08	2.07134e+08	1.33948e+08	1.17081e+08	1.25082e+08	High	High	High	High	High	High	High	High	High	High
High	IsMasterProtein	A0A1L1STE4	Ilf3	Interleukin enhancer-binding factor 3 OS=Mus musculus OX=10090 GN=Ilf3 PE=1 SV=1	Ilf3	65	18	0	26	18	908	97.4	8.92	160.2	18	defense response;metabolic process;regulation of biological process;response to stimulus	cytoplasm;extracellular;membrane;mitochondrion;nucleus	DNA binding;protein binding;RNA binding		Pf00035, Pf07528, Pf14709	16201	ENSMUSG00000032178.14	9			mRNA processing	1	1.03933e+08	1.02378e+08	1.03848e+08	1.14865e+08	8.81003e+07	9.2855e+07	9.20127e+07	1.06366e+08	1.07029e+08	1.75104e+08	1.52857e+08	1.6584e+08	High	High	High	High	High	High	Peak Found	High	High	High
High	IsMasterProtein	Q9R0B9	Plod2	Procollagen-lysine,2-oxoglutarate 5-dioxygenase 2 OS=Mus musculus OX=10090 GN=Plod2 PE=1 SV=2	Plod2	65	18	0	32	18	737	84.4	6.89	117.76	18	metabolic process	endoplasmic reticulum;membrane	catalytic activity;metal ion binding		Pf03171	26432	ENSMUSG00000032374.14	9	Lysine degradation	Collagen biosynthesis and modifying enzymes		4	7.2356e+07	6.81191e+07	7.01484e+07	7.51363e+07	7.15099e+07	7.42524e+07	8.77668e+07	9.02957e+07	8.04824e+07	3.77959e+07	3.72721e+07	3.45982e+07	High	High	High	High	High	High	High	High	High	High
High	IsMasterProtein	Q91YP2	Nln	Neurolysin, mitochondrial OS=Mus musculus OX=10090 GN=Nln PE=1 SV=1	Nln	62	18	0	35	18	704	80.4	6.44	126.49	18	metabolic process;regulation of biological process	cytoplasm;cytosol;membrane;mitochondrion	catalytic activity;metal ion binding	cell differentiation	Pf01432	75805	ENSMUSG00000021710.10	13	Renin-angiotensin system	Peptide ligand-binding receptors		6	1.27902e+08	1.38262e+08	1.33639e+08	8.34869e+07	9.33697e+07	1.01776e+08	8.56044e+07	8.78118e+07	8.83519e+07	8.80174e+07	9.04453e+07	9.88625e+07	High	High	High	High	High	High	High	Peak Found	High	High
High	IsMasterProtein	Q8CAQ8	Immt	MICOS complex subunit Mic60 OS=Mus musculus OX=10090 GN=Immt PE=1 SV=1	Immt	62	18	0	31	18	757	83.8	6.61	133.05	18	cell organization and biogenesis;cellular homeostasis	membrane;mitochondrion	protein binding;RNA binding		Pf09731	76614	ENSMUSG00000052337.15	6				0	8.24779e+07	3.07623e+07	4.77197e+07	1.01591e+08	1.13124e+08	8.12028e+07	8.2507e+07	7.11089e+07	6.85576e+07	1.21147e+08	9.09065e+07	8.64756e+07	High	High	High	High	High	High	High	High	High	High
High	IsMasterProtein	Q8VCT3	Rnpep	Aminopeptidase B OS=Mus musculus OX=10090 GN=Rnpep PE=1 SV=2	Rnpep	56	18	0	33	18	650	72.4	5.35	93.26	18	metabolic process	extracellular;Golgi;membrane	catalytic activity;metal ion binding		Pf01433, Pf09127, Pf13485	215615	ENSMUSG00000041926.15	1			mRNA processing	1	7.95221e+07	7.23534e+07	8.88449e+07	7.37593e+07	7.1143e+07	8.30755e+07	5.34299e+07	5.77676e+07	6.02407e+07	1.16571e+08	1.01339e+08	1.05335e+08	High	High	High	High	High	High	High	Peak Found	High	High
High	IsMasterProtein	P06801	Me1	NADP-dependent malic enzyme OS=Mus musculus OX=10090 GN=Me1 PE=1 SV=2	Me1	54	18	0	55	18	572	63.9	7.44	161.02	18	cell organization and biogenesis;metabolic process;regulation of biological process;response to stimulus	cytoplasm;cytosol;mitochondrion	catalytic activity;metal ion binding;nucleotide binding;protein binding		Pf00390, Pf03949	17436	ENSMUSG00000032418.15	9	Carbon metabolism; Pyruvate metabolism; Metabolic pathways; PPAR signaling pathway		PPAR signaling pathway	5	7.03942e+07	7.16898e+07	8.97963e+07	1.10729e+08	1.15866e+08	1.10396e+08	8.19177e+07	9.82093e+07	9.15674e+07	9.58003e+07	9.85653e+07	9.78477e+07	High	High	High	High	High	High	High	High	High	High
High	IsMasterProtein	B2RXS4	Plxnb2	Plexin-B2 OS=Mus musculus OX=10090 GN=Plxnb2 PE=1 SV=1	Plxnb2	53	18	0	15	19	1842	206.1	5.87	97.92	19	cell proliferation;development;regulation of biological process;response to stimulus	cell surface;membrane	protein binding;receptor activity;signal transducer activity	pluripotent;cell differentiation	Pf01403, Pf01437, Pf01833, Pf08337	140570	ENSMUSG00000036606.16	15	Axon guidance			1	3.23913e+07	3.49303e+07	4.56687e+07	3.09863e+07	4.48628e+07	4.62743e+07	4.7904e+07	4.3639e+07	5.23411e+07	60450186	8.33106e+07	7.04054e+07	High	High	High	High	High	High	High	Peak Found	High	High
High	IsMasterProtein	Q8CG47	Smc4	Structural maintenance of chromosomes protein 4 OS=Mus musculus OX=10090 GN=Smc4 PE=1 SV=1	Smc4	53	18	0	18	18	1286	146.8	7.3	109.52	18	cell division;cell organization and biogenesis;metabolic process;response to stimulus	chromosome;cytoplasm;cytosol;nucleus	DNA binding;nucleotide binding;protein binding	chromatin2;cell differentiation;cell division-cycle-apoptotic	Pf02463, Pf06470, Pf13304, Pf13476, Pf13555	70099	ENSMUSG00000034349.14	3		Condensation of Prometaphase Chromosomes; Condensation of Prophase Chromosomes		7	1.19848e+08	1.16939e+08	1.08523e+08	1.13938e+08	9.21616e+07	1.28619e+08	1.31163e+08	1.31528e+08	1.23821e+08	1.53205e+08	1.68121e+08	1.46732e+08	High	High	Peak Found	High	High	High	High	High	High	High
High	IsMasterProtein	A2ALV7	AI314180	Proteasome adapter and scaffold protein ECM29 (Fragment) OS=Mus musculus OX=10090 GN=Ecpas PE=1 SV=1	Ecpas	50	18	0	18	18	1490	164.4	7.93	102.33	18	cell organization and biogenesis;metabolic process	cytoplasm;cytoskeleton;endoplasmic reticulum;endosome;membrane;nucleus;proteasome	protein binding;structural molecule activity		Pf13001	230249	ENSMUSG00000050812.18	4				0	4.87915e+07	4.92002e+07	4.89288e+07	4.77774e+07	5.21147e+07	4.331e+07	4.63587e+07	4.65616e+07	4.53325e+07	4.11264e+07	5.07255e+07	4.96309e+07	High	High	High	High	High	High	High	High	High	High
High	IsMasterProtein	P97311	Mcm6	DNA replication licensing factor MCM6 OS=Mus musculus OX=10090 GN=Mcm6 PE=1 SV=1	Mcm6	48	18	0	31	18	821	92.8	5.45	108.33	18	metabolic process	nucleus	catalytic activity;DNA binding;nucleotide binding;protein binding	cell division-cycle-apoptotic	Pf00493, Pf01078, Pf07728, Pf14551	17219	ENSMUSG00000026355.11	1	DNA replication; Cell cycle	Removal of licensing factors from origins; Activation of the pre-replicative complex; Assembly of the pre-replicative complex; Orc1 removal from chromatin; M/G1 Transition; Activation of ATR in response to replication stress; Regulation of DNA replication	DNA Replication; G1 to S cell cycle control	22	8.07904e+07	8.87043e+07	7.13171e+07	1.24736e+08	1.09609e+08	1.03611e+08	1.1298e+08	1.01716e+08	1.00793e+08	146488145	1.73186e+08	1.41206e+08	High	Peak Found	High	High	High	High	High	High	High	High
High	IsMasterProtein	Q9ER67	Maged2	Maged2 protein OS=Mus musculus OX=10090 GN=Maged2 PE=1 SV=1	Maged2	42	18	0	44	20	616	65.4	9.14	100.74	20	transport	cytosol;membrane;nucleus			Pf01454	80884	ENSMUSG00000025268.15	X		Platelet degranulation		4	2.32279e+07	2.04336e+07	2.04624e+07	1.78748e+07	2.91368e+07	1.56818e+07	1.05737e+07	1.03923e+07	4.1647e+06	1.08e+08	1.04817e+08	8.94023e+07	High	High	Peak Found	High	High	Peak Found	Peak Found	Peak Found	Peak Found	High
High	IsMasterProtein	P11087	Col1a1	Collagen alpha-1(I) chain OS=Mus musculus OX=10090 GN=Col1a1 PE=1 SV=4	Col1a1	39	18	0	23	18	1453	137.9	5.85	94.75	18	cell communication;cell differentiation;cell organization and biogenesis;metabolic process;regulation of biological process;response to stimulus;transport	cytoplasm;endoplasmic reticulum;extracellular;Golgi	metal ion binding;protein binding;structural molecule activity	cell differentiation	Pf00093, Pf01391, Pf01410	12842	ENSMUSG00000001506.10	11	Proteoglycans in cancer; AGE-RAGE signaling pathway in diabetic complications; Amoebiasis; Protein digestion and absorption; ECM-receptor interaction; Platelet activation; Focal adhesion; PI3K-Akt signaling pathway	Anchoring fibril formation; ECM proteoglycans; Cell surface interactions at the vascular wall; Platelet Aggregation (Plug Formation); Integrin cell surface interactions; Collagen degradation; Immunoregulatory interactions between a Lymphoid and a non-Lymphoid cell; Crosslinking of collagen fibrils; Collagen chain trimerization; GP1b-IX-V activation signalling; Platelet Adhesion to exposed collage…	Osteoblast; Focal Adhesion-PI3K-Akt-mTOR-signaling pathway; Dysregulated miRNA Targeting in Insulin/PI3K-AKT Signaling; Inflammatory Response Pathway; Focal Adhesion	40	3.56262e+06	7.87878e+06	2.43275e+06	1.20304e+07	1.14799e+07	5.65725e+06	9.75815e+06	7.35915e+06	5.01293e+06	1.43607e+08	1.52055e+08	1.41658e+08	Peak Found	Peak Found	Peak Found	High	High	Peak Found	Peak Found	High	Peak Found	High
High	IsMasterProtein	P62962	Pfn1	Profilin-1 OS=Mus musculus OX=10090 GN=Pfn1 PE=1 SV=2	Pfn1	919	17	0	96	17	140	14.9	8.28	2291.99	17	cell organization and biogenesis;regulation of biological process;response to stimulus	cytoplasm;cytoskeleton;cytosol;extracellular;membrane;nucleus	enzyme regulator activity;nucleotide binding;protein binding;RNA binding		Pf00235	18643	ENSMUSG00000018293.4	11	Regulation of actin cytoskeleton; Rap1 signaling pathway; Salmonella infection	PCP/CE pathway; Signaling by ROBO receptors; RHO GTPases Activate Formins	G13 Signaling Pathway; Regulation of Actin Cytoskeleton	15	2.19345e+09	2.44811e+09	2.34799e+09	2.34615e+09	2.23151e+09	2.59477e+09	1.98362e+09	2.01881e+09	2.11055e+09	1.98634e+09	2.20195e+09	2.12997e+09	High	High	High	High	High	High	High	High	High	High
High	IsMasterProtein	P61982	Ywhag	14-3-3 protein gamma OS=Mus musculus OX=10090 GN=Ywhag PE=1 SV=2	Ywhag	260	17	0	77	25	247	28.3	4.89	519.49	25	metabolic process;regulation of biological process;response to stimulus;transport	cytoplasm;cytosol;membrane	catalytic activity;protein binding;RNA binding	cell differentiation	Pf00244	22628	ENSMUSG00000051391.9	5	Oocyte meiosis; PI3K-Akt signaling pathway; Hippo signaling pathway; Viral carcinogenesis; Cell cycle; Epstein-Barr virus infection	Translocation of GLUT4 to the plasma membrane; Anchoring of the basal body to the plasma membrane; Activation of BAD and translocation to mitochondria ; AURKA Activation by TPX2; RHO GTPases activate PKNs; Loss of Nlp from mitotic centrosomes; Recruitment of mitotic centrosome proteins and complexes; Regulation of PLK1 Activity at G2/M Transition; Recruitment of NuMA to mitotic centrosomes; TP53 …	TNF-alpha NF-kB Signaling Pathway; Myometrial Relaxation and Contraction Pathways; Calcium Regulation in the Cardiac Cell	46	1.12825e+09	9.13222e+08	9.60407e+08	6.79737e+08	7.21469e+08	9.02058e+08	1.15361e+09	1.04879e+09	1.07214e+09	7.77177e+08	8.44152e+08	7.46457e+08	High	High	High	High	High	High	High	High	High	High
High	IsMasterProtein	P68510	Ywhah	14-3-3 protein eta OS=Mus musculus OX=10090 GN=Ywhah PE=1 SV=2	Ywhah	193	17	0	67	23	246	28.2	4.89	410.46	23	cell organization and biogenesis;metabolic process;regulation of biological process;response to stimulus;transport	cytoplasm;cytosol;membrane	protein binding	cell differentiation;cell division-cycle-apoptotic	Pf00244	22629	ENSMUSG00000018965.11	5	Oocyte meiosis; PI3K-Akt signaling pathway; Epstein-Barr virus infection; Viral carcinogenesis; Cell cycle; Hippo signaling pathway	Translocation of GLUT4 to the plasma membrane; Activation of BAD and translocation to mitochondria ; RHO GTPases activate PKNs; TP53 Regulates Metabolic Genes; Chk1/Chk2(Cds1) mediated inactivation of Cyclin B:Cdk1 complex	TNF-alpha NF-kB Signaling Pathway; Myometrial Relaxation and Contraction Pathways; Alpha6-Beta4 Integrin Signaling Pathway; Calcium Regulation in the Cardiac Cell	32	5.70615e+08	6.22759e+08	5.85503e+08	3.90263e+08	4.32279e+08	4.40329e+08	4.62468e+08	4.43766e+08	4.43878e+08	4.87062e+08	5.1099e+08	5.30044e+08	High	High	High	High	High	High	High	High	High	High
High	IsMasterProtein	P37889	Fbln2	Fibulin-2 OS=Mus musculus OX=10090 GN=Fbln2 PE=1 SV=2	Fbln2	146	17	0	17	17	1221	131.7	4.68	347.47	17	cell organization and biogenesis;regulation of biological process	extracellular	metal ion binding;protein binding		Pf01821, Pf07645, Pf12662, Pf14670	14115	ENSMUSG00000064080.12	6		Molecules associated with elastic fibres		3	3.41922e+08	3.37372e+08	3.14621e+08	2.96471e+08	3.54702e+08	4.28605e+08	1.37619e+08	1.28686e+08	1.2849e+08	558428554	4.9433e+08	5.75671e+08	High	High	High	High	High	High	High	High	High	High
High	IsMasterProtein	P84099	Rpl19; Rpl19-ps11	60S ribosomal protein L19 OS=Mus musculus OX=10090 GN=Rpl19 PE=1 SV=1	Rpl19	143	17	0	51	17	196	23.5	11.47	280.03	17	metabolic process	membrane;ribosome	RNA binding;structural molecule activity		Pf01280	19921; 100041511	ENSMUSG00000017404.12	11; 8	Ribosome	L13a-mediated translational silencing of Ceruloplasmin expression; Nonsense Mediated Decay (NMD) independent of the Exon Junction Complex (EJC); Nonsense Mediated Decay (NMD) enhanced by the Exon Junction Complex (EJC); GTP hydrolysis and joining of the 60S ribosomal subunit; Formation of a pool of free 40S subunits; Major pathway of rRNA processing in the nucleolus and cytosol; SRP-dependent cot…	Cytoplasmic Ribosomal Proteins; mRNA processing	18	1.81585e+09	1.88273e+09	1.77013e+09	2.22815e+09	2.22364e+09	2.26597e+09	1.91676e+09	2.07375e+09	2.09106e+09	1.67617e+09	1.87801e+09	1.5876e+09	High	High	High	High	High	High	High	High	High	High
High	IsMasterProtein	A2BE93	Set	Protein SET (Fragment) OS=Mus musculus OX=10090 GN=Set PE=1 SV=1	Set	139	17	0	72	17	215	24.9	5.55	344.31	17	cell organization and biogenesis;regulation of biological process	cytoplasm;endoplasmic reticulum;nucleus	DNA binding	chromatin2;cell differentiation;cell division-cycle-apoptotic	Pf00956	56086	ENSMUSG00000054766.13	2				0	3.77928e+08	3.94427e+08	3.93518e+08	6.35517e+08	7.23457e+08	4.73547e+08	5.75779e+08	6.03372e+08	5.85116e+08	3.90349e+08	4.28309e+08	3.69337e+08	High	High	High	High	High	High	High	High	High	High
High	IsMasterProtein	P41105	Rpl28	60S ribosomal protein L28 OS=Mus musculus OX=10090 GN=Rpl28 PE=1 SV=2	Rpl28	137	17	0	74	18	137	15.7	12.02	253.46	18	metabolic process;regulation of biological process	membrane;ribosome	RNA binding;structural molecule activity		Pf01778	19943	ENSMUSG00000030432.12	7	Ribosome	L13a-mediated translational silencing of Ceruloplasmin expression; Nonsense Mediated Decay (NMD) independent of the Exon Junction Complex (EJC); Nonsense Mediated Decay (NMD) enhanced by the Exon Junction Complex (EJC); GTP hydrolysis and joining of the 60S ribosomal subunit; Formation of a pool of free 40S subunits; Major pathway of rRNA processing in the nucleolus and cytosol; SRP-dependent cot…	Cytoplasmic Ribosomal Proteins	17	1.43821e+09	1.33123e+09	1.33091e+09	1.65505e+09	1.6389e+09	1.70512e+09	1.31783e+09	1.31235e+09	1.339e+09	1.26955e+09	1.39826e+09	1.10805e+09	High	High	High	High	High	High	High	High	High	High
High	IsMasterProtein	Q9CQ65	Mtap	S-methyl-5'-thioadenosine phosphorylase OS=Mus musculus OX=10090 GN=Mtap PE=1 SV=1	Mtap	137	17	0	63	17	283	31	7.14	320.26	17	metabolic process;response to stimulus	cytoplasm;cytosol;nucleus	catalytic activity		Pf01048	66902	ENSMUSG00000062937.7	4	Metabolic pathways; Cysteine and methionine metabolism	Methionine salvage pathway		7	3.69927e+08	3.54624e+08	3.19925e+08	3.41603e+08	2.85483e+08	3.6072e+08	4.71856e+08	5.02163e+08	4.91889e+08	459273506	4.07732e+08	4.42886e+08	High	High	High	High	High	High	High	High	High	High
High	IsMasterProtein	Q99LX0	Park7	Protein/nucleic acid deglycase DJ-1 OS=Mus musculus OX=10090 GN=Park7 PE=1 SV=1	Park7	121	17	0	81	17	189	20	6.77	259.71	17	cell communication;cell organization and biogenesis;cell proliferation;defense response;metabolic process;regulation of biological process;response to stimulus;transport	chromosome;cytoplasm;cytosol;endoplasmic reticulum;membrane;mitochondrion;nucleus;organelle lumen	antioxidant activity;catalytic activity;enzyme regulator activity;metal ion binding;protein binding;RNA binding	chromatin2;complex;cell differentiation;cell division-cycle-apoptotic	Pf01965, Pf13278	57320	ENSMUSG00000028964.14	4	Parkinson's disease		mRNA processing; Parkinsons Disease Pathway	3	4.04572e+08	4.10565e+08	4.47036e+08	4.83552e+08	4.46389e+08	5.1806e+08	4.94504e+08	5.32827e+08	5.28901e+08	3.31355e+08	2.98271e+08	3.38773e+08	High	High	High	High	High	High	High	High	High	High
High	IsMasterProtein	Q5SF07	Igf2bp2	Insulin-like growth factor 2 mRNA-binding protein 2 OS=Mus musculus OX=10090 GN=Igf2bp2 PE=1 SV=1	Igf2bp2	121	17	0	40	19	592	65.5	8.03	256.35	19	regulation of biological process;transport	cytoplasm;cytoskeleton;cytosol;nucleus	RNA binding		Pf00013, Pf00076, Pf13014, Pf13893, Pf14259	319765	ENSMUSG00000033581.16	16				0	1.86337e+08	1.75306e+08	1.9965e+08	1.7545e+08	1.68732e+08	1.83523e+08	2.74285e+08	2.73852e+08	2.88048e+08	1.42415e+08	1.23989e+08	1.56838e+08	High	High	High	High	High	High	High	High	High	High
High	IsMasterProtein	P10852	Slc3a2	4F2 cell-surface antigen heavy chain OS=Mus musculus OX=10090 GN=Slc3a2 PE=1 SV=1	Slc3a2	117	17	0	41	17	526	58.3	5.91	269.31	17	metabolic process;response to stimulus;transport	cell surface;cytosol;membrane;nucleus	catalytic activity;protein binding;RNA binding;transporter activity		Pf00128	17254	ENSMUSG00000010095.13	19	Protein digestion and absorption; mTOR signaling pathway	Amino acid transport across the plasma membrane; Tryptophan catabolism; Basigin interactions		13	4.80152e+08	4.45319e+08	5.02347e+08	4.31567e+08	4.11748e+08	4.6058e+08	2.82883e+08	2.82765e+08	2.93867e+08	2.24205e+08	2.37222e+08	2.07856e+08	High	High	High	High	High	High	High	High	High	High
High	IsMasterProtein	P10649	Gstm1	Glutathione S-transferase Mu 1 OS=Mus musculus OX=10090 GN=Gstm1 PE=1 SV=2	Gstm1	107	17	0	72	23	218	26	7.94	266.6	23	metabolic process;response to stimulus	cytoplasm;cytosol;extracellular	catalytic activity;metal ion binding;protein binding		Pf00043, Pf02798, Pf13417, Pf14497	14862	ENSMUSG00000058135.12	3	Drug metabolism - cytochrome P450; Glutathione metabolism; Chemical carcinogenesis; Platinum drug resistance; Metabolism of xenobiotics by cytochrome P450		Metapathway biotransformation; Aflatoxin B1 metabolism; Estrogen metabolism	8	1.45808e+08	1.63779e+08	1.85387e+08	4.44371e+07	4.0282e+07	5.07603e+07	8.81092e+07	9.0089e+07	8.49191e+07	441659235	4.17786e+08	5.04957e+08	High	High	High	High	High	High	Peak Found	Peak Found	High	High
High	IsMasterProtein	P46664	Adss	Adenylosuccinate synthetase isozyme 2 OS=Mus musculus OX=10090 GN=Adss2 PE=1 SV=2	Adss2	103	17	0	42	17	456	50	6.38	223.75	17	metabolic process;response to stimulus	cytoplasm;cytosol;membrane	catalytic activity;metal ion binding;nucleotide binding		Pf00709	11566	ENSMUSG00000015961.8	1	Metabolic pathways; Purine metabolism; Alanine, aspartate and glutamate metabolism	Purine ribonucleoside monophosphate biosynthesis	Purine metabolism; Nucleotide Metabolism	9	1.43446e+08	1.42849e+08	1.52084e+08	1.88739e+08	1.72233e+08	1.76379e+08	1.93921e+08	2.13582e+08	2.19167e+08	180639508	2.15859e+08	1.91486e+08	High	High	High	High	High	High	High	High	High	High
High	IsMasterProtein	E9Q4Q2	Sf1	Splicing factor 1 OS=Mus musculus OX=10090 GN=Sf1 PE=1 SV=1	Sf1	91	17	0	34	17	548	59.7	9.5	189.13	17	cell differentiation;cell organization and biogenesis;metabolic process;regulation of biological process	cytoplasm;nucleus;spliceosomal complex	metal ion binding;RNA binding	cell differentiation	Pf00013, Pf00098, Pf13014	22668	ENSMUSG00000024949.17; ENSMUSG00000106722.3	19; CHR_MG4249_PATCH			PluriNetWork	1	9.3515e+07	9.79204e+07	1.04888e+08	1.57034e+08	1.25289e+08	1.66886e+08	9.85466e+07	9.72461e+07	1.07863e+08	1.62546e+08	1.55326e+08	1.173e+08	High	High	High	High	High	High	High	High	High	High
High	IsMasterProtein	P24547	Impdh2	Inosine-5'-monophosphate dehydrogenase 2 OS=Mus musculus OX=10090 GN=Impdh2 PE=1 SV=2	Impdh2	90	17	0	39	17	514	55.8	7.28	204.68	17	cell organization and biogenesis;cell proliferation;metabolic process;response to stimulus	cytoplasm;cytosol;membrane;nucleus	catalytic activity;DNA binding;metal ion binding;nucleotide binding;RNA binding	cell differentiation	Pf00478, Pf00571, Pf00977, Pf01070, Pf03060	23918	ENSMUSG00000062867.13	9	Purine metabolism; Metabolic pathways; Drug metabolism - other enzymes	Neutrophil degranulation; Purine ribonucleoside monophosphate biosynthesis	Purine metabolism	11	1.63769e+08	1.38081e+08	1.69343e+08	2.1121e+08	2.11968e+08	1.77307e+08	2.86596e+08	2.73069e+08	2.80918e+08	2.44149e+08	2.5045e+08	2.58173e+08	High	High	High	High	High	High	High	High	High	High
High	IsMasterProtein	Q8BH59	Slc25a12	Calcium-binding mitochondrial carrier protein Aralar1 OS=Mus musculus OX=10090 GN=Slc25a12 PE=1 SV=1	Slc25a12	88	17	0	41	20	677	74.5	8.25	191.3	20	response to stimulus;transport	membrane;mitochondrion	metal ion binding;transporter activity		Pf00153, Pf13499	78830	ENSMUSG00000027010.16	2		Gluconeogenesis		4	2.73621e+08	2.30685e+08	2.42082e+08	1.82945e+08	1.69728e+08	2.02268e+08	2.84478e+08	2.93802e+08	2.15845e+08	1.98287e+08	1.24423e+08	2.00416e+08	High	High	High	High	High	High	High	High	High	High
High	IsMasterProtein	Q05816	Fabp5	Fatty acid-binding protein 5 OS=Mus musculus OX=10090 GN=Fabp5 PE=1 SV=3	Fabp5	88	17	0	91	17	135	15.1	6.54	173.76	17	metabolic process;transport	cytoplasm	transporter activity		Pf00061	16592	ENSMUSG00000027533.10	3	PPAR signaling pathway	Triglyceride catabolism; Neutrophil degranulation; Signaling by Retinoic Acid	PPAR signaling pathway	12	1.68626e+08	1.00347e+08	1.71776e+08	1.64791e+08	1.19988e+08	1.58482e+08	3.3937e+08	3.52837e+08	3.83012e+08	2.18185e+08	2.16539e+08	2.2506e+08	High	High	High	High	High	High	High	High	High	High
High	IsMasterProtein	Q62418	Dbnl	Drebrin-like protein OS=Mus musculus OX=10090 GN=Dbnl PE=1 SV=2	Dbnl	85	17	0	47	17	436	48.7	4.92	164.55	17	cell organization and biogenesis;regulation of biological process;response to stimulus;transport	cytoplasm;cytoskeleton;cytosol;endosome;Golgi;membrane	protein binding	cell differentiation	Pf00018, Pf00241, Pf07653, Pf14604	13169	ENSMUSG00000020476.14	11		Neutrophil degranulation; Caspase-mediated cleavage of cytoskeletal proteins; Neurexins and neuroligins		11	1.19199e+08	1.18683e+08	1.1945e+08	9.66549e+07	9.61521e+07	9.72696e+07	9.31264e+07	9.11939e+07	8.50048e+07	135961900	1.29061e+08	1.43132e+08	High	High	High	High	High	High	High	High	High	High
High	IsMasterProtein	P09055	Itgb1	Integrin beta-1 OS=Mus musculus OX=10090 GN=Itgb1 PE=1 SV=1	Itgb1	81	17	0	26	17	798	88.2	5.94	169.26	17	cell differentiation;cell growth;cell organization and biogenesis;cellular component movement;cellular homeostasis;metabolic process;regulation of biological process;response to stimulus;transport	cell surface;cytoplasm;endosome;membrane	metal ion binding;protein binding;receptor activity	cell differentiation;cell division-cycle-apoptotic	Pf00362, Pf07965, Pf08725	16412	ENSMUSG00000025809.15	8	Leukocyte transendothelial migration; ECM-receptor interaction; Pertussis; Small cell lung cancer; Arrhythmogenic right ventricular cardiomyopathy (ARVC); Bacterial invasion of epithelial cells; Rap1 signaling pathway; Cell adhesion molecules (CAMs); Toxoplasmosis; Hypertrophic cardiomyopathy (HCM); PI3K-Akt signaling pathway; Dilated cardiomyopathy; Pathways in cancer; Platelet activation; Prote…	ECM proteoglycans; Molecules associated with elastic fibres; Laminin interactions; Integrin cell surface interactions; Localization of the PINCH-ILK-PARVIN complex to focal adhesions; Immunoregulatory interactions between a Lymphoid and a non-Lymphoid cell; MET interacts with TNS proteins; MET activates PTK2 signaling; Signal transduction by L1; Syndecan interactions; Fibronectin matrix formation…	PluriNetWork; Signaling of Hepatocyte Growth Factor Receptor; Primary Focal Segmental Glomerulosclerosis FSGS; Focal Adhesion-PI3K-Akt-mTOR-signaling pathway; Factors and pathways affecting insulin-like growth factor (IGF1)-Akt signaling; Integrin-mediated Cell Adhesion; Focal Adhesion	56	3.86586e+08	4.29671e+08	3.99314e+08	3.55514e+08	3.44448e+08	4.19882e+08	3.90124e+08	4.1121e+08	4.08192e+08	3.5865e+08	4.21618e+08	3.94721e+08	High	High	High	High	High	High	High	High	High	High
High	IsMasterProtein	P59325	Eif5; LOC100047658; LOC102641436	Eukaryotic translation initiation factor 5 OS=Mus musculus OX=10090 GN=Eif5 PE=1 SV=1	Eif5	80	17	0	34	17	429	48.9	5.52	123.91	17	cell organization and biogenesis;metabolic process;regulation of biological process	cytoplasm;cytosol;membrane	nucleotide binding;protein binding;RNA binding		Pf01873, Pf02020	217869; 102641436	ENSMUSG00000021282.16	12; 10	RNA transport	Ribosomal scanning and start codon recognition; GTP hydrolysis and joining of the 60S ribosomal subunit	Translation Factors	8	1.7411e+08	1.92043e+08	1.65476e+08	1.80121e+08	2.16069e+08	2.12408e+08	3.70409e+08	3.53726e+08	3.5172e+08	1.22998e+08	1.44108e+08	1.2677e+08	High	High	High	High	High	High	High	High	High	High
High	IsMasterProtein	Q7TSV4	Pgm1	Phosphoglucomutase-2 OS=Mus musculus OX=10090 GN=Pgm2 PE=1 SV=1	Pgm2	74	17	0	35	17	620	68.7	6.14	159.27	17	metabolic process	cytoplasm;cytosol	catalytic activity;metal ion binding		Pf00408, Pf02878, Pf02879, Pf02880	66681	ENSMUSG00000029171.12	5	Glycolysis / Gluconeogenesis; Galactose metabolism; Purine metabolism; Metabolic pathways; Pentose phosphate pathway; Starch and sucrose metabolism; Amino sugar and nucleotide sugar metabolism	Galactose catabolism; Glycogen breakdown (glycogenolysis); Neutrophil degranulation; Pentose phosphate pathway (hexose monophosphate shunt); Glycogen synthesis	Glucuronidation; Purine metabolism	19	1.87032e+08	1.78877e+08	2.22578e+08	1.07663e+08	9.42083e+07	1.0621e+08	1.62088e+08	1.70254e+08	1.89532e+08	8.79939e+07	7.18478e+07	8.3102e+07	High	High	High	High	High	High	High	High	High	High
High	IsMasterProtein	P28271	Aco1	Cytoplasmic aconitate hydratase OS=Mus musculus OX=10090 GN=Aco1 PE=1 SV=3	Aco1	74	17	0	27	17	889	98.1	7.5	172.29	17	cellular homeostasis;metabolic process;regulation of biological process;response to stimulus;transport	cytoplasm;cytosol;endoplasmic reticulum;Golgi;mitochondrion	catalytic activity;metal ion binding;RNA binding		Pf00330, Pf00694	11428	ENSMUSG00000028405.9	4	2-Oxocarboxylic acid metabolism; Metabolic pathways; Carbon metabolism; Biosynthesis of amino acids; Citrate cycle (TCA cycle); Glyoxylate and dicarboxylate metabolism	Iron uptake and transport	mRNA processing	9	6.99886e+07	7.11165e+07	7.24193e+07	7.17322e+07	6.80759e+07	6.51805e+07	5.35924e+07	5.60624e+07	5.59278e+07	7.35181e+07	7.7078e+07	8.69466e+07	High	High	High	High	High	High	High	High	High	High
[truncated: 4,468 more rows]
[truncated: 4 more columns]

## Sheet: Gene mapping
Accession	Gene Symbol	Description	NAME	In "Mouse Human ID conversion"	Gene symbol (SysGO database)
P62484	Apoa5	Apolipoprotein A-V OS=Mus musculus OX=10090 GN=Apoa5 PE=1 SV=1	Apoa5	APOA5	APOA5
[truncated: 4,985 more rows]

## Sheet: SysGO
Gene symbol (SysGO database)	Process (1)	Process (2)	Main location	Abundances (Normalized): F10: Sample, 1, wt	Abundances (Normalized): F11: Sample, 2, wt	Abundances (Normalized): F12: Sample, 3, wt	Abundances (Normalized): F1: Sample, 1, g12d	Abundances (Normalized): F2: Sample, 2, g12d	Abundances (Normalized): F3: Sample, 3, g12d	Abundances (Normalized): F4: Sample, 1, g12v	Abundances (Normalized): F5: Sample, 2, g12v	Abundances (Normalized): F6: Sample, 3, g12v	Abundances (Normalized): F7: Sample, 1, q61l	Abundances (Normalized): F8: Sample, 2, q61l	Abundances (Normalized): F9: Sample, 3, q61l
[truncated: 4,986 more rows]

[truncated: 2 more sheets: Figure 2, Figure S3]
