# Supplementary material for: Whole-cell energy modeling reveals quantitative changes of predicted energy flows in RAS mutant cancer cell lines
Source: iScience. 2023 Jan 5;26(2):105931. doi: 10.1016/j.isci.2023.105931 (PMC9874014; doi:10.1016/j.isci.2023.105931)
Supplement: Table S3. EnerSysGO analysis [file mmc4.xlsx]

## Sheet: Content
Table S3. EnerSysGO analysis.
Content
Sheet "Figure 3". Analysis of energy-requiring processes.
	Fig. 3Ca: Sum of protein abundances in 21 EnerSysGO groups before missing values filled using the ComPleteROT pipeline for MEF WT cells.
	Fig. 3Cb: Sum of protein abundances in 21 EnerSysGO groups after missing values filled using the ComPleteROT pipeline for MEF WT cells.
	Fig. 3D: Sum of protein abundances of all ATP-requiring enzymes after missing values filled on triplicates separately for MEF WT and mutant cells.
	Fig. 3E: Sum of protein abundances of all NAD+/NADP+-requiring enzymes after missing values filled on triplicates separately for MEF WT and mutant cells.
	Fig. 3F: Sum of protein abundances of all GTP-requiring enzymes after missing values filled on triplicates separately for MEF WT and mutant cells.
	Fig. 3G: Sum of protein abundances of all CTP-requiring enzymes after missing values filled on triplicates separately for MEF WT and mutant cells.
Sheet "Figure S4". Protein abundance averages across different functional SysGO classes in 29 human tissues.
	Fig. S4A: Protein expression levels in 29 human tissues summed across 240 SysGO (level 1) classes.
	Fig. S4B: Protein expression levels in 29 human tissues summed across 58 SysGO (level 2) classes.
	Fig. S4C: Protein expression levels in 29 human tissues summed across 15 SysGO (level 3) classes.
Sheet "Figure S5". Protein expression sums of different ATP-requiring enzyme classes based on the EnerSysGO database for MEF WT and mutant cell lines.

## Sheet: Figure 3
Fig. 3Ca: Sum of protein abundances in 21 EnerSysGO groups before missing values filled using the ComPleteROT pipeline for MEF WT cells
EnerSysGO (level 2)	Sum of protein expression (LFQi) for WT (average of 3 biological replicates)	Sum of protein expression (LFQi) for G12D (average of 3 biological replicates)	Sum of protein expression (LFQi) for G12V (average of 3 biological replicates)	Sum of protein expression (LFQi) for Q61L (average of 3 biological replicates)
MM_Protein turnover	2.9006e+11	3.02141e+11	3.13147e+11	3.13147e+11
EE_Cytoskeleton	1.31078e+11	1.16231e+11	1.08224e+11	1.08224e+11
GG_Core metabolism carbohydrate	6.07509e+10	7.89263e+10	8.29372e+10	8.29372e+10
NN_Transcription&TF	1.57047e+10	1.50449e+10	1.63643e+10	1.63643e+10
TT_Cell fate	3.56225e+10	3.04735e+10	3.6494e+10	3.6494e+10
FF_Structural/PPI/Scaffold	2.39071e+10	2.25773e+10	2.19608e+10	2.19608e+10
OO_Genome organisation (Histone, DNA repair)	1.43139e+10	1.22373e+10	1.36365e+10	1.36365e+10
PP_Homeostasis	1.33789e+10	1.494e+10	1.20301e+10	1.20301e+10
HH_Core metabolism lipids	1.58334e+10	1.50095e+10	1.38975e+10	1.38975e+10
LL_Other metabolism&signaling	1.16644e+10	1.06073e+10	1.02964e+10	1.02964e+10
II_Core metabolism amino acids	1.14482e+10	1.40358e+10	1.17434e+10	1.17434e+10
JJ_Core metabolism nucleotides	8.48438e+09	9.57463e+09	8.40575e+09	8.40575e+09
UU_UNKNOWN	3.54164e+09	3.33571e+09	3.04808e+09	3.04808e+09
AA_Extracellular matrix organisation	1.06203e+10	9.07601e+09	8.875e+09	8.875e+09
QQ_Immune system	4.75705e+09	4.65978e+09	4.21729e+09	4.21729e+09
DD_Ion transport	5.33269e+09	5.6435e+09	5.83027e+09	5.83027e+09
KK_Core metabolism vitamins&Cofactors	4.26029e+09	5.92797e+09	5.09329e+09	5.09329e+09
CC_Communication (receptor-ligand)	2.73107e+09	2.55903e+09	2.64093e+09	2.64093e+09
BB_Adhesion	3.76007e+09	3.73725e+09	3.38359e+09	3.38359e+09
SS_Hemostasis	2.25876e+09	2.28284e+09	1.92304e+09	1.92304e+09
RR_Neuronal&synapses&channels	2.60429e+09	2.69759e+09	2.42956e+09	2.42956e+09
Fig. 3Cb: Sum of protein abundances in 21 EnerSysGO groups after missing values filled using the ComPleteROT pipeline for MEF WT cells
EnerSysGO (level 2)	Sum of protein expression (% of total protein) for WT (average of 3 biological replicates)	Sum of protein expression (% of total protein) for G12D (average of 3 biological replicates)	Sum of protein expression (% of total protein) for G12V (average of 3 biological replicates)	Sum of protein expression (% of total protein) for Q61L (average of 3 biological replicates)
MM_Protein turnover	37.1806	38.2149	38.9786	38.1054
EE_Cytoskeleton	16.6027	14.5582	13.4757	14.1864
GG_Core metabolism carbohydrate	9.03744	11.6868	12.2839	12.4962
NN_Transcription&TF	5.7204	5.50285	5.96072	5.79032
TT_Cell fate	5.66048	4.88539	5.63733	4.38002
FF_Structural/PPI/Scaffold	4.5244	4.14552	4.0639	4.14441
OO_Genome organisation (Histone, DNA repair)	3.47291	2.88722	3.20386	3.27549
PP_Homeostasis	2.72531	2.85412	2.32811	2.92249
HH_Core metabolism lipids	2.35216	2.25739	2.09428	2.28255
LL_Other metabolism&signaling	2.14258	1.97914	1.97826	1.94624
II_Core metabolism amino acids	1.44732	1.79513	1.48619	1.67474
JJ_Core metabolism nucleotides	1.39431	1.53539	1.34785	1.53026
UU_UNKNOWN	1.32057	1.20061	1.09236	1.19008
AA_Extracellular matrix organisation	1.17082	0.984483	0.950251	0.936469
QQ_Immune system	0.973186	0.939056	0.847924	0.904529
DD_Ion transport	0.962135	1.02509	1.11676	0.929027
KK_Core metabolism vitamins&Cofactors	0.918029	1.2299	0.992903	1.10567
CC_Communication (receptor-ligand)	0.87431	0.761531	0.772114	0.754238
BB_Adhesion	0.568615	0.560669	0.503802	0.587161
SS_Hemostasis	0.469585	0.494046	0.414641	0.400165
RR_Neuronal&synapses&channels	0.431744	0.441203	0.395099	0.415721
Fig. 3D: Sum of protein abundances of all ATP-requiring enzymes after missing values filled on triplicates separately for MEF WT and mutant cells.
EnerSysGO (level 1)	Abundances (% of total protein) WT [1]	Abundances (% of total protein) WT [2]	Abundances (% of total protein) WT [3]	Abundances (% of total protein) G12D [1]	Abundances (% of total protein) G12D [2]	Abundances (% of total protein) G12D [3]	Abundances (% of total protein) G12V [1]	Abundances (% of total protein) G12V [2]	Abundances (% of total protein) G12V [2]	Abundances (% of total protein) Q61L [1]	Abundances (% of total protein) Q61L [2]	Abundances (% of total protein) Q61L [3]
096_Chaperone ATP	3.84679	3.90347	3.94009	4.1273	4.09532	4.02	3.77633	3.91146	3.99773	4.08681	4.035	4.08799
011_Cytoskeleton ATP	3.15884	3.25466	3.20416	2.22104	2.31599	2.24661	2.09404	1.91931	2.24515	2.07101	2.03493	1.93727
016_Glycolysis / Gluconeogenesis ATP	1.1812	1.18209	1.16076	1.67155	1.61432	1.72791	1.78262	1.81519	1.76781	1.91583	1.98133	2.03458
107_Protein kinases ATP	1.40238	1.44958	1.40435	1.39304	1.43218	1.39395	1.44994	1.42847	1.41263	1.47427	1.47603	1.47464
084_Amino acid tRNA ligase ATP	0.883305	0.934392	0.873032	1.3101	1.328	1.32877	1.24066	1.20404	1.20894	1.20191	1.20584	1.21119
116_Glycosylation ATP	0.676238	0.674475	0.713488	0.722101	0.676476	0.673551	0.66816	0.735239	0.643243	0.771233	0.694918	0.742012
058_Metabolism of nucleotides & phosphates ATP	0.592366	0.58879	0.603201	0.632486	0.630869	0.656326	0.54146	0.554349	0.554339	0.629208	0.636692	0.641805
076_Metabolism of mRNA ATP	0.481342	0.497686	0.466913	0.451444	0.44866	0.448253	0.485317	0.489927	0.449068	0.460809	0.444118	0.446189
136_DNA Replication ATP	0.373236	0.390921	0.345853	0.30941	0.287968	0.290138	0.391892	0.385161	0.402067	0.417151	0.40637	0.403027
098_Unfolded Protein Response (UPR) ATP	0.277671	0.277245	0.295328	0.297691	0.296881	0.297595	0.276099	0.26472	0.262704	0.217723	0.216469	0.219668
118_Ubiquitination - activation (via E1s) ATP	0.251936	0.252418	0.264468	0.267051	0.274308	0.281383	0.210192	0.229289	0.215014	0.269416	0.275977	0.278894
027_Carbohydrate metabolism - other ATP	0.180646	0.18485	0.182367	0.245976	0.244883	0.252009	0.273629	0.292908	0.269985	0.272162	0.274027	0.281214
124_Proteasome ATP	0.176199	0.173904	0.177414	0.212627	0.204886	0.216862	0.18184	0.184623	0.181345	0.193697	0.196287	0.203301
009_Transporter ions ATP	0.213255	0.200464	0.208208	0.191245	0.194335	0.201105	0.173756	0.179736	0.167241	0.176926	0.18151	0.189152
068_Transporter other ATP	0.150058	0.160989	0.15846	0.196345	0.200959	0.199802	0.170955	0.177379	0.172044	0.173749	0.181395	0.178726
064_Metabolism of vitamins and cofactors ATP	0.145286	0.14154	0.157725	0.194188	0.193699	0.199377	0.147435	0.144686	0.15946	0.172296	0.166372	0.177794
131_Chromatin organization ATP	0.168134	0.162414	0.163038	0.149026	0.144186	0.152174	0.155661	0.15688	0.141581	0.178663	0.178499	0.175885
134_DNA Repair ATP	0.194068	0.193278	0.182338	0.122487	0.132957	0.123047	0.172	0.152878	0.170698	0.13162	0.125703	0.12309
090_Translation initiation factor ATP	0.14453	0.133335	0.137956	0.131058	0.133905	0.129071	0.141835	0.127088	0.13018	0.115107	0.111623	0.110513
102_Protein secretion ATP	0.115647	0.11297	0.120274	0.119877	0.1241	0.129879	0.129618	0.131574	0.126637	0.134691	0.139443	0.138421
052_Metabolism of amino acids and derivatives ATP	0.0823627	0.0939719	0.0861106	0.118712	0.125224	0.11685	0.112459	0.127187	0.115605	0.116995	0.118005	0.118859
020_Citric acid (TCA) cycle ATP	0.101112	0.100439	0.104349	0.0916921	0.0895482	0.0922729	0.0906157	0.0883763	0.0863011	0.0835639	0.0821572	0.0833397
081_Metabolism of tRNA ATP	0.0579276	0.0606044	0.058748	0.0812009	0.0824984	0.0810069	0.0766842	0.0753516	0.0773825	0.0736486	0.0738259	0.0727312
140_Detoxification of Reactive Oxygen Species ATP	0.0583285	0.0565838	0.0615569	0.0669925	0.0689544	0.0708655	0.054258	0.0515009	0.0538325	0.0593383	0.0592043	0.0608745
034_Fatty acid degradation ATP	0.0702785	0.0590127	0.075019	0.057249	0.0546954	0.0590122	0.0537259	0.0433752	0.0511548	0.0321249	0.0323669	0.0335423
024_Pentose phosphate pathway ATP	0.0367825	0.0387244	0.0365622	0.0518058	0.0518099	0.0527307	0.0595447	0.0617582	0.0582614	0.055996	0.0560588	0.0577497
006_Receptor - kinase ATP	0.0507604	0.0462369	0.0467437	0.0410202	0.039395	0.0402194	0.0464448	0.0373718	0.0421147	0.0378746	0.0380451	0.0374212
042_Phospholipid metabolism ATP	0.0149432	0.0145797	0.0139577	0.0162955	0.0155075	0.0175599	0.0158973	0.0157947	0.0155871	0.0159774	0.0174992	0.0184879
031_Transporter lipids ATP	0.0195857	0.0201123	0.016863	0.0142486	0.0135455	0.01366	0.0147096	0.015889	0.0141186	0.0127142	0.0138084	0.0141864
048_Lipid & FA metabolism - other ATP	0.00841714	0.00850007	0.0101975	0.0099603	0.0104189	0.0102775	0.00841617	0.00918673	0.00848185	0.0118034	0.00990105	0.0114231
062_Transporter vitamins ATP	0.00823163	0.00798187	0.00880158	0.0113607	0.0114059	0.0116214	0.00844575	0.0082955	0.00921366	0.0103484	0.00993047	0.0106708
105_Vesicle trafficking ATP	0.0100344	0.0109122	0.0104227	0.00867637	0.0084149	0.00954264	0.00963015	0.0102608	0.00894949	0.00810494	0.00721757	0.00752843
078_Metabolism of rRNA ATP	0.00528397	0.00573234	0.00535112	0.00509768	0.00487584	0.00509733	0.00628084	0.00664869	0.00629462	0.00480342	0.00473296	0.00463873
046_Triglyceride metabolism ATP	0.00567243	0.00495063	0.00579688	0.00520324	0.00516351	0.00530429	0.00357389	0.00387535	0.0037856	0.00533728	0.00472235	0.00490984
100_Protein processing/proteolysis ATP	0.00108088	0.0011508	0.000720727	0.00196661	0.00184795	0.00133789	0.00123638	0.000959584	0.00182465	0.00164726	0.00145469	0.00132557
039_Metabolism of steroids/cholesterol ATP	0.00102251	0.00103734	0.000913768	0.000574306	0.000393896	0.000249907	0.000918204	0.000771385	0.00086635	0.00069341	0.000702269	0.000659015
127_Transcription ATP	0.000260259	0.000110456	0.000109471	0.000505934	0.000454413	0.000543239	0.000338993	0.000271754	0.000446193	0.000406586	0.000334495	4.59425e-05
056_Transporter nucleotides ATP	0.000274958	0.000272555	0.000241779	0	0	0	0	0	0	0.000120702	0.000187556	0.000125252
069_ATPase ATP	0	0	0	0	0	0	0	0	0	0	0	0
129_Transcription factors ATP	0	0	0	0	0	0	0	0	0	0	0	0
Fig. 3E: Sum of protein abundances of all NAD+/NADP+-requiring enzymes after missing values filled on triplicates separately for MEF WT and mutant cells.
EnerSysGO (level 1)	Abundances (% of total protein) WT [1]	Abundances (% of total protein) WT [2]	Abundances (% of total protein) WT [3]	Abundances (% of total protein) G12D [1]	Abundances (% of total protein) G12D [2]	Abundances (% of total protein) G12D [3]	Abundances (% of total protein) G12V [1]	Abundances (% of total protein) G12V [2]	Abundances (% of total protein) G12V [2]	Abundances (% of total protein) Q61L [1]	Abundances (% of total protein) Q61L [2]	Abundances (% of total protein) Q61L [3]
018_Glycolysis / Gluconeogenesis NAD	0.650482	0.681299	0.654274	0.987384	1.06988	1.05115	1.29966	1.44636	1.15941	1.01647	1.01374	1.05167
021_Citric acid (TCA) cycle NAD	0.612012	0.650976	0.66209	0.668737	0.662087	0.70419	0.629264	0.638246	0.650935	0.774579	0.782621	0.802726
054_Metabolism of amino acids and derivatives NAD	0.299656	0.289853	0.300145	0.362133	0.36774	0.386535	0.320664	0.311781	0.335148	0.427424	0.409994	0.417065
029_Carbohydrate metabolism - other NAD	0.16531	0.168772	0.163815	0.283647	0.279616	0.305073	0.265298	0.295979	0.277001	0.290175	0.284704	0.30355
074_Metabolism - Other NAD	0.161422	0.165097	0.165649	0.198514	0.181778	0.20246	0.160656	0.172054	0.166685	0.219759	0.234134	0.231788
066_Metabolism of vitamins and cofactors NAD	0.158753	0.150882	0.161826	0.200486	0.196777	0.205836	0.16767	0.166723	0.178307	0.185609	0.184554	0.190436
037_Fatty acid synthesis NAD	0.199419	0.188933	0.186761	0.17844	0.178984	0.17913	0.169189	0.174751	0.164396	0.154345	0.151945	0.156907
040_Metabolism of steroids/cholesterol NAD	0.114094	0.128805	0.102768	0.100133	0.10028	0.107609	0.13233	0.128559	0.123364	0.131539	0.137361	0.133154
060_Metabolism of nucleotides & phosphates NAD	0.0579764	0.0570337	0.0592366	0.0541937	0.051825	0.0551381	0.0530616	0.0528445	0.0504307	0.0642117	0.0630414	0.0643496
083_Metabolism of tRNA NAD	0.0319942	0.0336301	0.0314312	0.0467318	0.0466815	0.0474564	0.0425559	0.0427125	0.0432836	0.0429993	0.0433864	0.0448426
141_Detoxification of Reactive Oxygen Species NAD	0.0423611	0.0402425	0.0399008	0.0463888	0.0490508	0.0507613	0.0305988	0.0299967	0.034465	0.0379231	0.0396344	0.0398151
044_Phospholipid metabolism NAD	0.0164014	0.0141051	0.0169831	0.0303183	0.0311748	0.0339585	0.0249171	0.0265809	0.0233572	0.0376769	0.0377964	0.037841
111_ADP-Ribosylation NAD	0.0360609	0.036686	0.041975	0.0206015	0.0225298	0.0202847	0.0244945	0.0285361	0.0194783	0.0221821	0.0204385	0.0135805
035_Fatty acid degradation NAD	0.0227368	0.022095	0.0223894	0.0216306	0.0215069	0.0222011	0.0203366	0.0209605	0.0207069	0.0274555	0.0290299	0.0290087
132_Chromatin organization NAD	0.0208999	0.0206076	0.0202883	0.0175132	0.0171461	0.0181181	0.0190374	0.019247	0.0171313	0.0193763	0.0199943	0.0196266
049_Lipid & FA metabolism - other NAD	0.00208807	0.00121138	0.00175604	0.00227301	0.00141635	0.00170966	0.00137075	0.000409782	0.00104072	0.00227461	0.0022005	0.00166083
025_Pentose phosphate pathway NAD	0.00204433	0.00132806	0.00151742	0.00145249	0.00148869	0.00124626	0.00207737	0.00194042	0.00309439	0.000606758	0.000920271	0.000585681
110_De-acetylation NAD	0.000899021	0.000404098	0.000471975	0.000953545	0.00110654	0.000971983	0.000466427	0.00158202	0.00138997	0.00129293	0.00145885	0.00131773
Fig. 3F: Sum of protein abundances of all GTP-requiring enzymes after missing values filled on triplicates separately for MEF WT and mutant cells.
EnerSysGO (level 1)	Abundances (% of total protein) WT [1]	Abundances (% of total protein) WT [2]	Abundances (% of total protein) WT [3]	Abundances (% of total protein) G12D [1]	Abundances (% of total protein) G12D [2]	Abundances (% of total protein) G12D [3]	Abundances (% of total protein) G12V [1]	Abundances (% of total protein) G12V [2]	Abundances (% of total protein) G12V [2]	Abundances (% of total protein) Q61L [1]	Abundances (% of total protein) Q61L [2]	Abundances (% of total protein) Q61L [3]
086_Translation elongation factor GTP	1.80977	1.83696	1.98084	1.77396	1.76964	1.73851	2.04009	2.09294	1.94569	1.81615	1.83124	1.8314
012_Cytoskeleton GTP	0.741449	0.76674	0.765582	0.590884	0.597704	0.641885	0.62368	0.643823	0.53807	0.669187	0.659981	0.67387
106_Vesicle trafficking GTP	0.242496	0.250811	0.247703	0.238957	0.230227	0.226607	0.217109	0.230329	0.227843	0.205284	0.200614	0.201903
103_Protein secretion GTP	0.109043	0.106321	0.105481	0.102883	0.0957863	0.0972099	0.0891073	0.091634	0.089461	0.101389	0.0976297	0.0955374
070_G protein GTP	0.104393	0.0913173	0.108792	0.0574572	0.0591191	0.0651426	0.0767605	0.0856918	0.0673002	0.0781853	0.0748071	0.0697449
071_GTPase GTP	0.0606919	0.14314	0.0556193	0.0510215	0.0552292	0.0553651	0.123101	0.0552393	0.0477879	0.0551421	0.0538768	0.0533962
082_Metabolism of tRNA GTP	0.0416006	0.0405842	0.0426533	0.0485035	0.0488899	0.0489112	0.0451869	0.043628	0.0403303	0.0515962	0.0495976	0.0503225
028_Carbohydrate metabolism - other GTP	0.029316	0.0297609	0.0290462	0.042297	0.042154	0.0436523	0.0479617	0.0507498	0.0465742	0.0468434	0.0475217	0.0488969
017_Glycolysis / Gluconeogenesis GTP	0.0215026	0.0220826	0.0221597	0.050267	0.0500799	0.0534876	0.0351655	0.033485	0.0353411	0.0471462	0.0510786	0.0495225
156_Ras GTPases and regulators GTP	0.0355329	0.0375716	0.0373814	0.0366131	0.0302932	0.0311712	0.0312279	0.0378895	0.0287383	0.0320323	0.0272534	0.0368673
091_Translation initiation factor GTP	0.0350151	0.0346714	0.0331671	0.0282161	0.0294954	0.0314623	0.0378729	0.0361308	0.0338828	0.0265589	0.0259998	0.0236353
065_Metabolism of vitamins and cofactors GTP	0.0246949	0.0239456	0.0264047	0.0340822	0.0342176	0.0348641	0.0253373	0.0248865	0.027641	0.0310453	0.0297914	0.0320124
059_Metabolism of nucleotides & phosphates GTP	0.017108	0.0199288	0.018169	0.013677	0.0134988	0.014388	0.0175898	0.0160842	0.0168066	0.0176917	0.019455	0.0199894
094_Translation other GTP	0.0143862	0.0151705	0.0139338	0.0141682	0.0118854	0.0138075	0.0192589	0.0138455	0.0194255	0.0213025	0.0200428	0.0186033
088_Translation elongation termination GTP	0.0114887	0.0119576	0.013121	0.0107794	0.0149583	0.0135566	0.0110084	0.0170465	0.0123171	0.0121465	0.0111521	0.0128654
053_Metabolism of amino acids and derivatives GTP	0.0109914	0.0107848	0.0110278	0.0141119	0.0142137	0.0142028	0.0112588	0.0110765	0.0120793	0.0131723	0.0131758	0.0135213
079_Metabolism of rRNA GTP	0.00703649	0.00781348	0.00721946	0.00728963	0.0067128	0.00730283	0.00842277	0.00821136	0.0085343	0.00627373	0.00651732	0.00660286
073_Metabolism - Other GTP	0	0	0	0	0	0	0	0	0	0	0	0
Fig. 3G: Sum of protein abundances of all CTP-requiring enzymes after missing values filled on triplicates separately for MEF WT and mutant cells.
EnerSysGO (level 1)	Abundances (% of total protein) WT [1]	Abundances (% of total protein) WT [2]	Abundances (% of total protein) WT [3]	Abundances (% of total protein) G12D [1]	Abundances (% of total protein) G12D [2]	Abundances (% of total protein) G12D [3]	Abundances (% of total protein) G12V [1]	Abundances (% of total protein) G12V [2]	Abundances (% of total protein) G12V [2]	Abundances (% of total protein) Q61L [1]	Abundances (% of total protein) Q61L [2]	Abundances (% of total protein) Q61L [3]
043_Phospholipid metabolism CTP	0.00407349	0.00369628	0.00365295	0.00356499	0.00362873	0.0036404	0.00345473	0.00358866	0.0035744	0.00310643	0.00341207	0.0035269

## Sheet: Figure S4
Fig. S4A: Protein expression levels in 29 human tissues summed across 240 SysGO (level 1) classes.
	SysGO (level 1) [sum LFQi]
Tissue	1_26_35_adenylate cyclase	3_2_15_Signaling by SCF-KIT	3_6_38_Lysophospholipid (LPA) receptors	1_26_16_mitogen-activated protein kinase kinase kinase	1_8_23_Prenylation	3_2_12_Signaling by NOTCH	1_26_48_phosphatidylinositol-phosphate phosphatase	UNKNOWN_Nuclear membrane	1_26_52_sterile alpha motif domain containing	1_26_50_kelch domain containing	3_2_24_Signaling by ephrin	3_2_19_Signaling by Insulin receptor	3_1_11_ATPase phospholipid transporting	1_8_8_Post-translational protein phosphorylation	1_26_46_diacylglycerol kinase	3_6_6_Adhesion Class GPCRs	1_9_8_Mitochondrial DNA replication	1_20_Abacavir transport and metabolism	UNKNOWN_Cell Junctions	4_10_Phagocytosis	1_11_Peroxisomes	1_26_54_PH domain containing	1_26_2_Ras_GEF	1_26_53_FERM domain containing	3_2_14_Signaling by BMP	1_26_8_Rab_GEF	1_26_13_phosphodiesterase	UNKNOWN_Nuclear speckles	1_26_39_ankyrin repeat containing	3_2_22_ERBB family signaling	3_2_7_Signaling by Leptin	1_26_5_Rho_GEF	1_34_Nuclear receptors	UNKNOWN	1_27_Circadian Clock	3_2_17_Signaling by PDGF	2_1_7_Fibronectin matrix formation	1_26_25_regulator of G protein signaling	3_2_9_Signaling by Activin	1_26_12_Janus kinase	1_26_9_Rab_GAP	3_6_1_Orphan and other 7TM receptors	UNKNOWN_Rods & Rings	1_1_2_Lipid particle organization	UNKNOWN_Intermediate filaments	3_2_16_Signaling by VEGF	1_26_3_Ras_GAP	4_3_Cellular Senescence	3_1_5_Heme transporters
Adrenal gland	1.37678e+06	450930	5.74581e+06	2.11793e+06	2.95105e+06	5.86105e+06	6.37858e+06	4.62507e+06	1.98114e+06	6.61832e+06	4.03862e+06	3.57793e+06	5.34238e+06	1.83734e+06	1.68959e+06	3.68994e+06	4.37461e+06	4.24203e+07	4.64371e+06	3.199e+06	9.81357e+06	1.4387e+06	6.06839e+06	2.63867e+06	2.01154e+06	1.06475e+07	1.07493e+07	5.1966e+06	5.77855e+06	5.23453e+06	1.54122e+08	1.10169e+07	8.10434e+06	8.80105e+06	7.6035e+06	9.821e+06	4.70599e+06	7.99909e+06	1.98835e+07	1.83652e+07	1.6123e+07	3.61542e+06	2.70587e+06	1.32449e+07	1.8269e+07	1.39776e+07	1.16357e+07	7.97343e+06	6.00645e+06
Appendix	2.00741e+06	2.23716e+06	2.48715e+06	5.03193e+06	2.3644e+06	1.4585e+06	1.08445e+07	1.68132e+06	2.26833e+06	5.65793e+06	3.38072e+06	537335	6.61454e+06	5.97307e+06	9.54532e+06	4.46971e+06	3.96291e+06	674196	1.89709e+06	2.9458e+06	1.10468e+07	6.20998e+06	8.52809e+06	4.58109e+06	3.72809e+06	7.79929e+06	9.32793e+06	4.78949e+07	7.72427e+06	5.2652e+06	5.01379e+06	1.35833e+07	8.38909e+06	1.75998e+07	1.67905e+07	6.92789e+06	4.89363e+06	1.12111e+07	7.99734e+06	8.05237e+06	1.16759e+07	2.93949e+06	1.83563e+06	5.73583e+06	2.06333e+06	9.18225e+06	1.72778e+07	2.17762e+07	2.05738e+06
Brain	4.99615e+06	825890	7.23514e+06	1.44648e+07	5.36064e+06	2.38465e+06	8.03204e+06	1.54118e+07	2.75672e+06	2.23669e+07	7.11005e+06	3.65286e+06	1.10173e+07	1.10855e+07	1.40357e+07	1.5227e+07	3.16716e+06	7.05304e+06	1.73045e+07	1.23858e+07	1.16945e+07	3.98446e+06	2.72237e+07	1.04577e+07	1.24086e+06	1.36266e+07	2.349e+07	1.88976e+07	1.19131e+07	1.32061e+07	1.19464e+06	2.44907e+07	1.24927e+07	6.15295e+06	1.52072e+07	3.909e+07	2.25716e+06	4.35074e+07	628444	7.41437e+06	1.83386e+07	3.15747e+07	6.88887e+06	2.7148e+07	1.18193e+07	3.20311e+06	2.76551e+07	1.53883e+07	894580
Colon	689682	1.46798e+06	3.66531e+06	3.40095e+06	5.54296e+06	5.69689e+06	1.65172e+06	2.88619e+06	3.53831e+06	3.17867e+06	8.70732e+06	3.56839e+06	2.19946e+07	1.74653e+06	3.76952e+06	2.20186e+06	1.26132e+07	2.49022e+06	2.04343e+06	6.69618e+06	6.46806e+06	137502	5.08841e+06	8.87653e+06	2.06795e+07	9.21065e+06	5.69537e+06	5.54293e+06	5.86454e+06	1.10641e+07	6.8345e+06	1.20976e+07	1.32462e+07	9.31545e+06	1.58756e+07	1.10391e+07	4.87837e+06	1.24791e+07	4.81403e+06	2.45742e+07	1.05329e+07	7.17929e+06	6.46747e+06	3.75008e+06	3.22192e+06	6.98542e+06	1.59134e+07	1.12538e+07	1.60799e+07
Duodenum	536756	3.21233e+06	2.54817e+06	4.86089e+06	4.62661e+06	1.97068e+06	3.66536e+06	1.05941e+06	2.49948e+06	3.08751e+06	7.47098e+06	5.20008e+06	3.1817e+06	1.44235e+07	5.99247e+06	3.00886e+06	6.00332e+06	1.60263e+07	2.71799e+06	6.61337e+06	8.08687e+06	1.56405e+07	7.75212e+06	5.23439e+06	5.94196e+06	8.29047e+06	9.4265e+06	3.88563e+06	6.68259e+06	8.4619e+06	1.9029e+07	9.74992e+06	1.00074e+07	3.13231e+06	1.18543e+07	3.30229e+06	5.85325e+06	6.63488e+06	5.68344e+06	2.21314e+06	1.10429e+07	2.43347e+06	2.78943e+07	7.60206e+06	1.42439e+07	9.30263e+06	1.08014e+07	8.6625e+06	5.81134e+06
Endometrium	542930	1.25196e+06	2.3072e+06	3.01634e+06	7.63228e+06	1.96122e+06	8.89904e+06	4.08276e+06	7.05865e+06	4.74463e+06	8.0926e+06	4.22001e+06	2.79992e+06	1.11607e+06	4.7889e+06	6.44057e+06	6.00326e+06	6.3888e+06	8.98617e+06	7.10662e+06	4.53916e+06	2.25923e+07	8.4803e+06	6.81877e+06	1.62775e+07	9.06235e+06	8.7395e+06	2.24008e+07	8.86926e+06	8.03587e+06	371633	1.02276e+07	1.44869e+07	8.11089e+06	8.13346e+06	1.22061e+07	1.2702e+07	5.52863e+06	5.75589e+06	6.76264e+06	1.40986e+07	1.84898e+06	1.94234e+07	3.68585e+06	3.8253e+06	1.64553e+07	7.77812e+06	1.93443e+07	9.11359e+06
Esophagus	1.18841e+06	1.12575e+06	525357	1.75968e+06	2.37963e+06	2.33317e+06	4.01944e+06	2.48534e+06	9.16048e+06	5.95035e+06	3.91065e+06	1.19142e+06	4.09003e+06	2.61547e+06	4.47588e+06	3.4573e+06	6.86063e+06	4.17377e+06	4.05154e+06	3.55545e+06	3.86016e+06	9.66871e+06	7.84968e+06	8.19753e+06	2.39954e+07	1.03987e+07	1.57228e+07	6.72093e+06	6.57096e+06	5.99547e+06	1.71756e+07	8.58566e+06	1.01473e+07	7.30999e+06	7.83936e+06	1.12794e+07	1.4832e+07	5.64661e+06	1.96549e+07	1.33417e+07	1.12115e+07	2.54072e+06	9.74514e+06	3.79414e+06	3.88202e+06	1.693e+07	1.07301e+07	1.88667e+07	3.16102e+06
Fallopian tube	1.08941e+06	846376	1.14464e+06	2.7525e+06	1.33354e+06	2.12771e+06	3.62769e+06	1.34168e+07	4.15091e+06	4.85779e+06	9.10475e+06	8.60007e+06	2.9373e+06	1.69353e+06	2.24413e+06	3.38223e+06	9.03619e+06	3.41518e+06	8.04197e+06	3.17921e+06	6.85355e+06	6.29244e+06	3.07636e+06	6.78032e+06	2.18415e+06	7.67223e+06	5.82517e+06	7.85568e+06	8.00324e+06	6.53995e+06	1.3446e+06	7.97581e+06	1.14627e+07	1.62294e+07	1.46452e+07	8.74146e+06	3.25751e+06	7.24678e+06	5.32297e+06	2.28488e+06	8.39186e+06	6.41728e+06	8.1394e+07	6.86743e+06	5.45542e+06	7.04005e+06	1.45144e+07	2.22747e+07	6.83826e+06
Fat	933220	4.00993e+06	4.9658e+06	2.73598e+06	2.28132e+06	3.27641e+06	3.81417e+06	796448	2.12079e+06	2.12198e+06	7.41653e+06	1.07796e+06	3.56298e+06	5.06147e+06	2.47831e+06	4.18314e+06	1.53117e+07	96203	2.24785e+07	6.01493e+06	1.64063e+07	168346	5.81746e+06	9.83711e+06	3.16741e+06	6.50362e+06	8.15321e+06	2.87082e+06	1.9357e+07	8.25453e+06	5.1787e+06	8.04051e+06	4.52364e+06	1.06193e+07	7.5201e+06	1.26507e+07	7.20659e+06	1.0579e+07	1.52626e+07	6.46238e+06	1.40207e+07	7.26523e+06	359074	1.5228e+07	1.4889e+07	2.37179e+07	1.12128e+07	5.79814e+06	1.51451e+08
Gallbladder	183944	5.3134e+06	1.65624e+06	1.64068e+06	5.74519e+06	2.11554e+06	2.59217e+06	3.28047e+06	5.14781e+06	8.08968e+06	4.53465e+06	2.98145e+06	2.77653e+06	1.49819e+06	1.57167e+07	3.83662e+06	6.07794e+06	2.58477e+06	4.00779e+06	6.08522e+06	5.94493e+06	1.22e+07	7.11915e+06	7.09679e+06	5.65202e+07	7.87467e+06	1.18791e+07	3.55995e+06	1.05937e+07	8.14375e+06	1.64499e+06	9.02374e+06	7.94777e+06	1.12537e+07	1.11379e+06	1.41106e+07	1.24815e+07	7.0384e+06	2.0376e+07	4.17351e+06	2.53752e+07	2.74686e+06	5.86218e+06	7.93197e+06	8.45956e+06	4.20015e+07	7.17098e+06	5.25849e+06	2.23384e+06
Heart	6.37142e+06	751900	2.35066e+06	4.00751e+06	679236	786218	1.07598e+06	2.74848e+06	3.48835e+06	1.5551e+07	3.91186e+06	6.26587e+06	1.869e+07	1.44236e+07	2.02963e+06	5.58922e+06	4.72964e+06	7.62744e+06	1.80505e+07	8.80785e+06	7.37732e+06	1.34247e+06	4.35785e+06	3.23519e+07	1.36143e+06	5.98039e+06	2.03977e+07	1.02126e+07	2.87659e+07	8.41687e+06	1.15713e+07	1.27113e+07	9.57642e+06	2.99889e+06	5.62969e+06	1.01671e+07	7.35879e+06	4.36554e+06	1.08842e+07	7.25449e+06	1.11704e+07	3.87522e+06	2.60764e+06	5.34315e+07	2.80935e+07	1.06414e+07	1.23186e+07	1.02478e+07	7.67803e+06
Kidney	4.81739e+06	456129	2.81169e+06	2.20798e+06	3.13463e+06	957759	2.66578e+06	1.19649e+07	1.1709e+07	6.82549e+06	5.58242e+06	3.36052e+06	5.31315e+06	2.07342e+06	1.54474e+06	4.32497e+06	6.35516e+06	5.35476e+07	9.73235e+06	3.11797e+07	7.69296e+06	8.08123e+06	4.48394e+06	2.97877e+06	3.66617e+06	7.1498e+06	6.74085e+06	4.61358e+06	1.49714e+07	5.61196e+06	9.32793e+06	1.01445e+07	9.52077e+06	6.7492e+06	7.74278e+06	3.31921e+07	2.09483e+07	2.19453e+06	2.36133e+07	2.35735e+07	1.17828e+07	1.33133e+07	6.69619e+06	1.56159e+07	3.9577e+06	1.24769e+07	1.43289e+07	6.80441e+06	6.15613e+06
Liver	235387	628300	234778	4.21031e+06	7.39247e+06	1.02138e+06	4.1695e+06	8.01631e+06	5.22295e+06	2.4366e+06	1.80657e+06	6.7754e+06	7.62216e+06	5.33579e+06	985201	3.75774e+06	3.03594e+06	7.66314e+06	8.00205e+06	3.22652e+06	2.07748e+07	1.09051e+06	7.28805e+06	1.26519e+07	1.44724e+06	9.62796e+06	6.28411e+06	6.23866e+06	7.69291e+06	8.25133e+06	2.49294e+06	1.28584e+07	6.94321e+06	6.78009e+06	3.80646e+06	2.13536e+06	8.57318e+06	2.26647e+06	1.02978e+07	6.40907e+06	1.12895e+07	8.8484e+07	1.33331e+06	9.18838e+06	1.14232e+07	2.30257e+07	1.05942e+07	6.33854e+06	6.56102e+07
Lung	1.2474e+06	2.36553e+06	4.70962e+06	3.00093e+06	4.17696e+06	6.49156e+06	4.22616e+06	4.21853e+06	4.85764e+06	6.14252e+06	1.85188e+06	5.59346e+06	8.5628e+06	3.33051e+06	5.39246e+06	3.5428e+06	1.66489e+07	1.27896e+06	2.66555e+06	2.16993e+06	9.37131e+06	674731	8.09511e+06	7.51812e+06	3.21648e+06	9.00967e+06	4.32477e+06	7.29214e+06	7.30743e+06	5.73546e+06	2.41558e+06	1.06949e+07	2.22496e+07	1.06251e+07	1.38452e+07	5.40645e+06	1.81074e+07	1.00511e+07	6.4748e+06	2.44316e+06	1.48477e+07	5.61944e+06	1.75995e+07	5.68973e+06	5.71457e+06	6.40029e+06	1.86136e+07	1.46308e+07	7.90108e+06
Lymph node	389256	1.39532e+06	1.40579e+06	3.09026e+06	3.3876e+06	1.38639e+06	5.19202e+06	5.8691e+06	8.5215e+06	3.72748e+06	4.00891e+06	4.58435e+06	3.31348e+06	1.08559e+06	2.28559e+07	7.1547e+06	2.47035e+06	2.85278e+06	5.23705e+06	4.26158e+06	8.20962e+06	135692	1.25629e+07	3.80924e+06	1.96013e+06	9.58118e+06	5.24956e+06	6.0862e+06	1.26314e+07	4.38494e+06	2.72283e+06	1.72791e+07	1.48976e+07	2.52589e+07	9.60854e+06	5.95636e+06	2.5589e+06	4.00406e+07	5.84089e+06	7.61816e+06	1.25745e+07	3.02674e+06	6.21994e+06	4.66528e+06	8.614e+06	1.30577e+07	1.61109e+07	3.43169e+07	1.76842e+06
Ovary	406050	3.61448e+06	396000	2.22902e+06	1.37533e+07	6.75468e+06	2.06173e+06	2.06044e+06	3.59913e+06	2.51817e+06	5.55091e+06	1.57316e+06	5.9262e+06	1.60402e+06	6.13701e+06	8.5878e+06	2.90099e+07	549742	9.23361e+06	3.51831e+06	5.96094e+06	3.50932e+07	6.5201e+06	8.54984e+06	3.12821e+06	7.87971e+06	5.99259e+06	6.37764e+06	6.43358e+06	1.00409e+07	2.08628e+06	9.90733e+06	9.76244e+06	1.46501e+07	1.94356e+07	2.71367e+07	1.06341e+07	1.22192e+07	3.54141e+06	2.80739e+06	1.49408e+07	7.73974e+07	1.59094e+07	5.72233e+06	4.59026e+06	1.02042e+07	8.32349e+06	1.99243e+07	5.21766e+06
Pancreas	643419	270474	176970	2.36367e+06	4.81466e+06	3.00446e+07	5.18444e+06	4.2395e+06	6.73905e+06	3.08676e+06	3.06371e+06	3.77552e+06	1.50321e+07	3.20334e+06	6.02476e+06	2.28478e+06	7.5541e+06	2.49834e+06	6.74666e+06	993910	6.82307e+06	1.61892e+06	7.32799e+06	9.62649e+06	5.33003e+06	1.0673e+07	4.7045e+06	8.29437e+06	4.65152e+06	3.26504e+07	5.73539e+06	9.9784e+06	6.095e+06	1.38083e+07	1.24217e+06	6.40601e+06	1.25865e+07	4.55458e+06	5.08962e+06	7.34972e+06	1.41363e+07	1.2079e+07	1.08554e+07	1.63351e+07	8.43785e+07	2.84625e+06	9.76222e+06	2.05341e+07	6.06663e+06
Placenta	1.66616e+06	5.28127e+06	3.35397e+06	2.81512e+06	2.67178e+06	9.74508e+06	3.14499e+06	3.14136e+06	7.16079e+06	3.96875e+06	8.45299e+06	1.08182e+07	4.22144e+06	2.79178e+06	8.18053e+06	1.46432e+07	3.77764e+06	5.92112e+06	2.04388e+07	1.58398e+07	4.89983e+06	5.20971e+06	5.06797e+06	4.4872e+06	6.91152e+06	1.25592e+07	4.77906e+06	6.68122e+06	1.15767e+07	5.0187e+07	1.01819e+07	1.07721e+07	1.42165e+07	3.27009e+07	7.55561e+06	1.13985e+07	4.61111e+07	9.66117e+06	3.85553e+07	8.18622e+06	1.12471e+07	4.91834e+06	3.90227e+06	1.0099e+07	1.13254e+07	3.97659e+07	4.58604e+07	6.27214e+06	9.88315e+06
Prostate	547396	1.36283e+06	1.27205e+06	4.23475e+06	4.41188e+06	2.78881e+06	5.68552e+06	1.64567e+06	1.33326e+07	8.9323e+06	5.91273e+06	4.93594e+06	6.41094e+06	1.01615e+07	3.78487e+06	1.62275e+06	3.34295e+06	4.02925e+06	8.74669e+06	4.75158e+06	6.78219e+06	9.48603e+06	5.98699e+06	4.15536e+06	1.34539e+07	7.91223e+06	9.93493e+06	9.92883e+06	5.26093e+06	1.26591e+07	1.21726e+06	8.3577e+06	1.49319e+07	3.06655e+06	1.17763e+07	5.92832e+06	2.29589e+07	4.75472e+06	2.19866e+07	2.84987e+06	9.57761e+06	1.41287e+07	4.27793e+06	8.59411e+06	5.38174e+06	6.10739e+06	1.129e+07	7.01737e+06	6.53839e+06
Rectum	988243	4.73214e+06	1.17621e+06	1.30019e+06	8.55441e+06	1.73552e+06	2.35604e+06	1.7377e+06	4.66471e+06	6.1817e+06	8.70661e+06	2.93218e+07	4.15527e+06	1.31117e+06	2.28325e+07	7.72427e+06	2.65751e+06	3.31559e+06	6.20196e+06	4.04606e+06	6.27616e+06	9.30015e+06	5.92564e+06	2.7293e+07	9.74684e+06	8.17008e+06	1.47705e+07	5.30303e+06	6.48894e+06	6.46137e+06	1.96945e+07	8.10773e+06	6.99135e+06	1.4072e+07	4.72962e+06	5.64267e+06	8.89005e+06	1.35454e+07	6.30554e+06	3.56728e+06	1.29996e+07	4.05102e+06	1.59675e+07	4.25439e+06	1.23791e+07	1.6153e+07	1.02281e+07	1.14893e+07	2.57386e+06
Salivary gland	3.84923e+06	3.15304e+06	1.35676e+06	2.21025e+06	763349	1.1949e+06	3.65568e+06	1.47319e+06	1.93095e+06	6.13109e+06	8.04372e+06	3.03639e+06	6.58796e+06	2.93068e+07	1.01569e+07	5.23876e+06	3.44948e+06	7.49717e+06	1.0845e+07	2.70854e+06	3.83442e+06	7.11942e+06	5.02185e+06	7.95551e+06	1.16826e+06	6.79707e+06	8.88678e+06	5.57179e+06	6.92345e+06	6.62618e+06	3.68677e+06	8.26319e+06	8.77776e+06	8.98247e+06	9.51589e+06	3.67667e+06	1.92922e+07	5.20169e+06	4.49473e+06	2.20698e+06	1.94712e+07	1.95667e+07	2.55079e+07	1.34115e+07	4.86525e+07	3.09258e+06	1.53236e+07	7.43342e+06	3.54273e+07
Small intestine	674875	2.3787e+06	4.06142e+06	4.06275e+06	2.74764e+06	4.82083e+06	3.21352e+06	1.30144e+06	5.20831e+06	7.55455e+06	5.73113e+06	7.90459e+06	5.61811e+06	1.27664e+06	8.69454e+06	3.96045e+06	5.83464e+06	1.32391e+07	6.40888e+06	7.9833e+06	9.48695e+06	1.07461e+07	3.65378e+06	7.00611e+06	3.07883e+06	9.63996e+06	4.95708e+06	4.31175e+06	8.74686e+06	6.83841e+06	1.7255e+06	1.1205e+07	8.71989e+06	8.35572e+06	1.39684e+07	3.48272e+06	1.91196e+07	1.03804e+07	2.46736e+06	1.01644e+07	1.14589e+07	6.58076e+06	1.27869e+07	6.20762e+06	1.47473e+07	5.56138e+06	1.46114e+07	3.19894e+07	1.03427e+07
Smooth muscle	274365	576815	698250	3.70737e+06	4.79884e+06	6.01175e+06	6.75872e+06	6.58685e+06	1.04827e+07	3.28801e+06	3.76247e+06	5.31085e+06	1.90745e+06	1.38836e+06	5.50807e+06	1.31451e+07	9.77878e+06	6.576e+06	8.62624e+06	1.97179e+07	4.87175e+06	7.84673e+06	1.26276e+07	1.63204e+07	1.43917e+07	1.16153e+07	8.34164e+06	3.65223e+07	6.12347e+06	5.75876e+06	5.06549e+06	1.0397e+07	1.56178e+07	7.94311e+06	1.49241e+07	2.1996e+07	9.70273e+06	9.91913e+06	2.81689e+07	8.11339e+07	1.27203e+07	3.02002e+07	1.97375e+07	6.75989e+06	6.0397e+06	1.59571e+07	1.17238e+07	1.35413e+07	1.42245e+06
Spleen	988891	1.98737e+06	1.82704e+06	1.84996e+06	1.14294e+06	1.41363e+06	2.88084e+06	4.16818e+06	3.73683e+06	6.81606e+06	1.2596e+07	6.84868e+06	4.01637e+06	1.97458e+07	6.9877e+06	5.66851e+06	4.81443e+06	848040	3.2836e+06	2.72229e+07	6.6278e+06	4.77962e+07	2.20363e+07	6.59762e+06	1.96845e+06	1.18702e+07	1.99582e+07	6.24757e+06	1.34017e+07	8.89024e+06	2.31125e+06	1.55385e+07	1.579e+07	5.57365e+06	2.77783e+07	1.10973e+07	5.40993e+06	2.29644e+07	1.93256e+07	1.70581e+07	1.30445e+07	7.18949e+06	9.48627e+06	6.74382e+06	5.09344e+06	1.33363e+07	2.50888e+07	2.28644e+07	1.11884e+07
Stomach	625403	2.05547e+06	4.80904e+06	2.22441e+06	1.52873e+06	1.3369e+06	3.69078e+06	3.36678e+06	4.36037e+06	2.16156e+06	8.74012e+06	2.78743e+06	7.93639e+06	1.08003e+06	1.36326e+06	1.98979e+06	8.63225e+06	801709	6.66833e+06	3.90171e+06	4.67134e+06	977769	4.37159e+06	5.33498e+06	1.25999e+07	8.50649e+06	6.14391e+06	3.95501e+06	6.70635e+06	6.87573e+06	1.50369e+07	9.30005e+06	7.86675e+06	1.55263e+07	3.57531e+06	4.50698e+06	2.23344e+07	7.59412e+06	6.41847e+06	3.64991e+07	9.70973e+06	5.59764e+06	1.16341e+07	9.05245e+06	5.88898e+06	6.77925e+06	1.0661e+07	8.8506e+06	7.17137e+06
Testis	514267	2.89595e+06	3.76091e+06	9.56416e+06	2.42689e+06	5.63037e+06	1.74723e+06	1.5915e+07	3.99933e+06	4.56727e+06	6.35008e+06	2.65984e+07	3.06811e+06	5.11841e+06	2.45511e+06	2.48905e+06	6.85604e+06	916486	3.64104e+06	8.30805e+06	1.08698e+07	390043	8.89947e+06	3.90067e+06	2.39863e+06	1.38226e+07	7.05628e+06	4.08726e+06	6.27715e+06	2.96533e+07	656757	7.24279e+06	1.27225e+07	1.02816e+07	1.68893e+07	1.34011e+07	3.62302e+06	5.04219e+06	3.78568e+07	1.43406e+06	1.15556e+07	7.10649e+06	3.45134e+07	1.71382e+07	1.67699e+07	5.50081e+06	1.02477e+07	1.70725e+07	3.08474e+06
Thyroid	3.91764e+06	8.71751e+06	9.14577e+06	4.07605e+06	2.40379e+06	1.21414e+06	6.74431e+06	1.86491e+06	1.4935e+06	2.9438e+06	6.51989e+06	6.57186e+06	3.41797e+06	4.17375e+07	1.0166e+06	5.79198e+07	5.77687e+06	1.19641e+07	1.07651e+07	5.14937e+06	5.7807e+06	87818.4	6.84242e+06	2.58686e+06	7.51729e+06	9.05407e+06	1.48969e+07	5.27852e+06	1.70964e+07	9.49534e+06	3.98039e+06	8.62638e+06	1.05944e+07	1.00387e+07	1.63336e+07	7.05219e+06	2.05108e+07	1.74811e+06	7.0487e+06	2.79762e+07	1.13664e+07	1.68185e+07	1.48392e+07	1.01951e+08	1.21607e+07	4.44713e+07	1.65667e+07	8.6543e+06	2.40092e+07
Tonsil	567828	2.14789e+06	2.67503e+06	2.9774e+06	594080	1.26032e+06	4.11477e+06	4.93927e+06	5.52471e+06	2.07662e+06	1.52621e+06	605190	1.72484e+06	89193.1	1.63359e+07	3.59546e+06	5.67448e+06	237289	3.82192e+06	9.65678e+06	7.36223e+06	4.97295e+06	1.57781e+07	1.44247e+07	2.3712e+06	9.91314e+06	6.83723e+06	1.00506e+07	9.63924e+06	8.59892e+06	553599	1.50124e+07	1.58183e+07	2.19095e+07	3.15622e+07	2.05076e+07	3.35142e+06	5.35614e+07	1.95558e+06	1.4444e+07	1.60656e+07	1.308e+06	1.07247e+07	1.41202e+06	5.97862e+06	2.20127e+06	1.52251e+07	3.30783e+07	1.29616e+07
Urinary bladder	1.04643e+06	1.50859e+06	2.27177e+06	961295	4.15054e+06	1.93742e+06	3.12173e+06	1.96355e+06	3.63394e+06	2.63394e+06	3.83974e+06	2.46657e+06	2.61873e+06	3.84673e+06	7.07388e+06	4.51608e+06	4.82211e+06	731002	1.7152e+06	5.99744e+06	5.95631e+06	8.95895e+06	1.18279e+07	4.71378e+06	2.67789e+07	9.04864e+06	5.04715e+06	4.12683e+06	5.02675e+06	5.06638e+06	4.89922e+06	1.01146e+07	9.98507e+06	4.22569e+06	2.48708e+06	1.05765e+07	5.90365e+06	7.67105e+06	1.14247e+07	7.41386e+06	2.03843e+07	2.02329e+06	5.72805e+06	3.90241e+06	2.03899e+07	1.16144e+07	1.13633e+07	1.30016e+07	1.77962e+07
Fig. S4B: Protein expression levels in 29 human tissues summed across 58 SysGO (level 2) classes.
	SysGO (level 2) [sum LFQi]
Tissue	Inflammation	Peroxisomes	Nuclear receptors	Circadian Clock	Melanosomes	Metabolism of rRNA	Unknown	Reproduction	Protein kinases	DNA Replication	DNA Repair	Transcription & transcription factors	GPCR signaling	Ras GTPases and regulators	Metabolism of tRNA	Signaling - Cell fates	Cell death	Rab GTPase and regulators	Post-translational protein modification	Vesicle transport	Protein phosphatases	Neuronal System_synapses_channels	Developmental	Lysosomes	Cell_cell_junctions_adhesion	Rho GTPase and regulators	Mitochondria	Metabolism of vitamins and cofactors	Endoplasmic Reticulum & Golgi	ARF GTPases and regulators	Amyloid fiber formation	Metabolism of nucleotides & phosphates	Ion transporters	Signaling - Other	Lipid & FA metabolism	Metabolism of amino acids and derivatives	Adaptive Immune System	Nucleus	Metabolism - Other	Hormones	Adapters/scaffolds	Ketone body metabolism	Phototransduction & Retinoic cycle	Protein translation, folding, modification & degradation	Signaling - G protein	Metabolism of mRNA & Translation	ECM organisation	Innate Immune System	Protein folding & repair
Adrenal gland	5.74581e+06	9.00308e+06	8.10434e+06	7.6035e+06	796368	2.21895e+07	2.57163e+07	2.37503e+07	3.39017e+07	2.50234e+07	3.36489e+07	2.68946e+07	2.82947e+07	3.91901e+07	4.5095e+07	3.38678e+07	4.94594e+07	6.9716e+07	5.3031e+07	5.92095e+07	5.3753e+07	6.46368e+07	3.32309e+07	7.07318e+07	3.91302e+07	6.8637e+07	1.26012e+08	1.01225e+08	1.04451e+08	1.29435e+08	2.866e+08	1.22647e+08	9.61707e+07	1.03855e+08	1.62238e+08	1.43506e+08	1.67859e+08	1.56003e+08	3.02459e+08	3.07079e+08	2.18158e+08	1.59364e+08	3.25922e+08	1.71966e+08	1.76473e+08	2.10886e+08	2.15903e+08	3.10478e+08	2.91324e+08
Appendix	2.48715e+06	1.07761e+07	8.38909e+06	1.67905e+07	1.37148e+07	2.2716e+07	2.7169e+07	3.3069e+07	3.06343e+07	3.16378e+07	3.31483e+07	6.4015e+07	3.82254e+07	5.22789e+07	3.77333e+07	3.42791e+07	4.22497e+07	3.77453e+07	4.39669e+07	3.96969e+07	6.0312e+07	6.38316e+07	4.33499e+07	5.01406e+07	4.83066e+07	7.32893e+07	4.05799e+07	7.94583e+07	9.48345e+07	6.68863e+07	2.08082e+08	7.84753e+07	9.86999e+07	1.94087e+08	1.22533e+08	6.35879e+07	1.69353e+08	1.59952e+08	1.69922e+08	5.27526e+07	1.79978e+08	4.15349e+07	8.54768e+07	2.17279e+08	1.97649e+08	1.96656e+08	2.83561e+08	7.33174e+08	2.53283e+08
Brain	6.13828e+06	1.0825e+07	1.24927e+07	1.52072e+07	1.45676e+06	2.45577e+07	2.59728e+07	2.26997e+07	7.98726e+07	3.09358e+07	4.13211e+07	3.86595e+07	3.49472e+07	9.47365e+07	4.90552e+07	3.59851e+07	8.78121e+07	9.67857e+07	6.86006e+07	9.62235e+07	9.60076e+07	3.57572e+08	9.12355e+07	5.48625e+07	1.19177e+08	9.61947e+07	9.1692e+07	7.26281e+07	8.05617e+07	1.6118e+08	4.93803e+08	2.33364e+08	3.39143e+08	1.38163e+08	1.34368e+08	3.1285e+08	1.40585e+08	1.19574e+08	1.45606e+08	2.92945e+07	3.03014e+08	1.81654e+08	8.97514e+07	1.46299e+08	9.50885e+08	1.89739e+08	7.16324e+07	1.05585e+08	3.16721e+08
Colon	3.66531e+06	1.31628e+07	1.32462e+07	1.58756e+07	1.76931e+07	3.06095e+07	2.44657e+07	3.81374e+07	3.29223e+07	3.50156e+07	2.79387e+07	4.90489e+07	2.59552e+07	3.63889e+07	3.76951e+07	5.06506e+07	4.78725e+07	4.48578e+07	4.4863e+07	5.00165e+07	4.0833e+07	4.55107e+07	3.84144e+07	6.02573e+07	5.68162e+07	5.92977e+07	7.55269e+07	6.65684e+07	8.28717e+07	7.51828e+07	1.6743e+08	9.9024e+07	1.2495e+08	1.28886e+08	1.24636e+08	8.25931e+07	1.2689e+08	1.86844e+08	1.60826e+08	5.67056e+07	1.63119e+08	2.05587e+08	5.55113e+07	2.07778e+08	1.92701e+08	2.13037e+08	2.76902e+08	1.54912e+08	2.33856e+08
Duodenum	2.21662e+06	7.79285e+06	1.00074e+07	1.18543e+07	5.87731e+06	2.37934e+07	2.69632e+07	2.08e+07	3.38965e+07	2.73257e+07	3.28245e+07	3.80784e+07	2.30617e+07	3.80649e+07	4.50443e+07	5.82092e+07	5.75175e+07	4.18719e+07	4.67611e+07	4.89172e+07	4.69679e+07	3.02086e+07	5.71234e+07	7.68336e+07	4.9387e+07	4.64345e+07	8.33996e+07	9.90209e+07	9.90507e+07	1.09692e+08	2.6753e+07	1.23526e+08	1.04553e+08	1.10501e+08	1.459e+08	1.32534e+08	1.20269e+08	1.23902e+08	1.65813e+08	9.72602e+07	1.66471e+08	1.72585e+08	4.33032e+08	1.67031e+08	1.77899e+08	2.16383e+08	1.62157e+08	1.7207e+08	2.42879e+08
Endometrium	2.3072e+06	4.53916e+06	1.44869e+07	8.13346e+06	2.70573e+06	3.21716e+07	2.15561e+07	2.45414e+07	3.67323e+07	6.58732e+07	4.27002e+07	4.62964e+07	3.71757e+07	5.02814e+07	4.23398e+07	5.21504e+07	4.41659e+07	4.45651e+07	4.82858e+07	4.72739e+07	5.45579e+07	3.60389e+07	6.76882e+07	5.15342e+07	8.4524e+07	6.449e+07	4.36537e+07	4.36003e+07	1.03394e+08	9.21808e+07	1.05249e+08	9.17313e+07	1.07088e+08	1.30719e+08	6.53302e+07	8.00347e+07	1.5577e+08	2.38229e+08	1.02765e+08	4.62557e+07	2.01736e+08	6.77379e+07	1.12313e+08	1.44652e+08	2.36392e+08	2.39411e+08	3.09166e+08	1.39889e+08	2.52865e+08
Esophagus	525357	3.63202e+06	1.01473e+07	7.83936e+06	1.43852e+06	1.86959e+07	2.39825e+07	2.02796e+07	3.94814e+07	3.8992e+07	3.00773e+07	3.80641e+07	4.32655e+07	5.01581e+07	4.46308e+07	4.90184e+07	4.71343e+07	4.92207e+07	5.857e+07	4.86981e+07	7.85481e+07	3.72756e+07	1.20067e+08	1.0601e+08	1.05495e+08	6.73193e+07	5.75284e+07	8.06724e+07	1.0517e+08	8.99597e+07	4.02789e+07	1.34127e+08	1.48218e+08	1.70815e+08	9.47645e+07	1.34934e+08	2.10092e+08	1.84451e+08	1.36049e+08	4.69258e+07	2.25178e+08	7.7966e+07	1.12256e+08	2.02671e+08	1.9505e+08	2.0571e+08	3.97941e+08	3.30808e+08	2.83013e+08
Fallopian tube	1.14464e+06	6.47461e+06	1.14627e+07	1.46452e+07	2.30849e+06	4.5577e+07	2.11635e+07	6.22384e+07	2.55594e+07	4.38151e+07	4.62424e+07	4.77782e+07	3.5613e+07	3.73223e+07	3.79571e+07	4.85988e+07	4.68439e+07	4.19352e+07	5.06917e+07	5.32942e+07	4.29654e+07	3.56156e+07	3.24581e+07	4.8353e+07	5.83265e+07	5.41247e+07	6.4211e+07	5.62686e+07	8.05476e+07	7.51243e+07	9.24704e+07	1.10916e+08	1.00642e+08	9.4951e+07	7.31803e+07	7.59191e+07	1.14813e+08	2.37788e+08	1.04147e+08	2.50301e+07	1.59146e+08	1.03269e+08	2.50718e+08	1.89851e+08	1.8567e+08	2.36376e+08	1.71694e+08	1.0957e+08	2.37943e+08
Fat	4.9658e+06	1.50517e+07	4.52364e+06	7.5201e+06	6.37665e+06	1.55303e+07	2.56876e+07	1.9728e+07	3.74128e+07	2.0303e+07	3.90035e+07	4.67793e+07	3.6182e+07	4.23177e+07	3.36437e+07	5.9415e+07	4.97689e+07	6.21308e+07	4.76722e+07	5.89324e+07	3.80892e+07	7.73599e+07	8.06835e+07	5.32244e+07	6.08561e+07	8.75079e+07	6.39235e+07	2.79102e+08	9.44132e+07	1.03532e+08	1.17244e+08	9.15082e+07	1.56731e+08	2.13112e+08	4.23318e+08	9.32689e+07	4.58876e+08	1.17558e+08	3.24022e+08	1.15673e+08	2.75924e+08	1.14754e+08	2.71364e+08	1.95807e+08	3.57675e+08	1.47359e+08	6.33468e+08	1.15171e+09	2.80706e+08
Gallbladder	3.88058e+06	5.65977e+06	7.94777e+06	1.11379e+06	9.95551e+06	2.04613e+07	2.46716e+07	2.5507e+07	2.98561e+07	3.25622e+07	3.04716e+07	3.09107e+07	3.98085e+07	3.06634e+07	3.79087e+07	6.31595e+07	4.4457e+07	4.54645e+07	5.22618e+07	5.26237e+07	4.86099e+07	4.33273e+07	5.30637e+07	6.76313e+07	6.25282e+07	8.22549e+07	5.17614e+07	8.80426e+07	9.59817e+07	1.11455e+08	8.33508e+07	1.1887e+08	1.32264e+08	1.30524e+08	8.86758e+07	7.857e+07	2.33472e+08	1.2693e+08	1.56737e+08	6.27654e+07	1.58369e+08	8.79506e+07	1.30111e+08	1.88644e+08	2.12886e+08	1.80358e+08	4.17049e+08	2.47424e+08	2.53383e+08
Heart	2.35066e+06	7.49698e+06	9.57642e+06	5.62969e+06	2.23312e+06	1.65418e+07	3.8455e+07	3.32255e+07	5.14564e+07	1.73034e+07	2.3455e+07	3.90465e+07	1.80221e+07	4.49903e+07	4.10192e+07	5.36737e+07	9.43118e+07	5.03125e+07	6.04202e+07	5.99063e+07	8.85421e+07	5.21163e+07	2.011e+08	4.68298e+07	1.86601e+08	4.61219e+07	3.80029e+08	1.31662e+08	1.49626e+08	8.43993e+07	8.01109e+07	1.80271e+08	1.83669e+08	2.43288e+08	3.16375e+08	5.07005e+08	1.34775e+08	1.38161e+08	1.82715e+08	4.97488e+07	2.17564e+08	9.83696e+08	2.30584e+08	1.75395e+08	1.83786e+08	1.67249e+08	2.88408e+08	1.82503e+08	2.49422e+08
Kidney	2.81169e+06	7.09951e+06	9.52077e+06	7.74278e+06	2.94255e+06	2.2984e+07	6.41829e+07	3.41934e+07	2.72922e+07	2.63899e+07	3.78983e+07	3.59298e+07	2.03446e+07	4.52935e+07	3.81532e+07	3.02276e+07	6.65782e+07	5.41314e+07	4.21896e+07	5.38786e+07	4.77818e+07	7.71714e+07	3.34202e+07	5.96368e+07	5.09001e+07	4.92805e+07	1.70941e+08	2.16819e+08	7.76942e+07	1.06948e+08	3.95621e+07	1.85137e+08	3.21398e+08	1.14382e+08	3.08887e+08	5.09768e+08	1.84252e+08	1.13992e+08	3.51635e+08	9.34227e+07	2.17198e+08	9.30189e+08	6.50205e+08	1.60572e+08	2.39293e+08	1.98325e+08	2.26053e+08	2.17903e+08	2.65946e+08
Liver	234778	1.91227e+07	6.94321e+06	3.80646e+06	2.41921e+06	2.07041e+07	3.5217e+07	1.98072e+07	3.04863e+07	9.41529e+07	3.63934e+07	3.15706e+07	4.71959e+07	3.32131e+07	4.30798e+07	3.57141e+07	5.68216e+07	4.28787e+07	6.15024e+07	5.11445e+07	3.80513e+07	6.01882e+07	3.76822e+07	5.07364e+07	2.75968e+07	5.6109e+07	1.31969e+08	2.42959e+08	1.21128e+08	1.13849e+08	4.24045e+07	1.96351e+08	5.80476e+07	7.54455e+07	4.45729e+08	8.00367e+08	7.72479e+07	8.04337e+07	5.94982e+08	4.77026e+07	2.21506e+08	7.98925e+08	3.3465e+08	3.37464e+08	1.10681e+08	2.51694e+08	1.21386e+08	9.78843e+07	2.95231e+08
Lung	4.13679e+06	1.12346e+07	2.22496e+07	1.38452e+07	3.06537e+06	5.00103e+07	1.88078e+07	2.40381e+07	2.79834e+07	5.71229e+07	3.84885e+07	3.94522e+07	4.84409e+07	3.60373e+07	5.25438e+07	3.04195e+07	3.99566e+07	5.03607e+07	5.66704e+07	4.52061e+07	4.92181e+07	3.72755e+07	2.69622e+07	8.29395e+07	3.64588e+07	6.40008e+07	6.81873e+07	8.35639e+07	9.38514e+07	9.59626e+07	4.83052e+07	8.43138e+07	9.41924e+07	8.87452e+07	7.9474e+07	6.80624e+07	1.31653e+08	1.73008e+08	9.67422e+07	6.53968e+07	1.46512e+08	5.03344e+07	4.46625e+07	2.41137e+08	1.12319e+08	3.13445e+08	1.52743e+08	1.47414e+08	2.37819e+08
Lymph node	1.40579e+06	7.79627e+06	1.48976e+07	9.60854e+06	187005	3.3126e+07	2.39303e+07	4.44412e+07	3.96844e+07	4.30143e+07	4.88634e+07	5.72236e+07	5.73873e+07	4.25843e+07	4.63765e+07	4.05062e+07	4.81044e+07	4.31479e+07	5.52857e+07	6.08258e+07	6.65328e+07	4.328e+07	5.00718e+07	7.08417e+07	3.94499e+07	1.40581e+08	4.78543e+07	5.52426e+07	7.41593e+07	9.50015e+07	7.08836e+07	1.05452e+08	1.06073e+08	1.03677e+08	7.76239e+07	4.61917e+07	1.52125e+08	2.12608e+08	1.0574e+08	4.58607e+07	2.03399e+08	7.41291e+07	5.55874e+07	1.96017e+08	1.71077e+08	2.67129e+08	1.78254e+08	1.47355e+08	2.86423e+08
Ovary	396000	5.64715e+06	9.76244e+06	1.94356e+07	5.45055e+06	2.32849e+07	2.37411e+07	1.96831e+07	2.59286e+07	5.2332e+07	3.34238e+07	3.44929e+07	6.36263e+07	1.89149e+07	4.3278e+07	4.28344e+07	4.5583e+07	4.08835e+07	3.90295e+07	3.91628e+07	3.13666e+07	5.62132e+07	3.48152e+07	4.13493e+07	6.76563e+07	7.89318e+07	4.23825e+07	5.84953e+07	5.76191e+07	9.27172e+07	6.4723e+07	8.219e+07	6.49227e+07	1.21119e+08	8.76501e+07	6.4168e+07	1.8843e+08	1.67514e+08	8.9068e+07	1.03796e+08	1.52602e+08	5.00305e+07	1.34837e+08	1.50557e+08	1.44223e+08	2.19703e+08	3.09321e+08	1.82735e+08	2.13763e+08
Pancreas	176970	7.43103e+06	6.095e+06	1.24217e+06	1.04596e+06	2.98545e+07	2.77953e+07	4.76475e+07	3.02775e+07	1.41539e+07	3.53875e+07	3.8829e+07	2.11042e+07	2.6157e+07	8.58839e+07	8.58964e+07	6.34058e+07	7.01888e+07	8.35435e+07	7.02975e+07	3.52933e+07	6.45498e+07	6.75119e+07	4.09835e+07	2.73339e+07	9.78519e+07	5.82978e+07	7.35756e+07	1.74889e+08	1.25518e+08	1.67427e+07	1.07555e+08	5.33204e+07	9.54021e+07	1.613e+08	1.74321e+08	5.86077e+07	1.18333e+08	1.4037e+08	9.15189e+08	1.07815e+08	9.90015e+07	8.9405e+07	4.50244e+08	1.15309e+08	4.38696e+08	3.26789e+08	1.11585e+08	5.85861e+08
Placenta	3.46387e+06	4.73219e+06	1.42165e+07	7.55561e+06	2.86557e+06	1.75655e+07	2.53381e+07	2.74671e+07	3.50633e+07	2.67948e+07	5.34987e+07	4.31273e+07	1.99238e+08	8.82762e+07	3.82145e+07	5.31315e+07	4.23175e+07	7.70554e+07	6.33014e+07	6.36587e+07	5.82923e+07	4.91108e+07	5.25916e+07	5.24476e+07	7.50791e+07	9.01507e+07	6.91918e+07	7.72642e+07	1.31592e+08	1.60113e+08	1.8312e+08	9.13585e+07	2.12006e+08	1.47905e+08	1.38211e+08	7.01927e+07	1.92967e+08	2.31167e+08	1.63315e+08	6.45527e+07	1.58115e+08	3.56221e+07	4.07119e+08	2.5021e+08	2.5058e+08	2.02578e+08	3.56242e+08	1.94584e+08	2.83432e+08
Prostate	1.27205e+06	6.78219e+06	1.49319e+07	1.17763e+07	9.00357e+07	2.74657e+07	2.82744e+07	7.70651e+07	3.14888e+07	2.60548e+07	2.96662e+07	4.24749e+07	3.12644e+07	5.14962e+07	4.25715e+07	4.83807e+07	3.90904e+07	5.72044e+07	5.17693e+07	5.15643e+07	1.73277e+08	4.46319e+07	1.01963e+08	5.18465e+07	7.42637e+07	5.90737e+07	5.7476e+07	7.15197e+07	8.73342e+07	9.35339e+07	4.38003e+07	1.00889e+08	9.30853e+07	1.04139e+08	1.16348e+08	1.14617e+08	1.57159e+08	1.34946e+08	1.50876e+08	5.6689e+07	1.30524e+08	7.79245e+07	1.68672e+08	1.33969e+08	1.90865e+08	1.80173e+08	2.73629e+08	2.25569e+08	3.92737e+08
Rectum	1.17621e+06	6.01521e+06	6.99135e+06	4.72962e+06	5.29395e+06	1.979e+07	3.25231e+07	1.69585e+07	3.4825e+07	2.91495e+07	3.0029e+07	3.35673e+07	2.8463e+07	4.0876e+07	4.12442e+07	6.0451e+07	4.02544e+07	4.51632e+07	4.98646e+07	6.18692e+07	5.12059e+07	4.17438e+07	8.67639e+07	6.26719e+07	8.72946e+07	6.21534e+07	7.09597e+07	6.04049e+07	9.28963e+07	1.21473e+08	1.62043e+08	1.13371e+08	1.28655e+08	1.37833e+08	1.19117e+08	1.87107e+08	1.55443e+08	1.27524e+08	1.96292e+08	4.29237e+07	1.88187e+08	1.13827e+08	1.09751e+08	2.02742e+08	2.06475e+08	1.74435e+08	2.39685e+08	1.75946e+08	2.33123e+08
Salivary gland	1.35676e+06	3.90067e+06	8.77776e+06	9.51589e+06	5.70166e+07	2.14817e+07	1.94073e+08	2.83337e+07	3.67327e+07	2.45441e+07	3.16076e+07	5.10826e+07	3.49833e+07	4.46399e+07	6.60783e+07	3.8166e+07	4.76286e+07	8.00633e+07	7.2046e+07	7.92507e+07	4.76493e+07	5.97576e+07	7.87356e+07	7.16442e+07	4.45394e+07	6.83142e+07	1.01369e+08	7.93646e+07	1.76038e+08	2.19208e+08	2.93641e+08	1.43168e+08	1.60596e+08	1.52393e+08	1.37048e+08	1.25978e+08	2.03327e+08	1.54416e+08	2.57866e+08	1.39764e+09	2.05238e+08	1.68342e+08	1.00851e+08	2.35275e+08	2.96128e+08	3.91676e+08	1.59925e+08	4.17651e+08	4.16225e+08
Small intestine	4.06142e+06	9.07235e+06	8.71989e+06	1.39684e+07	3.75831e+06	2.53218e+07	2.83442e+07	2.01604e+07	3.15581e+07	2.99956e+07	3.70469e+07	4.17067e+07	3.07958e+07	3.45107e+07	4.29344e+07	4.99638e+07	6.0684e+07	4.38711e+07	4.18055e+07	4.50719e+07	4.4591e+07	3.09276e+07	3.45932e+07	6.0881e+07	3.77029e+07	5.40899e+07	9.05531e+07	9.694e+07	9.02323e+07	1.02538e+08	1.50441e+07	9.7869e+07	1.4535e+08	1.07738e+08	2.01629e+08	1.04745e+08	1.06825e+08	1.15502e+08	1.54784e+08	8.31631e+07	1.69904e+08	2.67472e+08	6.96237e+08	2.36182e+08	1.49326e+08	2.16085e+08	1.48746e+08	1.74992e+08	2.13441e+08
Smooth muscle	698250	4.87175e+06	1.56178e+07	1.49241e+07	1.08889e+06	2.51078e+07	3.13474e+07	9.4675e+07	4.55288e+07	4.88472e+07	5.22759e+07	4.67768e+07	3.54062e+07	7.91327e+07	5.20549e+07	7.0501e+07	5.77311e+07	4.77921e+07	6.35881e+07	6.66779e+07	8.33877e+07	5.20761e+07	1.55776e+08	4.34656e+07	1.75389e+08	7.99294e+07	5.17451e+07	7.01007e+07	1.23203e+08	7.42181e+07	1.75869e+08	1.45111e+08	2.17985e+08	1.91211e+08	1.19465e+08	1.23082e+08	1.75459e+08	3.48222e+08	1.31409e+08	3.92248e+07	3.25873e+08	8.03558e+07	2.97312e+08	1.57699e+08	3.49269e+08	2.1741e+08	5.40096e+08	2.22462e+08	3.4667e+08
Spleen	1.82704e+06	7.43453e+06	1.579e+07	2.77783e+07	2.03789e+06	2.5748e+07	1.97447e+07	2.3168e+07	4.14559e+07	3.13567e+07	4.31916e+07	4.83902e+07	8.43915e+07	7.7574e+07	4.01294e+07	6.00121e+07	6.10017e+07	7.01638e+07	5.38834e+07	5.73058e+07	7.47487e+07	5.86848e+07	4.94612e+07	6.97934e+07	4.96671e+07	1.09867e+08	5.20737e+07	4.47989e+07	7.4768e+07	1.11699e+08	3.67196e+08	1.10071e+08	9.5936e+07	1.35686e+08	7.13609e+07	4.82025e+07	1.60413e+08	1.89904e+08	1.64215e+08	4.70029e+07	2.08248e+08	8.11766e+07	1.04259e+08	1.75042e+08	2.82072e+08	1.82443e+08	1.49898e+08	4.16036e+08	3.26619e+08
Stomach	4.80904e+06	4.68102e+06	7.86675e+06	3.57531e+06	2.34715e+08	2.14181e+07	3.2105e+07	5.53478e+07	3.52759e+07	4.87464e+07	2.83183e+07	3.38438e+07	3.457e+07	5.28622e+07	4.35719e+07	1.16503e+08	4.10745e+07	5.46634e+07	5.67548e+07	5.32971e+07	5.43715e+07	5.6982e+07	6.69849e+07	6.75289e+07	6.41502e+07	6.15856e+07	6.18733e+07	1.04406e+08	1.19667e+08	1.04e+08	3.6604e+07	9.43877e+07	1.09165e+08	1.91305e+08	1.25568e+08	8.87019e+07	1.59666e+08	1.77126e+08	2.13574e+08	2.51397e+08	1.92629e+08	1.21829e+08	2.07113e+08	2.62543e+08	2.16635e+08	2.08275e+08	3.38204e+08	3.21085e+08	3.57917e+08
Testis	3.76091e+06	1.382e+07	1.27225e+07	1.68893e+07	50952.5	2.74925e+07	2.73416e+07	4.15532e+07	4.05233e+07	3.72777e+07	3.43023e+07	3.193e+07	3.24195e+07	3.79358e+07	6.51348e+07	4.22944e+07	7.42939e+07	5.71145e+07	6.53096e+07	6.02918e+07	5.09566e+07	4.25879e+07	3.709e+07	4.7257e+07	2.80147e+07	4.09714e+07	7.02478e+07	6.33107e+07	9.50677e+07	1.05808e+08	2.29075e+07	1.3274e+08	6.46878e+07	9.31561e+07	1.12208e+08	9.46678e+07	7.54074e+07	1.99893e+08	1.0772e+08	2.94028e+07	1.39285e+08	8.56485e+07	2.36513e+08	2.59166e+08	1.6924e+08	2.08851e+08	2.08709e+08	1.95101e+08	3.05817e+08
Thyroid	9.14577e+06	5.49491e+06	1.05944e+07	1.63336e+07	5.25116e+06	4.8309e+07	3.58131e+07	2.13653e+07	2.91038e+07	4.12384e+07	4.45611e+07	5.62179e+07	2.25947e+07	3.70416e+07	1.00792e+08	6.05735e+07	6.60217e+07	6.67229e+07	6.34182e+07	9.17929e+07	5.18848e+07	4.31997e+07	4.17586e+07	1.27065e+08	5.13748e+07	6.34728e+07	1.56059e+08	1.18984e+08	1.11793e+08	1.29532e+08	4.33326e+07	1.57164e+08	1.81457e+08	1.04451e+08	1.62481e+08	2.30914e+08	1.9171e+08	1.66931e+08	1.82003e+08	1.23857e+09	2.2567e+08	5.31988e+08	2.88838e+08	4.88652e+08	1.36931e+08	3.04328e+08	2.55875e+08	2.44384e+08	4.4007e+08
Tonsil	2.36074e+06	7.15281e+06	1.58183e+07	3.15622e+07	1.25134e+06	5.0079e+07	2.22529e+07	5.05215e+07	3.46113e+07	4.38795e+07	4.96698e+07	6.14034e+07	4.19195e+07	3.92924e+07	4.38051e+07	3.50107e+07	4.58412e+07	5.14703e+07	4.95971e+07	4.20946e+07	6.07871e+07	4.06917e+07	2.73189e+07	8.55812e+07	2.3979e+07	1.0481e+08	5.73754e+07	4.65341e+07	8.0498e+07	1.02558e+08	2.30585e+07	9.28688e+07	9.9164e+07	2.23446e+08	6.19868e+07	4.81668e+07	1.02487e+08	2.04796e+08	6.13433e+07	4.25425e+07	2.00722e+08	5.57117e+07	2.88677e+07	1.42541e+08	1.24591e+08	3.6987e+08	9.93213e+07	1.15498e+08	2.51614e+08
Urinary bladder	1.88095e+06	5.75475e+06	9.98507e+06	2.48708e+06	7.49597e+06	2.41286e+07	2.89934e+07	1.9348e+07	2.86128e+07	3.08845e+07	3.92329e+07	3.98933e+07	4.39228e+07	4.08547e+07	4.19313e+07	4.19616e+07	4.52864e+07	4.46495e+07	5.02141e+07	5.09071e+07	5.30172e+07	6.39871e+07	6.1897e+07	1.03982e+08	5.6499e+07	9.75181e+07	5.44476e+07	8.57496e+07	7.99247e+07	1.04196e+08	1.01183e+08	1.00358e+08	1.03877e+08	2.25102e+08	1.07053e+08	6.95229e+07	1.84221e+08	1.50989e+08	1.33386e+08	4.17413e+07	1.62772e+08	7.40241e+07	7.98782e+07	3.05115e+08	1.40616e+08	2.28183e+08	3.07783e+08	4.48764e+08	2.82229e+08
Fig. S4C: Protein expression levels in 29 human tissues summed across 15 SysGO (level 3) classes.
	SysGO (level 3) [sum LFQi]
Tissue	Unknown	DNA Replication	Transcription	Neuronal System_synapses_channels	Developmental	Cell junction & adhesion	Organelles	Signaling	Protein translation, folding, modification & degradation	Metabolism	Immune system & Inflammation	Chromatin organization & DNA repair	ECM organisation	Cytoskeleton	Other
Adrenal gland	2.55833e+07	2.50234e+07	2.68946e+07	6.46368e+07	3.32309e+07	3.91302e+07	1.14215e+08	1.23798e+08	1.57067e+08	2.24142e+08	2.30104e+08	1.96068e+08	2.15903e+08	2.95298e+08	1.75965e+09
Appendix	2.7054e+07	3.16378e+07	6.4015e+07	6.38316e+07	4.33499e+07	4.83066e+07	7.42104e+07	1.09492e+08	1.44232e+08	1.3594e+08	4.16958e+08	2.92751e+08	2.83561e+08	5.8274e+08	1.91345e+09
Brain	2.58492e+07	3.09358e+07	3.86595e+07	3.57572e+08	9.12355e+07	1.19177e+08	8.59217e+07	1.53725e+08	1.51978e+08	2.37609e+08	1.21597e+08	2.13597e+08	7.16324e+07	4.67602e+08	5.6428e+08
Colon	2.47311e+07	3.50156e+07	4.90489e+07	4.55107e+07	3.84144e+07	5.68162e+07	8.75837e+07	9.71771e+07	1.44908e+08	1.50578e+08	1.38422e+08	2.69959e+08	2.76902e+08	3.34673e+08	7.38068e+08
Duodenum	2.68964e+07	2.73257e+07	3.80784e+07	3.02086e+07	5.71234e+07	4.9387e+07	9.02376e+07	1.01526e+08	1.4943e+08	1.83648e+08	1.43038e+08	1.23601e+08	1.62157e+08	3.71491e+08	4.48819e+08
Endometrium	2.15561e+07	6.58732e+07	4.62964e+07	3.60389e+07	6.76882e+07	8.4524e+07	8.55903e+07	1.08813e+08	1.59118e+08	1.13141e+08	1.46696e+08	2.06323e+08	3.09166e+08	5.86229e+08	5.23283e+08
Esophagus	2.39098e+07	3.8992e+07	3.80641e+07	3.72756e+07	1.20067e+08	1.05495e+08	8.97925e+07	1.28013e+08	1.55165e+08	1.68344e+08	2.65716e+08	1.60076e+08	3.97941e+08	9.47758e+08	1.12751e+09
Fallopian tube	2.10812e+07	4.38151e+07	4.77782e+07	3.56156e+07	3.24581e+07	5.83265e+07	8.69776e+07	8.90804e+07	1.56932e+08	1.14847e+08	1.10979e+08	2.37282e+08	1.71694e+08	2.31673e+08	5.3285e+08
Fat	2.55307e+07	2.0303e+07	4.67793e+07	7.73599e+07	8.06835e+07	6.08561e+07	7.87194e+07	1.3795e+08	1.25943e+08	2.83713e+08	7.62971e+08	1.57837e+08	6.33468e+08	3.55711e+08	2.23311e+09
Gallbladder	2.4599e+07	3.25622e+07	3.09107e+07	4.33273e+07	5.30637e+07	6.25282e+07	7.5844e+07	1.07609e+08	1.38473e+08	1.43405e+08	2.37903e+08	1.54126e+08	4.17049e+08	5.32236e+08	1.02925e+09
Heart	3.82595e+07	1.73034e+07	3.90465e+07	5.21163e+07	2.011e+08	1.86601e+08	2.44384e+08	1.91142e+08	1.35337e+08	5.4892e+08	1.56352e+08	1.35266e+08	2.88408e+08	1.2543e+09	7.51871e+08
Kidney	6.37821e+07	2.63899e+07	3.59298e+07	7.71714e+07	3.34202e+07	5.09001e+07	1.20191e+08	1.33111e+08	1.42628e+08	4.05475e+08	1.98898e+08	2.78311e+08	2.26053e+08	2.83921e+08	7.65349e+08
Liver	3.50167e+07	9.41529e+07	3.15706e+07	6.01882e+07	3.76822e+07	2.75968e+07	1.13942e+08	1.13071e+08	1.8176e+08	4.43691e+08	8.64701e+07	1.21721e+08	1.21386e+08	1.66782e+08	4.74761e+08
Lung	1.88538e+07	5.71229e+07	3.94522e+07	3.72755e+07	2.69622e+07	3.64588e+07	8.76011e+07	8.38702e+07	1.93894e+08	1.17581e+08	1.36354e+08	1.36045e+08	1.52743e+08	2.13177e+08	3.29626e+08
Lymph node	2.38123e+07	4.30143e+07	5.72236e+07	4.328e+07	5.00718e+07	3.94499e+07	7.57223e+07	1.00797e+08	1.8358e+08	1.21894e+08	1.48326e+08	5.1578e+08	1.78254e+08	5.18581e+08	1.31898e+09
Ovary	2.36703e+07	5.2332e+07	3.44929e+07	5.62132e+07	3.48152e+07	6.76563e+07	6.13267e+07	9.26127e+07	1.42849e+08	1.11147e+08	1.85209e+08	2.45032e+08	3.09321e+08	3.06879e+08	9.26823e+08
Pancreas	2.76934e+07	1.41539e+07	3.8829e+07	6.45498e+07	6.75119e+07	2.73339e+07	1.04608e+08	1.27801e+08	3.02176e+08	1.6422e+08	8.44218e+07	1.60781e+08	3.26789e+08	2.12124e+08	4.8466e+08
Placenta	2.52692e+07	2.67948e+07	4.31273e+07	4.91108e+07	5.25916e+07	7.50791e+07	1.06966e+08	1.22878e+08	1.55799e+08	1.55563e+08	1.91376e+08	2.16547e+08	3.56242e+08	3.26256e+08	1.6981e+09
Prostate	2.82744e+07	2.60548e+07	4.24749e+07	4.46319e+07	1.01963e+08	7.42637e+07	7.54119e+07	1.07743e+08	1.51453e+08	1.51023e+08	1.86834e+08	1.56059e+08	2.73629e+08	5.10927e+08	7.31138e+08
Rectum	3.24359e+07	2.91495e+07	3.35673e+07	4.17438e+07	8.67639e+07	8.72946e+07	8.26592e+07	1.156e+08	1.32337e+08	1.74037e+08	1.63711e+08	1.38373e+08	2.39685e+08	6.47446e+08	1.15197e+09
Salivary gland	1.93534e+08	2.45441e+07	5.10826e+07	5.97576e+07	7.87356e+07	4.45394e+07	1.29276e+08	1.56278e+08	2.54442e+08	2.339e+08	3.02219e+08	2.25519e+08	1.59925e+08	2.4733e+08	1.4887e+09
Small intestine	2.82728e+07	2.99956e+07	4.17067e+07	3.09276e+07	3.45932e+07	3.77029e+07	8.87918e+07	9.28786e+07	1.43582e+08	1.93171e+08	1.36134e+08	1.69857e+08	1.48746e+08	2.84913e+08	2.96759e+08
Smooth muscle	3.13474e+07	4.88472e+07	4.67768e+07	5.20761e+07	1.55776e+08	1.75389e+08	1.08673e+08	1.58478e+08	1.67975e+08	1.80683e+08	1.95713e+08	3.62273e+08	5.40096e+08	1.09085e+09	6.04788e+08
Spleen	1.96992e+07	3.13567e+07	4.83902e+07	5.86848e+07	4.94612e+07	4.96671e+07	7.51155e+07	1.18939e+08	1.54212e+08	1.30467e+08	2.72933e+08	2.82178e+08	1.49898e+08	6.27965e+08	1.65449e+09
Stomach	3.20312e+07	4.87464e+07	3.38438e+07	5.6982e+07	6.69849e+07	6.41502e+07	9.45203e+07	1.37143e+08	1.61304e+08	1.58821e+08	2.32408e+08	1.88979e+08	3.38204e+08	4.63352e+08	7.19615e+08
Testis	2.74166e+07	3.72777e+07	3.193e+07	4.25879e+07	3.709e+07	2.80147e+07	9.05739e+07	1.00965e+08	1.62263e+08	1.45863e+08	1.30815e+08	1.70716e+08	2.08709e+08	2.1598e+08	2.76232e+08
Thyroid	3.5706e+07	4.12384e+07	5.62179e+07	4.31997e+07	4.17586e+07	5.13748e+07	1.3487e+08	1.68852e+08	2.18625e+08	2.16668e+08	2.15445e+08	3.49192e+08	2.55875e+08	2.23642e+08	7.76578e+08
Tonsil	2.21991e+07	4.38795e+07	6.14034e+07	4.06917e+07	2.73189e+07	2.3979e+07	8.2017e+07	1.155e+08	2.18208e+08	1.05268e+08	1.06057e+08	6.43407e+08	9.93213e+07	4.03127e+08	5.04387e+08
Urinary bladder	2.89088e+07	3.08845e+07	3.98933e+07	6.39871e+07	6.1897e+07	5.6499e+07	7.57422e+07	1.22486e+08	1.66271e+08	1.43379e+08	2.98837e+08	2.26124e+08	3.07783e+08	4.59753e+08	1.573e+09
[truncated: 191 more columns]

## Sheet: Figure S5
Data related to Figure S5. Protein expression sums (% of total protein) of different ATP-requiring enzyme classes based on the EnerSysGO database for MEF WT and mutant cell lines.
EnerSysGO	WT_1_	WT_2_	WT_3_	WT (Average)	WT (STDEV)	G12D_1_	G12D_2_	G12D_3_	G12D (Average)	G12D (STDEV)	G12V_1_	G12V_2_	G12V_3_	G12V (Average)	G12V (STDEV)	Q61L_1_	Q61L_2_	Q61L_3_	Q61L (Average)	Q61L (STDEV)
006_Receptor - kinase ATP	0.0507604	0.0462369	0.0467437	0.0479137	0.0024783	0.0410202	0.039395	0.0402194	0.0402116	0.000812641	0.0464448	0.0373718	0.0421147	0.0419771	0.00453806	0.0378746	0.0380451	0.0374212	0.0377803	0.000322439
009_Transporter ions ATP	0.213255	0.200464	0.208208	0.207309	0.00644266	0.191245	0.194335	0.201105	0.195562	0.00504281	0.173756	0.179736	0.167241	0.173578	0.00624941	0.176926	0.18151	0.189152	0.182529	0.00617611
011_Cytoskeleton ATP	3.15884	3.25466	3.20416	3.20589	0.0479368	2.22104	2.31599	2.24661	2.26121	0.0491281	2.09404	1.91931	2.24515	2.08616	0.16306	2.07101	2.03493	1.93727	2.0144	0.0691936
016_Glycolysis / Gluconeogenesis ATP	1.1812	1.18209	1.16076	1.17468	0.0120659	1.67155	1.61432	1.72791	1.67126	0.0567949	1.78262	1.81519	1.76781	1.78854	0.0242377	1.91583	1.98133	2.03458	1.97725	0.0594799
024_Pentose phosphate pathway ATP	0.0367825	0.0387244	0.0365622	0.0373564	0.00118984	0.0518058	0.0518099	0.0527307	0.0521155	0.000532773	0.0595447	0.0617582	0.0582614	0.0598548	0.00176889	0.055996	0.0560588	0.0577497	0.0566015	0.000994841
027_Carbohydrate metabolism - other ATP	0.180646	0.18485	0.182367	0.182621	0.00211338	0.245976	0.244883	0.252009	0.247623	0.00383763	0.273629	0.292908	0.269985	0.278841	0.0123185	0.272162	0.274027	0.281214	0.275801	0.00477985
020_Citric acid (TCA) cycle ATP	0.101112	0.100439	0.104349	0.101967	0.00209059	0.0916921	0.0895482	0.0922729	0.091171	0.00143516	0.0906157	0.0883763	0.0863011	0.0884311	0.00215783	0.0835639	0.0821572	0.0833397	0.0830203	0.000755773
031_Transporter lipids ATP	0.0195857	0.0201123	0.016863	0.0188537	0.00174393	0.0142486	0.0135455	0.01366	0.013818	0.00037724	0.0147096	0.015889	0.0141186	0.0149057	0.000901371	0.0127142	0.0138084	0.0141864	0.0135697	0.000764593
034_Fatty acid degradation ATP	0.0702785	0.0590127	0.075019	0.0681034	0.00822184	0.057249	0.0546954	0.0590122	0.0569855	0.00217046	0.0537259	0.0433752	0.0511548	0.0494186	0.00538933	0.0321249	0.0323669	0.0335423	0.032678	0.000758193
039_Metabolism of steroids/cholesterol ATP	0.00102251	0.00103734	0.000913768	0.000991204	6.74699e-05	0.000574306	0.000393896	0.000249907	0.000406036	0.00016254	0.000918204	0.000771385	0.00086635	0.000851979	7.4457e-05	0.00069341	0.000702269	0.000659015	0.000684898	2.28486e-05
042_Phospholipid metabolism ATP	0.0149432	0.0145797	0.0139577	0.0144935	0.000498358	0.0162955	0.0155075	0.0175599	0.0164543	0.00103535	0.0158973	0.0157947	0.0155871	0.0157597	0.000158048	0.0159774	0.0174992	0.0184879	0.0173215	0.00126466
046_Triglyceride metabolism ATP	0.00567243	0.00495063	0.00579688	0.00547331	0.000456911	0.00520324	0.00516351	0.00530429	0.00522368	7.25851e-05	0.00357389	0.00387535	0.0037856	0.00374494	0.000154786	0.00533728	0.00472235	0.00490984	0.00498982	0.000315173
048_Lipid & FA metabolism - other ATP	0.00841714	0.00850007	0.0101975	0.00903823	0.00100479	0.0099603	0.0104189	0.0102775	0.0102189	0.000234838	0.00841617	0.00918673	0.00848185	0.00869492	0.000427186	0.0118034	0.00990105	0.0114231	0.0110425	0.00100665
052_Metabolism of amino acids and derivatives ATP	0.0823627	0.0939719	0.0861106	0.0874818	0.00592482	0.118712	0.125224	0.11685	0.120262	0.00439688	0.112459	0.127187	0.115605	0.118417	0.00775625	0.116995	0.118005	0.118859	0.117953	0.000932975
056_Transporter nucleotides ATP	0.000274958	0.000272555	0.000241779	0.000263097	1.8501e-05	0	0	0	0	0	0	0	0	0	0	0.000120702	0.000187556	0.000125252	0.000144503	3.73542e-05
058_Metabolism of nucleotides & phosphates ATP	0.592366	0.58879	0.603201	0.594786	0.00750384	0.632486	0.630869	0.656326	0.639894	0.0142537	0.54146	0.554349	0.554339	0.55005	0.00743858	0.629208	0.636692	0.641805	0.635902	0.00633572
062_Transporter vitamins ATP	0.00823163	0.00798187	0.00880158	0.00833836	0.000420148	0.0113607	0.0114059	0.0116214	0.0114627	0.000139292	0.00844575	0.0082955	0.00921366	0.00865164	0.000492488	0.0103484	0.00993047	0.0106708	0.0103166	0.000371199
064_Metabolism of vitamins and cofactors ATP	0.145286	0.14154	0.157725	0.148184	0.00847268	0.194188	0.193699	0.199377	0.195755	0.00314659	0.147435	0.144686	0.15946	0.150527	0.00785718	0.172296	0.166372	0.177794	0.172154	0.00571248
068_Transporter other ATP	0.150058	0.160989	0.15846	0.156502	0.00572217	0.196345	0.200959	0.199802	0.199035	0.00240068	0.170955	0.177379	0.172044	0.173459	0.00343786	0.173749	0.181395	0.178726	0.177957	0.00388066
081_Metabolism of tRNA ATP	0.0579276	0.0606044	0.058748	0.0590933	0.00137142	0.0812009	0.0824984	0.0810069	0.0815688	0.000810948	0.0766842	0.0753516	0.0773825	0.0764728	0.00103185	0.0736486	0.0738259	0.0727312	0.0734019	0.000587566
084_Amino acid tRNA ligase ATP	0.883305	0.934392	0.873032	0.89691	0.0328646	1.3101	1.328	1.32877	1.32229	0.0105615	1.24066	1.20404	1.20894	1.21788	0.0198814	1.20191	1.20584	1.21119	1.20631	0.00465689
124_Proteasome ATP	0.176199	0.173904	0.177414	0.175839	0.00178261	0.212627	0.204886	0.216862	0.211458	0.00607319	0.18184	0.184623	0.181345	0.182603	0.00176698	0.193697	0.196287	0.203301	0.197761	0.00496907
100_Protein processing/proteolysis ATP	0.00108088	0.0011508	0.000720727	0.000984134	0.000230781	0.00196661	0.00184795	0.00133789	0.00171748	0.00033405	0.00123638	0.000959584	0.00182465	0.0013402	0.000441781	0.00164726	0.00145469	0.00132557	0.00147584	0.000161885
102_Protein secretion ATP	0.115647	0.11297	0.120274	0.116297	0.00369519	0.119877	0.1241	0.129879	0.124619	0.00502107	0.129618	0.131574	0.126637	0.129276	0.0024858	0.134691	0.139443	0.138421	0.137518	0.00250147
096_Chaperone ATP	3.84679	3.90347	3.94009	3.89678	0.0470039	4.1273	4.09532	4.02	4.08087	0.0550909	3.77633	3.91146	3.99773	3.89518	0.111592	4.08681	4.035	4.08799	4.06993	0.0302576
118_Ubiquitination - activation (via E1s) ATP	0.251936	0.252418	0.264468	0.256274	0.00710024	0.267051	0.274308	0.281383	0.274247	0.00716645	0.210192	0.229289	0.215014	0.218165	0.00993062	0.269416	0.275977	0.278894	0.274763	0.00485444
078_Metabolism of rRNA ATP	0.00528397	0.00573234	0.00535112	0.00545581	0.00024182	0.00509768	0.00487584	0.00509733	0.00502362	0.000127981	0.00628084	0.00664869	0.00629462	0.00640805	0.000208512	0.00480342	0.00473296	0.00463873	0.00472504	8.26293e-05
105_Vesicle trafficking ATP	0.0100344	0.0109122	0.0104227	0.0104564	0.000439863	0.00867637	0.0084149	0.00954264	0.00887797	0.000590281	0.00963015	0.0102608	0.00894949	0.0096135	0.000655836	0.00810494	0.00721757	0.00752843	0.00761698	0.000450266
116_Glycosylation ATP	0.676238	0.674475	0.713488	0.688067	0.0220327	0.722101	0.676476	0.673551	0.690709	0.0272256	0.66816	0.735239	0.643243	0.682214	0.0475809	0.771233	0.694918	0.742012	0.736054	0.0385048
076_Metabolism of mRNA ATP	0.481342	0.497686	0.466913	0.48198	0.0153961	0.451444	0.44866	0.448253	0.449452	0.00173706	0.485317	0.489927	0.449068	0.474771	0.022378	0.460809	0.444118	0.446189	0.450372	0.00909779
107_Protein kinases ATP	1.40238	1.44958	1.40435	1.41877	0.0267023	1.39304	1.43218	1.39395	1.40639	0.0223392	1.44994	1.42847	1.41263	1.43035	0.0187275	1.47427	1.47603	1.47464	1.47498	0.000925534
090_Translation initiation factor ATP	0.14453	0.133335	0.137956	0.138607	0.00562555	0.131058	0.133905	0.129071	0.131345	0.00242975	0.141835	0.127088	0.13018	0.133035	0.00777673	0.115107	0.111623	0.110513	0.112414	0.00239725
098_Unfolded Protein Response (UPR) ATP	0.277671	0.277245	0.295328	0.283415	0.0103191	0.297691	0.296881	0.297595	0.297389	0.000442678	0.276099	0.26472	0.262704	0.267841	0.00722219	0.217723	0.216469	0.219668	0.217954	0.00161197
127_Transcription ATP	0.000260259	0.000110456	0.000109471	0.000160062	8.67743e-05	0.000505934	0.000454413	0.000543239	0.000501195	4.4602e-05	0.000338993	0.000271754	0.000446193	0.000352313	8.79789e-05	0.000406586	0.000334495	4.59425e-05	0.000262341	0.000190842
131_Chromatin organization ATP	0.168134	0.162414	0.163038	0.164529	0.00313776	0.149026	0.144186	0.152174	0.148462	0.00402375	0.155661	0.15688	0.141581	0.151374	0.00850263	0.178663	0.178499	0.175885	0.177682	0.00155892
134_DNA Repair ATP	0.194068	0.193278	0.182338	0.189895	0.00655589	0.122487	0.132957	0.123047	0.126163	0.0058898	0.172	0.152878	0.170698	0.165192	0.010684	0.13162	0.125703	0.12309	0.126804	0.00437051
136_DNA Replication ATP	0.373236	0.390921	0.345853	0.370003	0.0227073	0.30941	0.287968	0.290138	0.295838	0.0118033	0.391892	0.385161	0.402067	0.39304	0.00851098	0.417151	0.40637	0.403027	0.408849	0.00738141
140_Detoxification of Reactive Oxygen Species ATP	0.0583285	0.0565838	0.0615569	0.0588231	0.00252313	0.0669925	0.0689544	0.0708655	0.0689375	0.00193654	0.054258	0.0515009	0.0538325	0.0531971	0.00148431	0.0593383	0.0592043	0.0608745	0.0598057	0.000928028
